# Supplementary material for: Genomic data resources of the Brain Somatic Mosaicism Network for neuropsychiatric diseases
Source: Sci Data. 2023 Nov 20;10:813. doi: 10.1038/s41597-023-02645-7 (PMC10662356; doi:10.1038/s41597-023-02645-7)
Supplement: Supplementary file 2 — Supplementary tables [file 41597_2023_2645_MOESM2_ESM.xlsx]

## Sheet: Supp.Table1
#Supplementary Table 1 - Uniformly processesd WGS data.
NDA_Subject_Key	Alt_Subject_ID	Sample_ID	PI	Tissue	Assay_Target	Phenotype	Coverage	SNVs (HET)	SNVs (HOM)	indels (HET)	indels (HOM)	Mapped	Properly_Paired	Mapping_Quality_LOW	Likely_Contamination
NDARED547KHB	UCSD-19-110	7614-B-L-F-3-Lrg	Gleeson	frontal_cortex	nuclei	Global_geriatric_decline	314.119	2091292	1247029	595640	304499	0.9965	0.9676	NA	NA
NDARED547KHB	UCSD-19-110	7614-B-L-F-3-Sml	Gleeson	frontal_cortex	bulk	Global_geriatric_decline	392.325	2025343	1332542	535562	292874	0.9978	0.9802	NA	NA
NDARED547KHB	UCSD-19-110	7614-B-L-O-5-Lrg	Gleeson	occipital_visual_cortex	nuclei	Global_geriatric_decline	350.86	1961209	1261518	571228	295800	0.9964	0.8914	< 90% properly paired	NA
NDARED547KHB	UCSD-19-110	7614-B-L-O-5-Sml	Gleeson	occipital_visual_cortex	bulk	Global_geriatric_decline	323.535	1981564	1325782	560775	300804	0.9978	0.978	NA	NA
NDARED547KHB	UCSD-19-110	7614-B-L-PF-2-Lrg	Gleeson	frontal_cortex	nuclei	Global_geriatric_decline	346.617	1970993	1217503	548210	293942	0.9961	0.9437	NA	NA
NDARED547KHB	UCSD-19-110	7614-B-L-PF-2-Sml	Gleeson	frontal_cortex	bulk	Global_geriatric_decline	346.402	1978042	1312406	525944	293701	0.9966	0.9789	NA	NA
NDARED547KHB	UCSD-19-110	7614-B-L-P-4-Lrg	Gleeson	parietal_cortex	nuclei	Global_geriatric_decline	339.976	1968654	1250751	576142	297295	0.9964	0.8769	< 90% properly paired	NA
NDARED547KHB	UCSD-19-110	7614-B-L-P-4-Sml	Gleeson	parietal_cortex	bulk	Global_geriatric_decline	360.425	2001927	1324869	539759	295326	0.9972	0.982	NA	NA
NDARED547KHB	UCSD-19-110	7614-B-L-T-1-Lrg	Gleeson	temporal_cortex	nuclei	Global_geriatric_decline	428.577	1913255	1238992	546552	296000	0.9973	0.9608	NA	NA
NDARED547KHB	UCSD-19-110	7614-B-L-T-1-Sml	Gleeson	temporal_cortex	bulk	Global_geriatric_decline	411.941	2001753	1319685	602185	305916	0.9969	0.9836	NA	NA
NDARED547KHB	UCSD-19-110	7614-B-R-F-3-Lrg	Gleeson	frontal_cortex	nuclei	Global_geriatric_decline	321.647	1970487	1227765	552799	292889	0.9957	0.9157	NA	NA
NDARED547KHB	UCSD-19-110	7614-B-R-F-3-Sml	Gleeson	frontal_cortex	bulk	Global_geriatric_decline	378.923	1969005	1310395	540779	295073	0.9978	0.9826	NA	NA
NDARED547KHB	UCSD-19-110	7614-B-R-O-5-Lrg	Gleeson	occipital_visual_cortex	nuclei	Global_geriatric_decline	359.032	1955209	1258967	574693	299041	0.9963	0.8663	< 90% properly paired	NA
NDARED547KHB	UCSD-19-110	7614-B-R-O-5-Sml	Gleeson	occipital_visual_cortex	bulk	Global_geriatric_decline	461.036	2005644	1260861	590007	306302	0.9973	0.9572	NA	NA
NDARED547KHB	UCSD-19-110	7614-B-R-PF-2-Lrg	Gleeson	frontal_cortex	nuclei	Global_geriatric_decline	352.05	2092872	1259440	560679	294176	0.9955	0.9094	NA	NA
NDARED547KHB	UCSD-19-110	7614-B-R-PF-2-Sml	Gleeson	frontal_cortex	bulk	Global_geriatric_decline	446.401	1926627	1271436	526130	292981	0.9977	0.9802	NA	NA
NDARED547KHB	UCSD-19-110	7614-B-R-P-4-Lrg	Gleeson	parietal_cortex	nuclei	Global_geriatric_decline	334.505	1971736	1285027	582811	298168	0.9953	0.8802	< 90% properly paired	NA
NDARED547KHB	UCSD-19-110	7614-B-R-P-4-Sml	Gleeson	parietal_cortex	bulk	Global_geriatric_decline	321.479	2022982	1294397	552502	299380	0.9968	0.9784	NA	NA
NDARED547KHB	UCSD-19-110	7614-B-R-T-1-Lrg	Gleeson	temporal_cortex	nuclei	Global_geriatric_decline	284.734	2025313	1300846	548682	294837	0.9963	0.9653	NA	NA
NDARED547KHB	UCSD-19-110	7614-B-R-T-1-Sml	Gleeson	temporal_cortex	bulk	Global_geriatric_decline	400.043	2108733	1253901	516294	290343	0.9975	0.9788	NA	NA
NDARED547KHB	UCSD-19-110	7614-C	Gleeson	cerebellum	bulk	Global_geriatric_decline	315.857	2091401	1274614	538040	294641	0.997	0.9791	NA	NA
NDARED547KHB	UCSD-19-110	7614-H	Gleeson	heart	bulk	Global_geriatric_decline	294.227	1971398	1315815	553088	298143	0.997	0.9686	NA	NA
NDARED547KHB	UCSD-19-110	7614-K-L	Gleeson	kidney	bulk	Global_geriatric_decline	345.998	2021749	1332150	535956	293523	0.9977	0.9797	NA	NA
NDARED547KHB	UCSD-19-110	7614-K-R	Gleeson	kidney	bulk	Global_geriatric_decline	321.033	2014986	1330796	538621	294914	0.9969	0.9785	NA	NA
NDARED547KHB	UCSD-19-110	7614-L	Gleeson	liver	bulk	Global_geriatric_decline	428.842	1999021	1284123	549501	296098	0.9977	0.965	NA	NA
NDAR_INVDNRXJ41X	NC1	NC1-CX-ASTMIG	Vaccarino	caudate_nucleus	astrocytes_and_microglia	Control	30.4745	1942854	1433888	478144	334059	0.9933	0.9803	NA	NA
NDAR_INVDNRXJ41X	NC1	NC1-CX-Bulk	Vaccarino	caudate_nucleus	bulk	Control	145.606	2064097	1288445	526851	313454	0.9938	0.9739	NA	NA
NDAR_INVDNRXJ41X	NC1	NC1-CX-INT	Vaccarino	caudate_nucleus	interneurons	Control	43.3187	1929127	1425924	531325	332393	0.995	0.9819	NA	NA
NDAR_INVDNRXJ41X	NC1	NC1-CX-OLI	Vaccarino	caudate_nucleus	oligodendrocytes	Control	38.599	1944463	1427132	508444	327000	0.9941	0.9812	NA	NA
NDAR_INVDNRXJ41X	NC1	NC1-CX-PYR	Vaccarino	caudate_nucleus	pyramidal neurons	Control	38.9271	1951894	1403703	498024	328497	0.9935	0.9792	NA	NA
NDAR_INVDNRXJ41X	NC1	NC1-STR-ASTMIG	Vaccarino	putamen_of_striatum	astrocytes_and_microglia	Control	42.5638	1935386	1425507	506146	326744	0.995	0.9825	NA	NA
NDAR_INVDNRXJ41X	NC1	NC1-STR-Bulk	Vaccarino	putamen_of_striatum	bulk	Control	123.333	1945702	1381444	535459	314044	0.9951	0.9795	NA	NA
NDAR_INVDNRXJ41X	NC1	NC1-STR-INT	Vaccarino	putamen_of_striatum	interneurons	Control	39.5835	1954374	1411598	529110	299189	0.9985	0.9866	NA	NA
NDAR_INVDNRXJ41X	NC1	NC1-STR-MSN	Vaccarino	putamen_of_striatum	medium_spiny_neurons	Control	35.792	1937796	1428137	513940	332046	0.9943	0.9815	NA	NA
NDAR_INVDNRXJ41X	NC1	NC1-STR-OLI	Vaccarino	putamen_of_striatum	oligodendrocytes	Control	38.3535	1934025	1427682	520680	330759	0.9938	0.9805	NA	NA
NDAR_INVEUAH999H	NC2	NC2-CX-ASTMIG	Vaccarino	caudate_nucleus	astrocytes_and_microglia	Control	41.0324	1928869	1399517	525294	322263	0.985	0.9707	NA	NA
NDAR_INVEUAH999H	NC2	NC2-CX-Bulk	Vaccarino	caudate_nucleus	bulk	Control	131.902	1968186	1347734	551480	311760	0.9912	0.9663	NA	NA
NDAR_INVEUAH999H	NC2	NC2-CX-INT	Vaccarino	caudate_nucleus	interneurons	Control	42.8177	1935172	1394841	504824	320248	0.9959	0.9803	NA	NA
NDAR_INVEUAH999H	NC2	NC2-CX-OLI	Vaccarino	caudate_nucleus	oligodendrocytes	Control	33.742	1942319	1404342	522236	327621	0.9919	0.9768	NA	NA
NDAR_INVEUAH999H	NC2	NC2-CX-PYR	Vaccarino	caudate_nucleus	pyramidal neurons	Control	37.5515	1922397	1399997	518526	324542	0.9957	0.9796	NA	NA
NDAR_INVEUAH999H	NC2	NC2-STR-ASTMIG	Vaccarino	putamen_of_striatum	astrocytes_and_microglia	Control	33.695	1948547	1404944	491980	326093	0.9956	0.9831	NA	NA
NDAR_INVEUAH999H	NC2	NC2-STR-Bulk	Vaccarino	putamen_of_striatum	bulk	Control	126.46	1947532	1367899	527258	306216	0.9944	0.9765	NA	NA
NDAR_INVEUAH999H	NC2	NC2-STR-INT	Vaccarino	putamen_of_striatum	interneurons	Control	55.9774	2044017	1280505	541035	289122	0.9988	0.9874	NA	NA
NDAR_INVEUAH999H	NC2	NC2-STR-MSN	Vaccarino	putamen_of_striatum	medium_spiny_neurons	Control	46.3614	1900658	1394668	519259	321018	0.996	0.9837	NA	NA
NDAR_INVEUAH999H	NC2	NC2-STR-OLI	Vaccarino	putamen_of_striatum	oligodendrocytes	Control	38.3491	1981909	1385968	516858	324799	0.9941	0.9818	NA	NA
NDAR_INV260ECBT8	NC3	NC3-CX-ASTMIG	Vaccarino	caudate_nucleus	astrocytes_and_microglia	Control	39.4118	1929722	1406004	498022	326326	0.9972	0.9851	NA	NA
NDAR_INV260ECBT8	NC3	NC3-CX-Bulk	Vaccarino	caudate_nucleus	bulk	Control	140.912	1940265	1358151	521940	319135	0.9936	0.9738	NA	NA
NDAR_INV260ECBT8	NC3	NC3-CX-INT	Vaccarino	caudate_nucleus	interneurons	Control	37.3135	1934634	1407971	527749	333934	0.9974	0.9855	NA	NA
NDAR_INV260ECBT8	NC3	NC3-CX-OLI	Vaccarino	caudate_nucleus	oligodendrocytes	Control	42.9766	1917011	1403149	501163	325062	0.9921	0.9796	NA	NA
NDAR_INV260ECBT8	NC3	NC3-CX-PYR	Vaccarino	caudate_nucleus	pyramidal neurons	Control	43.0115	1919330	1404068	505746	324116	0.9949	0.983	NA	NA
NDAR_INV260ECBT8	NC3	NC3-STR-ASTMIG	Vaccarino	putamen_of_striatum	astrocytes_and_microglia	Control	40.9882	1908499	1417587	520213	327443	0.9945	0.9811	NA	NA
NDAR_INV260ECBT8	NC3	NC3-STR-Bulk	Vaccarino	putamen_of_striatum	bulk	Control	131.596	2032183	1316226	535665	317483	0.9959	0.9784	NA	NA
NDAR_INV260ECBT8	NC3	NC3-STR-INT	Vaccarino	putamen_of_striatum	interneurons	Control	32.8122	1964823	1428185	517789	306881	0.9969	0.9854	NA	NA
NDAR_INV260ECBT8	NC3	NC3-STR-MSN	Vaccarino	putamen_of_striatum	medium_spiny_neurons	Control	37.5963	2030304	1308155	489879	329183	0.9979	0.9858	NA	NA
NDAR_INV260ECBT8	NC3	NC3-STR-OLI	Vaccarino	putamen_of_striatum	oligodendrocytes	Control	32.6304	1962130	1426582	488355	332986	0.9952	0.9822	NA	NA
NDAR_INVPT045RX0	NC4a	NC4a-CX-ASTMIG	Vaccarino	caudate_nucleus	astrocytes_and_microglia	Control	44.2512	2670608	1338200	666912	313960	0.9957	0.9826	NA	NA
NDAR_INVPT045RX0	NC4a	NC4a-CX-Bulk	Vaccarino	caudate_nucleus	bulk	Control	121.28	2514628	1423696	736549	300063	0.9976	0.9853	NA	NA
NDAR_INVPT045RX0	NC4a	NC4a-CX-INT	Vaccarino	caudate_nucleus	interneurons	Control	35.8157	2610953	1340014	672645	321023	0.9932	0.9783	NA	NA
NDAR_INVPT045RX0	NC4a	NC4a-CX-OLI	Vaccarino	caudate_nucleus	oligodendrocytes	Control	37.0127	2654681	1442606	648813	320453	0.9945	0.9807	NA	NA
NDAR_INVPT045RX0	NC4a	NC4a-CX-PYR	Vaccarino	caudate_nucleus	pyramidal neurons	Control	33.7849	2736797	1346536	660646	319776	0.9953	0.9818	NA	NA
NDAR_INVRD5V510Y	NC4b	NC4b-STR-ASTMIG	Vaccarino	putamen_of_striatum	astrocytes_and_microglia	Control	36.1077	2728984	1338893	700541	320248	0.9946	0.9803	NA	NA
NDAR_INVRD5V510Y	NC4b	NC4b-STR-Bulk	Vaccarino	putamen_of_striatum	bulk	Control	132.959	1948998	1347313	541452	322186	0.9936	0.9758	NA	NA
NDAR_INVRD5V510Y	NC4b	NC4b-STR-INT	Vaccarino	putamen_of_striatum	interneurons	Control	42.9874	2695938	1328227	713125	258403	0.9981	0.9852	NA	NA
NDAR_INVRD5V510Y	NC4b	NC4b-STR-MSN	Vaccarino	putamen_of_striatum	medium_spiny_neurons	Control	33.8803	2624953	1460974	645629	321750	0.9957	0.9819	NA	NA
NDAR_INVRD5V510Y	NC4b	NC4b-STR-OLI	Vaccarino	putamen_of_striatum	oligodendrocytes	Control	36.4846	2620106	1457948	656054	320840	0.9928	0.9777	NA	NA
NDAR_INVRL398RL4	NC5a	NC5a-CX-ASTMIG	Vaccarino	caudate_nucleus	astrocytes_and_microglia	Control	44.3148	2040950	1298897	535732	312194	0.9953	0.9813	NA	NA
NDAR_INVRL398RL4	NC5a	NC5a-CX-Bulk	Vaccarino	caudate_nucleus	bulk	Control	118.225	2028985	1306621	552959	292084	0.9971	0.9861	NA	NA
NDAR_INVRL398RL4	NC5a	NC5a-CX-INT	Vaccarino	caudate_nucleus	interneurons	Control	41.4925	2051564	1255698	532354	313439	0.994	0.9809	NA	NA
NDAR_INVRL398RL4	NC5a	NC5a-CX-OLI	Vaccarino	caudate_nucleus	oligodendrocytes	Control	35.9677	2051768	1380438	525134	314860	0.9975	0.9844	NA	NA
NDAR_INVRL398RL4	NC5a	NC5a-CX-PYR	Vaccarino	caudate_nucleus	pyramidal neurons	Control	40.1373	2017539	1373185	554636	311456	0.996	0.9825	NA	NA
NDAR_INVRL398RL4	NC5b	NC5b-STR-ASTMIG	Vaccarino	putamen_of_striatum	astrocytes_and_microglia	Control	42.1781	1954935	1427612	529584	332267	0.9961	0.9829	NA	NA
NDAR_INVFY448WXA	NC5b	NC5b-STR-Bulk	Vaccarino	putamen_of_striatum	bulk	Control	121.391	1910140	1378969	528240	312027	0.998	0.9862	NA	NA
NDAR_INVFY448WXA	NC5b	NC5b-STR-INT	Vaccarino	putamen_of_striatum	interneurons	Control	45.9221	1949681	1422921	534164	298031	0.9989	0.9866	NA	NA
NDAR_INVFY448WXA	NC5b	NC5b-STR-MSN	Vaccarino	putamen_of_striatum	medium_spiny_neurons	Control	48.5916	1898217	1414555	499831	322460	0.9957	0.9826	NA	NA
NDAR_INVFY448WXA	NC5b	NC5b-STR-OLI	Vaccarino	putamen_of_striatum	oligodendrocytes	Control	38	1924997	1423151	492914	329623	0.9899	0.9767	NA	NA
NDAR_INVZFPD5Z6V	NC6	NC6-STR-ASTMIG	Vaccarino	putamen_of_striatum	astrocytes_and_microglia	Control	39.726	1964604	1416301	507424	324912	0.9971	0.9838	NA	NA
NDAR_INVZFPD5Z6V	NC6	NC6-STR-Bulk	Vaccarino	putamen_of_striatum	bulk	Control	132.773	1946422	1383768	584950	305818	0.9937	0.9779	NA	NA
NDAR_INVZFPD5Z6V	NC6	NC6-STR-INT	Vaccarino	putamen_of_striatum	interneurons	Control	43.1701	1959565	1410692	532463	297327	0.9983	0.9853	NA	NA
NDAR_INVZFPD5Z6V	NC6	NC6-STR-MSN	Vaccarino	putamen_of_striatum	medium_spiny_neurons	Control	45.8817	1997652	1295498	501264	320667	0.9857	0.973	NA	NA
NDAR_INVZFPD5Z6V	NC6	NC6-STR-OLI	Vaccarino	putamen_of_striatum	oligodendrocytes	Control	42.6816	1961692	1414863	507776	324727	0.9904	0.9773	NA	NA
NDAR_INVRZ420WN0	NC7	NC7-CX-ASTMIG	Vaccarino	caudate_nucleus	astrocytes_and_microglia	Control	40.2046	2812846	1314925	743281	304665	0.9982	0.9854	NA	NA
NDAR_INVRZ420WN0	NC7	NC7-CX-Bulk	Vaccarino	caudate_nucleus	bulk	Control	128.983	2772869	1304034	740483	290859	0.9976	0.9867	NA	NA
NDAR_INVRZ420WN0	NC7	NC7-CX-INT	Vaccarino	caudate_nucleus	interneurons	Control	40.4998	2699465	1427603	683218	305718	0.9924	0.9796	NA	NA
NDAR_INVRZ420WN0	NC7	NC7-CX-OLI	Vaccarino	caudate_nucleus	oligodendrocytes	Control	33.3602	2810869	1318216	660659	311808	0.9951	0.9808	NA	NA
NDAR_INVRZ420WN0	NC7	NC7-CX-PYR	Vaccarino	caudate_nucleus	pyramidal neurons	Control	38.6501	2698416	1427868	674718	307199	0.9954	0.9814	NA	NA
NDAR_INVRZ420WN0	NC7	NC7-STR-ASTMIG	Vaccarino	putamen_of_striatum	astrocytes_and_microglia	Control	36.0497	2708584	1432729	679124	309715	0.9976	0.9851	NA	NA
NDAR_INVRZ420WN0	NC7	NC7-STR-Bulk	Vaccarino	putamen_of_striatum	bulk	Control	131.02	2589611	1376957	747722	293874	0.9964	0.9847	NA	NA
NDAR_INVRZ420WN0	NC7	NC7-STR-INT	Vaccarino	putamen_of_striatum	interneurons	Control	38.7261	2708936	1424634	797212	259652	0.9964	0.984	NA	NA
NDAR_INVRZ420WN0	NC7	NC7-STR-MSN	Vaccarino	putamen_of_striatum	medium_spiny_neurons	Control	31.9267	2814752	1323694	666415	313131	0.9927	0.9793	NA	NA
NDAR_INVRZ420WN0	NC7	NC7-STR-OLI	Vaccarino	putamen_of_striatum	oligodendrocytes	Control	34.3201	2695167	1431533	707711	316101	0.9963	0.9833	NA	NA
NDAR_INVRH810MJ4	NC8	NC8-CX-ASTMIG	Vaccarino	caudate_nucleus	astrocytes_and_microglia	Control	39.3231	2017430	1383918	530742	315785	0.9945	0.9825	NA	NA
NDAR_INVRH810MJ4	NC8	NC8-CX-Bulk	Vaccarino	caudate_nucleus	bulk	Control	114.287	1981808	1340844	534630	292378	0.9974	0.9864	NA	NA
NDAR_INVRH810MJ4	NC8	NC8-CX-INT	Vaccarino	caudate_nucleus	interneurons	Control	36.4727	2022250	1385804	520843	316845	0.978	0.9655	NA	NA
NDAR_INVRH810MJ4	NC8	NC8-CX-OLI	Vaccarino	caudate_nucleus	oligodendrocytes	Control	45.7921	2016993	1365329	533129	314490	0.992	0.9795	NA	NA
NDAR_INVRH810MJ4	NC8	NC8-CX-PYR	Vaccarino	caudate_nucleus	pyramidal neurons	Control	33.4089	2013801	1385002	512416	316827	0.9903	0.9781	NA	NA
NDAR_INVRH810MJ4	NC8	NC8-STR-ASTMIG	Vaccarino	putamen_of_striatum	astrocytes_and_microglia	Control	49.1641	1994954	1378039	549105	309089	0.9972	0.9843	NA	NA
NDAR_INVRH810MJ4	NC8	NC8-STR-Bulk	Vaccarino	putamen_of_striatum	bulk	Control	132.281	1993426	1335623	540988	294739	0.9977	0.9871	NA	NA
NDAR_INVRH810MJ4	NC8	NC8-STR-INT	Vaccarino	putamen_of_striatum	interneurons	Control	77.591	1964523	1363803	538870	277328	0.998	0.9867	NA	NA
NDAR_INVRH810MJ4	NC8	NC8-STR-MSN	Vaccarino	putamen_of_striatum	medium_spiny_neurons	Control	39.4682	1989973	1378708	512823	315732	0.9955	0.983	NA	NA
NDAR_INVRH810MJ4	NC8	NC8-STR-OLI	Vaccarino	putamen_of_striatum	oligodendrocytes	Control	34.1914	2013070	1385792	507758	318865	0.996	0.9829	NA	NA
NDAR_INVYA668NNX	NC9	NC9-CX-ASTMIG	Vaccarino	caudate_nucleus	astrocytes_and_microglia	Control	48.1208	2251960	1344891	592065	298459	0.998	0.9847	NA	NA
NDAR_INVYA668NNX	NC9	NC9-CX-Bulk	Vaccarino	caudate_nucleus	bulk	Control	112.862	2267374	1286241	600470	283337	0.9967	0.9839	NA	NA
NDAR_INVYA668NNX	NC9	NC9-CX-INT	Vaccarino	caudate_nucleus	interneurons	Control	44.2531	2265155	1348503	597738	301110	0.9969	0.9852	NA	NA
NDAR_INVYA668NNX	NC9	NC9-CX-OLI	Vaccarino	caudate_nucleus	oligodendrocytes	Control	39.7498	2261618	1349105	579083	302349	0.9951	0.9825	NA	NA
NDAR_INVYA668NNX	NC9	NC9-CX-PYR	Vaccarino	caudate_nucleus	pyramidal neurons	Control	48.7229	2256984	1346265	580715	298072	0.9973	0.9856	NA	NA
NDAR_INVYA668NNX	NC9	NC9-STR-ASTMIG	Vaccarino	putamen_of_striatum	astrocytes_and_microglia	Control	31.0625	2299477	1357153	585242	306735	0.9936	0.9799	NA	NA
NDAR_INVYA668NNX	NC9	NC9-STR-INT	Vaccarino	putamen_of_striatum	interneurons	Control	37.2688	2288452	1349928	703459	254282	0.9963	0.9846	NA	NA
NDAR_INVYA668NNX	NC9	NC9-STR-MSN	Vaccarino	putamen_of_striatum	medium_spiny_neurons	Control	33.6482	2302869	1351023	631728	303251	0.9954	0.9831	NA	NA
NDAR_INVYA668NNX	NC9	NC9-STR-OLI	Vaccarino	putamen_of_striatum	oligodendrocytes	Control	43.9101	2289938	1347180	624067	294776	0.9873	0.9744	NA	NA
NDAR_INVTL695RMX	NC10	NC10-CX-ASTMIG	Vaccarino	caudate_nucleus	astrocytes_and_microglia	Control	38.4354	1979089	1416539	551220	328041	0.993	0.9802	NA	NA
NDAR_INVTL695RMX	NC10	NC10-CX-Bulk	Vaccarino	caudate_nucleus	bulk	Control	128.328	1952001	1376776	541887	305425	0.9978	0.9859	NA	NA
NDAR_INVTL695RMX	NC10	NC10-CX-INT	Vaccarino	caudate_nucleus	interneurons	Control	39.3909	1990397	1308728	509475	325895	0.9957	0.9823	NA	NA
NDAR_INVTL695RMX	NC10	NC10-CX-OLI	Vaccarino	caudate_nucleus	oligodendrocytes	Control	40.9134	1974755	1414706	512755	324673	0.9926	0.9789	NA	NA
NDAR_INVTL695RMX	NC10	NC10-CX-PYR	Vaccarino	caudate_nucleus	pyramidal neurons	Control	37.399	1971150	1415958	507046	326735	0.9912	0.9771	NA	NA
NDAR_INVTL695RMX	NC10	NC10-STR-ASTMIG	Vaccarino	putamen_of_striatum	astrocytes_and_microglia	Control	32.6298	1979321	1418322	499746	328619	0.9951	0.9812	NA	NA
NDAR_INVTL695RMX	NC10	NC10-STR-Bulk	Vaccarino	putamen_of_striatum	bulk	Control	118.423	1897688	1368857	515211	301715	0.9969	0.9825	NA	NA
NDAR_INVTL695RMX	NC10	NC10-STR-INT	Vaccarino	putamen_of_striatum	interneurons	Control	44.585	1977517	1412741	552173	292200	0.9983	0.9867	NA	NA
NDAR_INVTL695RMX	NC10	NC10-STR-MSN	Vaccarino	putamen_of_striatum	medium_spiny_neurons	Control	37.2811	1975979	1416796	530927	331317	0.9948	0.9817	NA	NA
NDAR_INVTL695RMX	NC10	NC10-STR-OLI	Vaccarino	putamen_of_striatum	oligodendrocytes	Control	45.4599	1967280	1413041	517910	321992	0.9964	0.9837	NA	NA
NDAR_INVBG581LCK	NC12	NC12-CX-ASTMIG	Vaccarino	caudate_nucleus	astrocytes_and_microglia	Control	36.4598	2616597	1466666	708333	320130	0.9951	0.9816	NA	NA
NDAR_INVBG581LCK	NC12	NC12-CX-Bulk	Vaccarino	caudate_nucleus	bulk	Control	117.018	2626039	1351233	722928	293395	0.9962	0.9849	NA	NA
NDAR_INVBG581LCK	NC12	NC12-CX-INT	Vaccarino	caudate_nucleus	interneurons	Control	37.6905	2608183	1464382	665508	319144	0.9958	0.9825	NA	NA
NDAR_INVBG581LCK	NC12	NC12-CX-OLI	Vaccarino	caudate_nucleus	oligodendrocytes	Control	37.394	2660153	1453247	705778	319682	0.9955	0.9822	NA	NA
NDAR_INVBG581LCK	NC12	NC12-CX-PYR	Vaccarino	caudate_nucleus	pyramidal neurons	Control	33.5799	2603691	1465807	699833	324009	0.9954	0.982	NA	NA
NDAR_INVBG581LCK	NC12	NC12-STR-ASTMIG	Vaccarino	putamen_of_striatum	astrocytes_and_microglia	Control	43.8763	2717161	1341799	662418	315300	0.9957	0.9815	NA	NA
NDAR_INVBG581LCK	NC12	NC12-STR-Bulk	Vaccarino	putamen_of_striatum	bulk	Control	122.695	2535044	1371392	723268	300572	0.9948	0.9833	NA	NA
NDAR_INVBG581LCK	NC12	NC12-STR-INT	Vaccarino	putamen_of_striatum	interneurons	Control	38.4887	2613064	1462175	754603	266844	0.9959	0.9838	NA	NA
NDAR_INVBG581LCK	NC12	NC12-STR-MSN	Vaccarino	putamen_of_striatum	medium_spiny_neurons	Control	39.5869	2613818	1464842	662521	318399	0.9961	0.9824	NA	NA
NDAR_INVBG581LCK	NC12	NC12-STR-OLI	Vaccarino	putamen_of_striatum	oligodendrocytes	Control	38.2829	2716562	1346315	667518	318981	0.9957	0.9813	NA	NA
NDAR_INVZN191UGH	NC14	NC14-STR-ASTMIG	Vaccarino	putamen_of_striatum	astrocytes_and_microglia	Control	47.5686	1873940	1402608	505740	323854	0.9975	0.9844	NA	NA
NDAR_INVZN191UGH	NC14	NC14-STR-Bulk	Vaccarino	putamen_of_striatum	bulk	Control	130.284	1867239	1356107	560767	320395	0.9957	0.9824	NA	NA
NDAR_INVZN191UGH	NC14	NC14-STR-INT	Vaccarino	putamen_of_striatum	interneurons	Control	92.6225	1893603	1392482	524068	285563	0.9986	0.9863	NA	NA
NDAR_INVZN191UGH	NC14	NC14-STR-MSN	Vaccarino	putamen_of_striatum	medium_spiny_neurons	Control	44.5529	1934772	1410315	503008	325251	0.9971	0.9838	NA	NA
NDAR_INVZN191UGH	NC14	NC14-STR-OLI	Vaccarino	putamen_of_striatum	oligodendrocytes	Control	41.3639	1939260	1412882	504583	327848	0.9978	0.9843	NA	NA
NDAR_INVNF363VNY	NC16	NC16-CX-ASTMIG	Vaccarino	caudate_nucleus	astrocytes_and_microglia	Control	48.6302	1993721	1376983	531507	314146	0.9949	0.9815	NA	NA
NDAR_INVNF363VNY	NC16	NC16-CX-Bulk	Vaccarino	caudate_nucleus	bulk	Control	112.638	1946444	1342063	527504	293500	0.9966	0.9862	NA	NA
NDAR_INVNF363VNY	NC16	NC16-CX-INT	Vaccarino	caudate_nucleus	interneurons	Control	45.1894	2011621	1382049	522568	316703	0.9966	0.9852	NA	NA
NDAR_INVNF363VNY	NC16	NC16-CX-OLI	Vaccarino	caudate_nucleus	oligodendrocytes	Control	42.2649	2007463	1380521	510729	316404	0.9955	0.9832	NA	NA
NDAR_INVNF363VNY	NC16	NC16-CX-PYR	Vaccarino	caudate_nucleus	pyramidal neurons	Control	51.7328	2046911	1265100	523347	313308	0.9939	0.982	NA	NA
NDAR_INVNF363VNY	NC16	NC16-STR-ASTMIG	Vaccarino	putamen_of_striatum	astrocytes_and_microglia	Control	41.2944	2014713	1383728	513479	318288	0.9969	0.984	NA	NA
NDAR_INVNF363VNY	NC16	NC16-STR-Bulk	Vaccarino	putamen_of_striatum	bulk	Control	114.576	1942046	1351460	548916	297272	0.9961	0.9846	NA	NA
NDAR_INVNF363VNY	NC16	NC16-STR-INT	Vaccarino	putamen_of_striatum	interneurons	Control	36.8846	2018683	1380002	538654	291462	0.9976	0.9863	NA	NA
NDAR_INVNF363VNY	NC16	NC16-STR-MSN	Vaccarino	putamen_of_striatum	medium_spiny_neurons	Control	37.935	1948916	1321041	500415	315731	0.996	0.9838	NA	NA
NDAR_INVNF363VNY	NC16	NC16-STR-OLI	Vaccarino	putamen_of_striatum	oligodendrocytes	Control	39.9818	2018546	1384635	511151	318118	0.9903	0.9778	NA	NA
NDAR_INVLL367YTQ	NC18	NC18-CX-ASTMIG	Vaccarino	caudate_nucleus	astrocytes_and_microglia	Control	39.2246	2607034	1500587	662299	328228	0.9958	0.9824	NA	NA
NDAR_INVLL367YTQ	NC18	NC18-CX-Bulk	Vaccarino	caudate_nucleus	bulk	Control	114.279	2493589	1470033	755437	307492	0.9964	0.9848	NA	NA
NDAR_INVLL367YTQ	NC18	NC18-CX-INT	Vaccarino	caudate_nucleus	interneurons	Control	37.2749	2608654	1504956	653664	328361	0.9942	0.9797	NA	NA
NDAR_INVLL367YTQ	NC18	NC18-CX-OLI	Vaccarino	caudate_nucleus	oligodendrocytes	Control	27.3943	2623852	1510781	669782	336443	0.9938	0.9817	NA	NA
NDAR_INVLL367YTQ	NC18	NC18-CX-PYR	Vaccarino	caudate_nucleus	pyramidal neurons	Control	36.0091	2604001	1504167	691955	333822	0.9943	0.9797	NA	NA
NDAR_INVLL367YTQ	NC18	NC18-STR-ASTMIG	Vaccarino	putamen_of_striatum	astrocytes_and_microglia	Control	34.685	2632073	1478763	703827	323421	0.9911	0.9775	NA	NA
NDAR_INVLL367YTQ	NC18	NC18-STR-Bulk	Vaccarino	putamen_of_striatum	bulk	Control	119.293	2562101	1448003	726802	305359	0.9968	0.9852	NA	NA
NDAR_INVLL367YTQ	NC18	NC18-STR-INT	Vaccarino	putamen_of_striatum	interneurons	Control	28.326	2707229	1385645	662529	299714	0.9934	0.9768	NA	NA
NDAR_INVLL367YTQ	NC18	NC18-STR-MSN	Vaccarino	putamen_of_striatum	medium_spiny_neurons	Control	37.6712	2603223	1489662	663117	324843	0.9936	0.9797	NA	NA
NDAR_INVLL367YTQ	NC18	NC18-STR-OLI	Vaccarino	putamen_of_striatum	oligodendrocytes	Control	41.4403	2591640	1487492	652896	321921	0.9929	0.9784	NA	NA
NDAR_INVHN032HZY	NC19	NC19-CX-Bulk	Vaccarino	caudate_nucleus	bulk	Control	126.999	1903257	1338731	544961	315777	0.9972	0.9849	NA	NA
NDAR_INVHN032HZY	NC19	NC19-CX-INT	Vaccarino	caudate_nucleus	interneurons	Control	42.2268	1952426	1428019	518620	326430	0.9949	0.9815	NA	NA
NDAR_INVHN032HZY	NC19	NC19-CX-OLI	Vaccarino	caudate_nucleus	oligodendrocytes	Control	43.0361	1954157	1427692	507148	328593	0.9871	0.9743	NA	NA
NDAR_INVHN032HZY	NC19	NC19-CX-PYR	Vaccarino	caudate_nucleus	pyramidal neurons	Control	35.2217	1995047	1316654	500481	331578	0.9935	0.9802	NA	NA
NDAR_INVHN032HZY	NC19	NC19-STR-ASTMIG	Vaccarino	putamen_of_striatum	astrocytes_and_microglia	Control	46.8017	1947461	1426201	516121	325011	0.9937	0.9808	NA	NA
NDAR_INVHN032HZY	NC19	NC19-STR-Bulk	Vaccarino	putamen_of_striatum	bulk	Control	123.291	1929273	1386430	513264	306713	0.9969	0.9846	NA	NA
NDAR_INVHN032HZY	NC19	NC19-STR-INT	Vaccarino	putamen_of_striatum	interneurons	Control	43.0846	1987796	1320424	537205	297207	0.9988	0.9867	NA	NA
NDAR_INVHN032HZY	NC19	NC19-STR-MSN	Vaccarino	putamen_of_striatum	medium_spiny_neurons	Control	37.2245	1952151	1427329	502768	330202	0.9941	0.9814	NA	NA
NDAR_INVHN032HZY	NC19	NC19-STR-OLI	Vaccarino	putamen_of_striatum	oligodendrocytes	Control	35.7681	1998060	1313595	501048	331214	0.9944	0.9815	NA	NA
NDAR_INVDP700TNG	NC20	NC20-CX-ASTMIG	Vaccarino	caudate_nucleus	astrocytes_and_microglia	Control	40.5186	2090750	1263097	524710	317581	0.9957	0.9827	NA	NA
NDAR_INVDP700TNG	NC20	NC20-CX-Bulk	Vaccarino	caudate_nucleus	bulk	Control	119.753	1993652	1335212	549412	298614	0.9976	0.9865	NA	NA
NDAR_INVDP700TNG	NC20	NC20-CX-OLI	Vaccarino	caudate_nucleus	oligodendrocytes	Control	41.367	2013076	1377274	517451	318389	0.9954	0.9827	NA	NA
NDAR_INVDP700TNG	NC20	NC20-STR-ASTMIG	Vaccarino	putamen_of_striatum	astrocytes_and_microglia	Control	52.5572	2006234	1281093	521683	315120	0.9964	0.9836	NA	NA
NDAR_INVDP700TNG	NC20	NC20-STR-Bulk	Vaccarino	putamen_of_striatum	bulk	Control	125.711	2029654	1291101	610487	294822	0.9969	0.9857	NA	NA
NDAR_INVDP700TNG	NC20	NC20-STR-INT	Vaccarino	putamen_of_striatum	interneurons	Control	41.0998	2010157	1373090	592905	287729	0.9984	0.9865	NA	NA
NDAR_INVDP700TNG	NC20	NC20-STR-MSN	Vaccarino	putamen_of_striatum	medium_spiny_neurons	Control	36.6989	2015477	1379543	503181	319929	0.9957	0.9821	NA	NA
NDAR_INVDP700TNG	NC20	NC20-STR-OLI	Vaccarino	putamen_of_striatum	oligodendrocytes	Control	32.8488	2101784	1271026	531518	316117	0.9962	0.9839	NA	NA
NDAR_INVAZ630PK4	NC21	NC21-CX-ASTMIG	Vaccarino	caudate_nucleus	astrocytes_and_microglia	Control	51.6	2692048	1387784	691388	295218	0.9959	0.9834	NA	NA
NDAR_INVAZ630PK4	NC21	NC21-CX-Bulk	Vaccarino	caudate_nucleus	bulk	Control	111.169	2653495	1342566	715765	277661	0.9959	0.9855	NA	NA
NDAR_INVAZ630PK4	NC21	NC21-CX-INT	Vaccarino	caudate_nucleus	interneurons	Control	33.5026	2720203	1392327	676001	301379	0.9958	0.983	NA	NA
NDAR_INVAZ630PK4	NC21	NC21-CX-OLI	Vaccarino	caudate_nucleus	oligodendrocytes	Control	40.2909	2706936	1392586	703882	304423	0.995	0.9818	NA	NA
NDAR_INVAZ630PK4	NC21	NC21-CX-PYR	Vaccarino	caudate_nucleus	pyramidal neurons	Control	37.0905	2716140	1392385	722560	302231	0.997	0.985	NA	NA
NDAR_INVAZ630PK4	NC21	NC21-STR-ASTMIG	Vaccarino	putamen_of_striatum	astrocytes_and_microglia	Control	46.0717	2705467	1390756	678121	297283	0.9875	0.9744	NA	NA
NDAR_INVAZ630PK4	NC21	NC21-STR-Bulk	Vaccarino	putamen_of_striatum	bulk	Control	126.583	2678985	1314802	693227	272917	0.9964	0.9851	NA	NA
NDAR_INVAZ630PK4	NC21	NC21-STR-INT	Vaccarino	putamen_of_striatum	interneurons	Control	92.4882	2672580	1306292	716175	261461	0.9985	0.9861	NA	NA
NDAR_INVAZ630PK4	NC21	NC21-STR-MSN	Vaccarino	putamen_of_striatum	medium_spiny_neurons	Control	40.3928	2709888	1393926	671123	300253	0.9976	0.9849	NA	NA
NDAR_INVAZ630PK4	NC21	NC21-STR-OLI	Vaccarino	putamen_of_striatum	oligodendrocytes	Control	43.7647	2817501	1277083	733896	302248	0.9948	0.9821	NA	NA
NDAR_INVJP653AZQ	NC22	NC22-CX-Bulk	Vaccarino	caudate_nucleus	bulk	Control	120.23	1916772	1322506	562950	297002	0.9962	0.9837	NA	NA
NDAR_INVJP653AZQ	NC22	NC22-STR-ASTMIG	Vaccarino	putamen_of_striatum	astrocytes_and_microglia	Control	44.555	1987015	1370565	523241	312515	0.9945	0.9818	NA	NA
NDAR_INVJP653AZQ	NC22	NC22-STR-Bulk	Vaccarino	putamen_of_striatum	bulk	Control	134.346	1946479	1343913	567123	298622	0.9959	0.9845	NA	NA
NDAR_INVJP653AZQ	NC22	NC22-STR-INT	Vaccarino	putamen_of_striatum	interneurons	Control	44.8914	2085028	1264586	551808	283538	0.9987	0.9875	NA	NA
NDAR_INVJP653AZQ	NC22	NC22-STR-MSN	Vaccarino	putamen_of_striatum	medium_spiny_neurons	Control	36.2506	1979842	1371552	512248	314923	0.9956	0.9827	NA	NA
NDAR_INVJP653AZQ	NC22	NC22-STR-OLI	Vaccarino	putamen_of_striatum	oligodendrocytes	Control	40.0972	1992860	1372338	520918	312970	0.9952	0.9827	NA	NA
NDAR_INVRY966TU9	NC23	NC23-CX-ASTMIG	Vaccarino	caudate_nucleus	astrocytes_and_microglia	Control	40.5343	1997728	1424155	511007	327259	0.9955	0.9829	NA	NA
NDAR_INVRY966TU9	NC23	NC23-CX-Bulk	Vaccarino	caudate_nucleus	bulk	Control	123.212	1918399	1386027	560850	311212	0.9965	0.9867	NA	NA
NDAR_INVRY966TU9	NC23	NC23-CX-INT	Vaccarino	caudate_nucleus	interneurons	Control	36.8475	2003108	1425148	505469	328919	0.9976	0.9855	NA	NA
NDAR_INVRY966TU9	NC23	NC23-CX-OLI	Vaccarino	caudate_nucleus	oligodendrocytes	Control	36.7365	2002507	1426191	505943	328432	0.997	0.9841	NA	NA
NDAR_INVRY966TU9	NC23	NC23-CX-PYR	Vaccarino	caudate_nucleus	pyramidal neurons	Control	42.153	1997935	1422981	524455	326182	0.9947	0.9816	NA	NA
NDAR_INVRY966TU9	NC23	NC23-STR-ASTMIG	Vaccarino	putamen_of_striatum	astrocytes_and_microglia	Control	40.0839	1996607	1423882	506798	326473	0.9965	0.9835	NA	NA
NDAR_INVRY966TU9	NC23	NC23-STR-Bulk	Vaccarino	putamen_of_striatum	bulk	Control	113.275	1919066	1390481	529190	306803	0.9952	0.985	NA	NA
NDAR_INVRY966TU9	NC23	NC23-STR-INT	Vaccarino	putamen_of_striatum	interneurons	Control	42.774	1993550	1419846	539671	297532	0.9985	0.9868	NA	NA
NDAR_INVRY966TU9	NC23	NC23-STR-MSN	Vaccarino	putamen_of_striatum	medium_spiny_neurons	Control	43.2006	2022864	1313869	524073	325057	0.9965	0.9841	NA	NA
NDAR_INVRY966TU9	NC23	NC23-STR-OLI	Vaccarino	putamen_of_striatum	oligodendrocytes	Control	42.0269	1991857	1423162	517154	328703	0.9955	0.9828	NA	NA
NDARJA590ZKL	TS1	TS1-CX-ASTMIG	Vaccarino	caudate_nucleus	astrocytes_and_microglia	TS	41.5789	1963373	1391614	503246	320081	0.9948	0.9814	NA	NA
NDARJA590ZKL	TS1	TS1-CX-Bulk	Vaccarino	caudate_nucleus	bulk	TS	133.345	1944467	1355164	503696	295548	0.9932	0.971	NA	NA
NDARJA590ZKL	TS1	TS1-CX-INT	Vaccarino	caudate_nucleus	interneurons	TS	39.8284	1966937	1393965	504336	323222	0.9915	0.9794	NA	NA
NDARJA590ZKL	TS1	TS1-CX-OLI	Vaccarino	caudate_nucleus	oligodendrocytes	TS	39.2068	1968881	1392623	497079	321551	0.9952	0.9828	NA	NA
NDARJA590ZKL	TS1	TS1-CX-PYR	Vaccarino	caudate_nucleus	pyramidal neurons	TS	36.877	1969155	1394537	492952	322974	0.9941	0.9812	NA	NA
NDARJA590ZKL	TS1	TS1-STR-ASTMIG	Vaccarino	putamen_of_striatum	astrocytes_and_microglia	TS	32.5667	1975560	1400198	508711	326512	0.9947	0.9816	NA	NA
NDARJA590ZKL	TS1	TS1-STR-Bulk	Vaccarino	putamen_of_striatum	bulk	TS	134.623	1958490	1340573	545511	303335	0.9924	0.9645	NA	NA
NDARJA590ZKL	TS1	TS1-STR-INT	Vaccarino	putamen_of_striatum	interneurons	TS	76.2162	1930293	1379340	557649	272579	0.9915	0.9793	NA	NA
NDARJA590ZKL	TS1	TS1-STR-MSN	Vaccarino	putamen_of_striatum	medium_spiny_neurons	TS	43.1788	1969133	1395613	518980	318953	0.992	0.9779	NA	NA
NDARJA590ZKL	TS1	TS1-STR-OLI	Vaccarino	putamen_of_striatum	oligodendrocytes	TS	45.8128	1970403	1394193	520551	315667	0.9895	0.9765	NA	NA
NDARTC881DM3	TS2	TS2-CX-ASTMIG	Vaccarino	caudate_nucleus	astrocytes_and_microglia	TS	44.1706	2051636	1375666	534746	308570	0.994	0.9812	NA	NA
NDARTC881DM3	TS2	TS2-CX-Bulk	Vaccarino	caudate_nucleus	bulk	TS	137.856	1986144	1321634	556059	295320	0.995	0.9862	NA	NA
NDARTC881DM3	TS2	TS2-CX-INT	Vaccarino	caudate_nucleus	interneurons	TS	37.5725	2063982	1382385	539897	312742	0.9881	0.9757	NA	NA
NDARTC881DM3	TS2	TS2-CX-OLI	Vaccarino	caudate_nucleus	oligodendrocytes	TS	38.093	2061210	1381619	538526	315473	0.9939	0.981	NA	NA
NDARTC881DM3	TS2	TS2-CX-PYR	Vaccarino	caudate_nucleus	pyramidal neurons	TS	39.7996	2057759	1376233	572319	316956	0.9936	0.9799	NA	NA
NDARTC881DM3	TS2	TS2-STR-ASTMIG	Vaccarino	putamen_of_striatum	astrocytes_and_microglia	TS	41.6727	2077779	1276369	588763	307949	0.9929	0.9798	NA	NA
NDARTC881DM3	TS2	TS2-STR-Bulk	Vaccarino	putamen_of_striatum	bulk	TS	132.122	2052666	1275442	521447	286005	0.9915	0.9668	NA	NA
NDARTC881DM3	TS2	TS2-STR-INT	Vaccarino	putamen_of_striatum	interneurons	TS	51.8297	2048784	1373711	569468	278491	0.9983	0.9867	NA	NA
NDARTC881DM3	TS2	TS2-STR-MSN	Vaccarino	putamen_of_striatum	medium_spiny_neurons	TS	42.4972	2139307	1264402	544698	308532	0.9937	0.9802	NA	NA
NDARTC881DM3	TS2	TS2-STR-OLI	Vaccarino	putamen_of_striatum	oligodendrocytes	TS	37.7553	2062616	1379715	540682	309939	0.9944	0.9816	NA	NA
NDARYB517BLD	TS3	TS3-CX-ASTMIG	Vaccarino	caudate_nucleus	astrocytes_and_microglia	TS	35.1913	1985403	1315338	527160	330784	0.9952	0.9812	NA	NA
NDARYB517BLD	TS3	TS3-CX-Bulk	Vaccarino	caudate_nucleus	bulk	TS	125.707	1938328	1379243	522797	308010	0.9959	0.9781	NA	NA
NDARYB517BLD	TS3	TS3-CX-INT	Vaccarino	caudate_nucleus	interneurons	TS	42.7413	1966815	1416048	509209	325536	0.995	0.9809	NA	NA
NDARYB517BLD	TS3	TS3-CX-OLI	Vaccarino	caudate_nucleus	oligodendrocytes	TS	39.2592	1968544	1418186	529439	330972	0.9956	0.9823	NA	NA
NDARYB517BLD	TS3	TS3-CX-PYR	Vaccarino	caudate_nucleus	pyramidal neurons	TS	43.5672	1999646	1297243	517460	325411	0.9956	0.9807	NA	NA
NDARYB517BLD	TS3	TS3-STR-ASTMIG	Vaccarino	putamen_of_striatum	astrocytes_and_microglia	TS	37.0643	1976042	1420133	501426	327046	0.9928	0.9794	NA	NA
NDARYB517BLD	TS3	TS3-STR-Bulk	Vaccarino	putamen_of_striatum	bulk	TS	139.36	1913643	1387332	530369	315386	0.9912	0.974	NA	NA
NDARYB517BLD	TS3	TS3-STR-INT	Vaccarino	putamen_of_striatum	interneurons	TS	49.187	1963120	1413418	540559	294795	0.9977	0.9862	NA	NA
NDARYB517BLD	TS3	TS3-STR-MSN	Vaccarino	putamen_of_striatum	medium_spiny_neurons	TS	35.7174	1977014	1420811	546114	328164	0.9906	0.9769	NA	NA
NDARYB517BLD	TS3	TS3-STR-OLI	Vaccarino	putamen_of_striatum	oligodendrocytes	TS	37.7387	1975587	1419358	508560	327890	0.9944	0.9809	NA	NA
NDARTU513BYL	TS4	TS4-CX-ASTMIG	Vaccarino	caudate_nucleus	astrocytes_and_microglia	TS	34.1505	1956782	1424391	513312	329141	0.9951	0.9821	NA	NA
NDARTU513BYL	TS4	TS4-CX-Bulk	Vaccarino	caudate_nucleus	bulk	TS	135.831	1941944	1377217	522644	304669	0.9904	0.9697	NA	NA
NDARTU513BYL	TS4	TS4-CX-INT	Vaccarino	caudate_nucleus	interneurons	TS	41.1031	1953503	1421490	504867	328358	0.9899	0.9774	NA	NA
NDARTU513BYL	TS4	TS4-CX-OLI	Vaccarino	caudate_nucleus	oligodendrocytes	TS	40.506	1952698	1419865	514965	325530	0.9956	0.9826	NA	NA
NDARTU513BYL	TS4	TS4-CX-PYR	Vaccarino	caudate_nucleus	pyramidal neurons	TS	36.1609	2030799	1310136	494411	329907	0.9943	0.9813	NA	NA
NDARTU513BYL	TS4	TS4-STR-ASTMIG	Vaccarino	putamen_of_striatum	astrocytes_and_microglia	TS	37.3793	1954759	1422125	492454	325657	0.9955	0.9822	NA	NA
NDARTU513BYL	TS4	TS4-STR-Bulk	Vaccarino	putamen_of_striatum	bulk	TS	127.867	1886358	1393266	515478	304256	0.9919	0.977	NA	NA
NDARTU513BYL	TS4	TS4-STR-INT	Vaccarino	putamen_of_striatum	interneurons	TS	34.056	1957145	1422794	568808	296585	0.9969	0.9851	NA	NA
NDARTU513BYL	TS4	TS4-STR-MSN	Vaccarino	putamen_of_striatum	medium_spiny_neurons	TS	36.8557	1955408	1423964	494165	328235	0.9918	0.9792	NA	NA
NDARTU513BYL	TS4	TS4-STR-OLI	Vaccarino	putamen_of_striatum	oligodendrocytes	TS	40.9346	1986170	1300953	531115	328205	0.9929	0.98	NA	NA
NDARYH367YNA	TS5	TS5-CX-ASTMIG	Vaccarino	caudate_nucleus	astrocytes_and_microglia	TS	38.4724	2037608	1290188	508634	329297	0.9953	0.9826	NA	NA
NDARYH367YNA	TS5	TS5-CX-Bulk	Vaccarino	caudate_nucleus	bulk	TS	127.917	1972474	1339430	578902	309023	0.9937	0.9754	NA	NA
NDARYH367YNA	TS5	TS5-CX-INT	Vaccarino	caudate_nucleus	interneurons	TS	42.6464	1949400	1405874	505311	326566	0.9947	0.981	NA	NA
NDARYH367YNA	TS5	TS5-CX-OLI	Vaccarino	caudate_nucleus	oligodendrocytes	TS	40.7853	1924063	1404891	501669	326799	0.9951	0.9825	NA	NA
NDARYH367YNA	TS5	TS5-CX-PYR	Vaccarino	caudate_nucleus	pyramidal neurons	TS	36.4776	1956504	1408511	495070	328119	0.9959	0.9828	NA	NA
NDARYH367YNA	TS5	TS5-STR-ASTMIG	Vaccarino	putamen_of_striatum	astrocytes_and_microglia	TS	35.2593	1967765	1411266	503543	329081	0.9927	0.9801	NA	NA
NDARYH367YNA	TS5	TS5-STR-Bulk	Vaccarino	putamen_of_striatum	bulk	TS	132.773	1945060	1323128	517951	304376	0.9921	0.9726	NA	NA
NDARYH367YNA	TS5	TS5-STR-INT	Vaccarino	putamen_of_striatum	interneurons	TS	35.9815	1966261	1410335	535525	293938	0.9961	0.9828	NA	NA
NDARYH367YNA	TS5	TS5-STR-MSN	Vaccarino	putamen_of_striatum	medium_spiny_neurons	TS	36.6514	2038993	1292100	496755	329315	0.9949	0.981	NA	NA
NDARYH367YNA	TS5	TS5-STR-OLI	Vaccarino	putamen_of_striatum	oligodendrocytes	TS	35.0078	1954384	1409554	505573	328764	0.9959	0.9841	NA	NA
NDAR_INVPB501BBA	TS6	TS6-STR-ASTMIG	Vaccarino	putamen_of_striatum	astrocytes_and_microglia	TS	39.9798	1945594	1421055	506464	326363	0.9944	0.9811	NA	NA
NDAR_INVPB501BBA	TS6	TS6-STR-Bulk	Vaccarino	putamen_of_striatum	bulk	TS	134.44	1912853	1387125	507074	305976	0.9934	0.975	NA	NA
NDAR_INVPB501BBA	TS6	TS6-STR-INT	Vaccarino	putamen_of_striatum	interneurons	TS	34.9679	1963484	1421601	513861	303843	0.9983	0.9856	NA	NA
NDAR_INVPB501BBA	TS6	TS6-STR-MSN	Vaccarino	putamen_of_striatum	medium_spiny_neurons	TS	37.0268	1948447	1422928	500131	329393	0.9968	0.9839	NA	NA
NDAR_INVPB501BBA	TS6	TS6-STR-OLI	Vaccarino	putamen_of_striatum	oligodendrocytes	TS	49.5727	1936843	1417573	512651	320593	0.992	0.979	NA	NA
NDAR_INVRV706VT1	TS7	TS7-CX-ASTMIG	Vaccarino	caudate_nucleus	astrocytes_and_microglia	TS	37.9356	2011608	1383463	531039	318164	0.996	0.9839	NA	NA
NDAR_INVRV706VT1	TS7	TS7-CX-Bulk	Vaccarino	caudate_nucleus	bulk	TS	134.715	1994546	1343790	525584	291643	0.9959	0.9853	NA	NA
NDAR_INVRV706VT1	TS7	TS7-CX-INT	Vaccarino	caudate_nucleus	interneurons	TS	45.4263	2091681	1265055	534479	308457	0.9954	0.9843	NA	NA
NDAR_INVRV706VT1	TS7	TS7-CX-OLI	Vaccarino	caudate_nucleus	oligodendrocytes	TS	30.809	2089208	1275911	513099	322319	0.9964	0.9856	NA	NA
NDAR_INVRV706VT1	TS7	TS7-CX-PYR	Vaccarino	caudate_nucleus	pyramidal neurons	TS	35.9961	2108200	1262666	548365	322414	0.995	0.9837	NA	NA
NDAR_INVRV706VT1	TS7	TS7-STR-ASTMIG	Vaccarino	putamen_of_striatum	astrocytes_and_microglia	TS	39.4433	2084641	1264379	520335	316697	0.9944	0.9814	NA	NA
NDAR_INVRV706VT1	TS7	TS7-STR-Bulk	Vaccarino	putamen_of_striatum	bulk	TS	121.158	1970089	1324300	559698	304865	0.9972	0.9861	NA	NA
NDAR_INVRV706VT1	TS7	TS7-STR-INT	Vaccarino	putamen_of_striatum	interneurons	TS	38.1118	2010884	1380165	586949	290308	0.9987	0.9865	NA	NA
NDAR_INVRV706VT1	TS7	TS7-STR-MSN	Vaccarino	putamen_of_striatum	medium_spiny_neurons	TS	42.1939	2009001	1381261	523801	312529	0.992	0.9798	NA	NA
NDAR_INVRV706VT1	TS7	TS7-STR-OLI	Vaccarino	putamen_of_striatum	oligodendrocytes	TS	34.8277	2016254	1385796	551634	320296	0.9942	0.98	NA	NA
NDARGE822CZF	TS8	TS8-CX-ASTMIG	Vaccarino	caudate_nucleus	astrocytes_and_microglia	TS	25.7145	2019775	1399763	494731	325369	0.9926	0.9813	NA	NA
NDARGE822CZF	TS8	TS8-CX-Bulk	Vaccarino	caudate_nucleus	bulk	TS	134.067	1997890	1347297	520832	306533	0.9904	0.9725	NA	NA
NDARGE822CZF	TS8	TS8-CX-INT	Vaccarino	caudate_nucleus	interneurons	TS	38.1901	2007965	1391538	520104	317580	0.9946	0.9818	NA	NA
NDARGE822CZF	TS8	TS8-CX-OLI	Vaccarino	caudate_nucleus	oligodendrocytes	TS	34.9905	2008497	1393156	527799	319740	0.9946	0.9826	NA	NA
NDARGE822CZF	TS8	TS8-CX-PYR	Vaccarino	caudate_nucleus	pyramidal neurons	TS	37.6659	2001424	1390813	563343	318831	0.9957	0.9832	NA	NA
NDARGE822CZF	TS8	TS8-STR-ASTMIG	Vaccarino	putamen_of_striatum	astrocytes_and_microglia	TS	36.172	2005157	1392083	511611	319199	0.9885	0.9737	NA	NA
NDARGE822CZF	TS8	TS8-STR-Bulk	Vaccarino	putamen_of_striatum	bulk	TS	129.86	1942076	1368227	533963	296199	0.9924	0.9721	NA	NA
NDARGE822CZF	TS8	TS8-STR-INT	Vaccarino	putamen_of_striatum	interneurons	TS	44.5548	2004251	1387232	556765	287166	0.9985	0.9865	NA	NA
NDARGE822CZF	TS8	TS8-STR-MSN	Vaccarino	putamen_of_striatum	medium_spiny_neurons	TS	39.0377	2002431	1390223	531554	315611	0.9957	0.9821	NA	NA
NDARGE822CZF	TS8	TS8-STR-OLI	Vaccarino	putamen_of_striatum	oligodendrocytes	TS	35.0973	2083773	1279952	518121	320667	0.9872	0.9729	NA	NA
NDARBG471WD4	TS9	TS9-CX-ASTMIG	Vaccarino	caudate_nucleus	astrocytes_and_microglia	TS	61.1868	1974269	1368906	529441	303836	0.9969	0.9845	NA	NA
NDARBG471WD4	TS9	TS9-CX-Bulk	Vaccarino	caudate_nucleus	bulk	TS	135.705	1961006	1275132	557867	299327	0.9899	0.9662	NA	NA
NDARBG471WD4	TS9	TS9-CX-INT	Vaccarino	caudate_nucleus	interneurons	TS	35.6046	2095888	1266159	513077	318167	0.997	0.9851	NA	NA
NDARBG471WD4	TS9	TS9-CX-OLI	Vaccarino	caudate_nucleus	oligodendrocytes	TS	39.88	2092895	1262908	544651	315472	0.9957	0.9834	NA	NA
NDARBG471WD4	TS9	TS9-CX-PYR	Vaccarino	caudate_nucleus	pyramidal neurons	TS	44.0273	2004147	1378326	548535	314060	0.9981	0.9849	NA	NA
NDARBG471WD4	TS9	TS9-STR-ASTMIG	Vaccarino	putamen_of_striatum	astrocytes_and_microglia	TS	36.8148	2016016	1381071	528448	316476	0.9904	0.9767	NA	NA
NDARBG471WD4	TS9	TS9-STR-Bulk	Vaccarino	putamen_of_striatum	bulk	TS	121.825	1985405	1311718	510482	289671	0.9936	0.9772	NA	NA
NDARBG471WD4	TS9	TS9-STR-INT	Vaccarino	putamen_of_striatum	interneurons	TS	46.9532	2024593	1379023	553893	279053	0.9987	0.9873	NA	NA
NDARBG471WD4	TS9	TS9-STR-MSN	Vaccarino	putamen_of_striatum	medium_spiny_neurons	TS	35.9343	2020467	1382959	519760	315642	0.9922	0.9798	NA	NA
NDARBG471WD4	TS9	TS9-STR-OLI	Vaccarino	putamen_of_striatum	oligodendrocytes	TS	35.6792	2013053	1381988	525154	317547	0.994	0.9803	NA	NA
NDARUV895BN7	TS10	TS10-CX-ASTMIG	Vaccarino	caudate_nucleus	astrocytes_and_microglia	TS	39.3811	1994062	1319217	551167	323159	0.9938	0.9802	NA	NA
NDARUV895BN7	TS10	TS10-CX-Bulk	Vaccarino	caudate_nucleus	bulk	TS	140.759	2060486	1274077	535553	308705	0.9953	0.9806	NA	NA
NDARUV895BN7	TS10	TS10-CX-INT	Vaccarino	caudate_nucleus	interneurons	TS	34.0568	1988668	1412042	500033	327878	0.9932	0.98	NA	NA
NDARUV895BN7	TS10	TS10-CX-OLI	Vaccarino	caudate_nucleus	oligodendrocytes	TS	36.0972	1986745	1412345	532188	330904	0.9915	0.979	NA	NA
NDARUV895BN7	TS10	TS10-CX-PYR	Vaccarino	caudate_nucleus	pyramidal neurons	TS	31.1201	1991489	1414987	496474	329081	0.9954	0.9826	NA	NA
NDARUV895BN7	TS10	TS10-STR-ASTMIG	Vaccarino	putamen_of_striatum	astrocytes_and_microglia	TS	37.0356	1983085	1410467	503628	324443	0.9933	0.9794	NA	NA
NDARUV895BN7	TS10	TS10-STR-Bulk	Vaccarino	putamen_of_striatum	bulk	TS	125.872	1953776	1366947	582712	307222	0.9892	0.9703	NA	NA
NDARUV895BN7	TS10	TS10-STR-INT	Vaccarino	putamen_of_striatum	interneurons	TS	31.7969	2066848	1306727	563237	300947	0.9983	0.987	NA	NA
NDARUV895BN7	TS10	TS10-STR-MSN	Vaccarino	putamen_of_striatum	medium_spiny_neurons	TS	40.4544	1971505	1405638	518412	319247	0.9917	0.9791	NA	NA
NDARUV895BN7	TS10	TS10-STR-OLI	Vaccarino	putamen_of_striatum	oligodendrocytes	TS	39.3401	2008049	1302635	506291	323858	0.993	0.9805	NA	NA
NDARGR198CGR	TS12	TS12-CX-ASTMIG	Vaccarino	caudate_nucleus	astrocytes_and_microglia	TS	40.6074	1939143	1412515	508743	325589	0.9949	0.9813	NA	NA
NDARGR198CGR	TS12	TS12-CX-Bulk	Vaccarino	caudate_nucleus	bulk	TS	125.971	1927246	1377489	534973	317675	0.9955	0.9836	NA	NA
NDARGR198CGR	TS12	TS12-CX-INT	Vaccarino	caudate_nucleus	interneurons	TS	35.1714	1944780	1415509	494851	328644	0.9928	0.9797	NA	NA
NDARGR198CGR	TS12	TS12-CX-OLI	Vaccarino	caudate_nucleus	oligodendrocytes	TS	35.9891	1952824	1416032	501334	328690	0.9946	0.9815	NA	NA
NDARGR198CGR	TS12	TS12-CX-PYR	Vaccarino	caudate_nucleus	pyramidal neurons	TS	32.9422	1952097	1415932	485848	329823	0.9942	0.9815	NA	NA
NDARGR198CGR	TS12	TS12-STR-ASTMIG	Vaccarino	putamen_of_striatum	astrocytes_and_microglia	TS	37.9519	1952472	1414456	524068	326861	0.9947	0.9813	NA	NA
NDARGR198CGR	TS12	TS12-STR-Bulk	Vaccarino	putamen_of_striatum	bulk	TS	143.206	1974185	1311921	504745	296404	0.9944	0.973	NA	NA
NDARGR198CGR	TS12	TS12-STR-INT	Vaccarino	putamen_of_striatum	interneurons	TS	39.3924	1982479	1299809	527623	301459	0.9988	0.9871	NA	NA
NDARGR198CGR	TS12	TS12-STR-MSN	Vaccarino	putamen_of_striatum	medium_spiny_neurons	TS	30.1677	1948655	1420189	484203	332522	0.9969	0.9838	NA	NA
NDARGR198CGR	TS12	TS12-STR-OLI	Vaccarino	putamen_of_striatum	oligodendrocytes	TS	39.2413	1948016	1411179	498996	325078	0.9951	0.9805	NA	NA
NDARWH299JA7	TS14	TS14-STR-ASTMIG	Vaccarino	putamen_of_striatum	astrocytes_and_microglia	TS	52.7347	1930984	1412431	512373	320175	0.9978	0.9857	NA	NA
NDARWH299JA7	TS14	TS14-STR-Bulk	Vaccarino	putamen_of_striatum	bulk	TS	126.678	2035664	1313048	564290	305299	0.9935	0.9747	NA	NA
NDARWH299JA7	TS14	TS14-STR-INT	Vaccarino	putamen_of_striatum	interneurons	TS	38.2443	1947863	1417445	552389	302786	0.9962	0.9845	NA	NA
NDARWH299JA7	TS14	TS14-STR-MSN	Vaccarino	putamen_of_striatum	medium_spiny_neurons	TS	42.0991	1946712	1417280	544741	326482	0.9973	0.985	NA	NA
NDARWH299JA7	TS14	TS14-STR-OLI	Vaccarino	putamen_of_striatum	oligodendrocytes	TS	44.7305	1943402	1416365	502112	323588	0.9971	0.9848	NA	NA
NDAR_INVJD952CKT	TS16	TS16-CX-ASTMIG	Vaccarino	caudate_nucleus	astrocytes_and_microglia	TS	46.9372	2045374	1389838	577230	315582	0.996	0.9836	NA	NA
NDAR_INVJD952CKT	TS16	TS16-CX-Bulk	Vaccarino	caudate_nucleus	bulk	TS	123.781	2119761	1281014	586797	310475	0.9954	0.9852	NA	NA
NDAR_INVJD952CKT	TS16	TS16-CX-INT	Vaccarino	caudate_nucleus	interneurons	TS	39.1513	2056022	1289384	525388	318607	0.9963	0.9843	NA	NA
NDAR_INVJD952CKT	TS16	TS16-CX-OLI	Vaccarino	caudate_nucleus	oligodendrocytes	TS	47.3145	2033396	1388753	532872	314819	0.9968	0.9848	NA	NA
NDAR_INVJD952CKT	TS16	TS16-CX-PYR	Vaccarino	caudate_nucleus	pyramidal neurons	TS	40.764	2130595	1277157	534364	318197	0.9961	0.9835	NA	NA
NDAR_INVGK111KKB	TS18	TS18-CX-ASTMIG	Vaccarino	caudate_nucleus	astrocytes_and_microglia	TS	39.2188	1968955	1414140	510504	326627	0.9946	0.9808	NA	NA
NDAR_INVGK111KKB	TS18	TS18-CX-Bulk	Vaccarino	caudate_nucleus	bulk	TS	124.369	1941087	1376380	540943	311226	0.9959	0.9843	NA	NA
NDAR_INVGK111KKB	TS18	TS18-CX-INT	Vaccarino	caudate_nucleus	interneurons	TS	44.6054	1966123	1412195	509416	322220	0.9939	0.9808	NA	NA
NDAR_INVGK111KKB	TS18	TS18-CX-OLI	Vaccarino	caudate_nucleus	oligodendrocytes	TS	41.3182	2047317	1298177	509786	325603	0.9965	0.9835	NA	NA
NDAR_INVGK111KKB	TS18	TS18-CX-PYR	Vaccarino	caudate_nucleus	pyramidal neurons	TS	37.8265	2047189	1301631	536246	331204	0.9886	0.975	NA	NA
NDAR_INVGK111KKB	TS18	TS18-STR-ASTMIG	Vaccarino	putamen_of_striatum	astrocytes_and_microglia	TS	42.5583	1961335	1411917	497738	325019	0.9944	0.9814	NA	NA
NDAR_INVGK111KKB	TS18	TS18-STR-Bulk	Vaccarino	putamen_of_striatum	bulk	TS	129.133	2049018	1266199	494807	302675	0.9949	0.9827	NA	NA
NDAR_INVGK111KKB	TS18	TS18-STR-MSN	Vaccarino	putamen_of_striatum	medium_spiny_neurons	TS	38.9046	1967070	1412756	489799	326356	0.9955	0.9826	NA	NA
NDAR_INVGK111KKB	TS18	TS18-STR-OLI	Vaccarino	putamen_of_striatum	oligodendrocytes	TS	47.3374	1884248	1400595	508087	323825	0.9954	0.9817	NA	NA
NDAR_INVVZ880UG3	TS19	TS19-CX-ASTMIG	Vaccarino	caudate_nucleus	astrocytes_and_microglia	TS	37.8963	2012023	1425970	510884	326200	0.9957	0.9829	NA	NA
NDAR_INVVZ880UG3	TS19	TS19-CX-Bulk	Vaccarino	caudate_nucleus	bulk	TS	133.455	1989361	1363417	562220	310847	0.9957	0.9834	NA	NA
NDAR_INVVZ880UG3	TS19	TS19-CX-INT	Vaccarino	caudate_nucleus	interneurons	TS	45.6446	1986053	1418168	526234	324864	0.9929	0.98	NA	NA
NDAR_INVVZ880UG3	TS19	TS19-CX-OLI	Vaccarino	caudate_nucleus	oligodendrocytes	TS	37.586	2015988	1425886	508586	327280	0.983	0.97	NA	NA
NDAR_INVVZ880UG3	TS19	TS19-CX-PYR	Vaccarino	caudate_nucleus	pyramidal neurons	TS	38.8809	2012614	1425605	542743	329303	0.9956	0.9828	NA	NA
NDAR_INVVZ880UG3	TS19	TS19-STR-ASTMIG	Vaccarino	putamen_of_striatum	astrocytes_and_microglia	TS	39.8043	2010280	1424934	513311	325722	0.9963	0.9835	NA	NA
NDAR_INVVZ880UG3	TS19	TS19-STR-Bulk	Vaccarino	putamen_of_striatum	bulk	TS	117.844	1972763	1363726	595063	309364	0.9964	0.9849	NA	NA
NDAR_INVVZ880UG3	TS19	TS19-STR-INT	Vaccarino	putamen_of_striatum	interneurons	TS	42.1485	2093703	1308483	545584	293200	0.9988	0.9871	NA	NA
NDAR_INVVZ880UG3	TS19	TS19-STR-MSN	Vaccarino	putamen_of_striatum	medium_spiny_neurons	TS	37.5738	2012854	1426088	512500	327937	0.9956	0.9826	NA	NA
NDAR_INVVZ880UG3	TS19	TS19-STR-OLI	Vaccarino	putamen_of_striatum	oligodendrocytes	TS	37.3652	2015091	1426404	515478	328487	0.9959	0.9829	NA	NA
NDAR_INVAD542ZN2	TS20	TS20-CX-ASTMIG	Vaccarino	caudate_nucleus	astrocytes_and_microglia	TS	48.8282	2107842	1363496	550447	308128	0.9822	0.9695	NA	NA
NDAR_INVAD542ZN2	TS20	TS20-CX-Bulk	Vaccarino	caudate_nucleus	bulk	TS	143.435	2094057	1325870	593178	287659	0.9973	0.986	NA	NA
NDAR_INVAD542ZN2	TS20	TS20-CX-INT	Vaccarino	caudate_nucleus	interneurons	TS	35.4507	2104305	1364555	534602	313253	0.993	0.9802	NA	NA
NDAR_INVAD542ZN2	TS20	TS20-CX-OLI	Vaccarino	caudate_nucleus	oligodendrocytes	TS	38.1522	2207559	1260428	570560	309304	0.9956	0.9817	NA	NA
NDAR_INVAD542ZN2	TS20	TS20-CX-PYR	Vaccarino	caudate_nucleus	pyramidal neurons	TS	33.3607	2138710	1266252	543842	313416	0.9957	0.9824	NA	NA
NDAR_INVAD542ZN2	TS20	TS20-STR-ASTMIG	Vaccarino	putamen_of_striatum	astrocytes_and_microglia	TS	34.2324	2131356	1372184	545397	312063	0.9945	0.9813	NA	NA
NDAR_INVAD542ZN2	TS20	TS20-STR-Bulk	Vaccarino	putamen_of_striatum	bulk	TS	126.88	2032147	1330633	584799	292527	0.9972	0.9832	NA	NA
NDAR_INVAD542ZN2	TS20	TS20-STR-INT	Vaccarino	putamen_of_striatum	interneurons	TS	38.6745	2095473	1360524	613334	284391	0.9967	0.9848	NA	NA
NDAR_INVAD542ZN2	TS20	TS20-STR-MSN	Vaccarino	putamen_of_striatum	medium_spiny_neurons	TS	34.0706	2117638	1367735	534307	312297	0.9922	0.9794	NA	NA
NDAR_INVAD542ZN2	TS20	TS20-STR-OLI	Vaccarino	putamen_of_striatum	oligodendrocytes	TS	34.2624	2119461	1369662	547127	311555	0.9951	0.9807	NA	NA
NDAR_INVEH829CB1	TS21	TS21-CX-ASTMIG	Vaccarino	caudate_nucleus	astrocytes_and_microglia	TS	51.9723	1981004	1385015	565147	317199	0.9955	0.9835	NA	NA
NDAR_INVEH829CB1	TS21	TS21-CX-INT	Vaccarino	caudate_nucleus	interneurons	TS	37.2882	1996683	1390093	540403	322574	0.9953	0.9835	NA	NA
NDAR_INVEH829CB1	TS21	TS21-CX-OLI	Vaccarino	caudate_nucleus	oligodendrocytes	TS	46.1287	1987482	1379064	540547	319379	0.9947	0.9821	NA	NA
NDAR_INVEH829CB1	TS21	TS21-CX-PYR	Vaccarino	caudate_nucleus	pyramidal neurons	TS	47.8201	1981588	1381341	517320	312647	0.9965	0.9837	NA	NA
NDAR_INVEH829CB1	TS21	TS21-STR-ASTMIG	Vaccarino	putamen_of_striatum	astrocytes_and_microglia	TS	44.995	2072802	1273673	514600	318266	0.9961	0.984	NA	NA
NDAR_INVEH829CB1	TS21	TS21-STR-Bulk	Vaccarino	putamen_of_striatum	bulk	TS	134.588	1911378	1348330	525578	293894	0.9951	0.9836	NA	NA
NDAR_INVEH829CB1	TS21	TS21-STR-INT	Vaccarino	putamen_of_striatum	interneurons	TS	34.4028	2006647	1392613	528272	296899	0.9976	0.9868	NA	NA
NDAR_INVEH829CB1	TS21	TS21-STR-MSN	Vaccarino	putamen_of_striatum	medium_spiny_neurons	TS	41.9254	1994669	1390049	508223	319241	0.998	0.9868	NA	NA
NDAR_INVEH829CB1	TS21	TS21-STR-OLI	Vaccarino	putamen_of_striatum	oligodendrocytes	TS	38.7228	2010262	1366856	543787	320702	0.9978	0.9868	NA	NA
NDAR_INVCJ085EHT	TS22	TS22-CX-ASTMIG	Vaccarino	caudate_nucleus	astrocytes_and_microglia	TS	33.9094	2109753	1266370	514522	317118	0.9933	0.9808	NA	NA
NDAR_INVCJ085EHT	TS22	TS22-CX-Bulk	Vaccarino	caudate_nucleus	bulk	TS	119.027	1952216	1342275	568223	298998	0.9963	0.9854	NA	NA
NDAR_INVCJ085EHT	TS22	TS22-CX-INT	Vaccarino	caudate_nucleus	interneurons	TS	33.8121	2047072	1383577	514060	318341	0.9946	0.9822	NA	NA
NDAR_INVCJ085EHT	TS22	TS22-CX-OLI	Vaccarino	caudate_nucleus	oligodendrocytes	TS	36.8448	2041353	1382385	517500	315975	0.9969	0.9852	NA	NA
NDAR_INVCJ085EHT	TS22	TS22-CX-PYR	Vaccarino	caudate_nucleus	pyramidal neurons	TS	43.2313	2032615	1377718	526631	314642	0.995	0.9823	NA	NA
NDAR_INVCJ085EHT	TS22	TS22-STR-ASTMIG	Vaccarino	putamen_of_striatum	astrocytes_and_microglia	TS	38.8574	2029567	1379071	512494	316952	0.998	0.9869	NA	NA
NDAR_INVCJ085EHT	TS22	TS22-STR-Bulk	Vaccarino	putamen_of_striatum	bulk	TS	117.365	1910867	1346549	519570	288549	0.995	0.9834	NA	NA
NDAR_INVCJ085EHT	TS22	TS22-STR-INT	Vaccarino	putamen_of_striatum	interneurons	TS	34.4677	2045228	1355612	558633	300583	0.9967	0.9847	NA	NA
NDAR_INVCJ085EHT	TS22	TS22-STR-MSN	Vaccarino	putamen_of_striatum	medium_spiny_neurons	TS	41.2984	2007055	1377782	527284	315474	0.9941	0.9817	NA	NA
NDAR_INVCJ085EHT	TS22	TS22-STR-OLI	Vaccarino	putamen_of_striatum	oligodendrocytes	TS	34.6114	2107818	1269645	545650	321032	0.9959	0.9827	NA	NA
NDAR_INVAZ383MJU	TS23	TS23-CX-ASTMIG	Vaccarino	caudate_nucleus	astrocytes_and_microglia	TS	52.0648	1946288	1413322	563264	317753	0.9971	0.9851	NA	NA
NDAR_INVAZ383MJU	TS23	TS23-CX-Bulk	Vaccarino	caudate_nucleus	bulk	TS	120.645	1939379	1390174	588982	311241	0.9967	0.9867	NA	NA
NDAR_INVAZ383MJU	TS23	TS23-CX-OLI	Vaccarino	caudate_nucleus	oligodendrocytes	TS	46.8748	1965372	1417332	520917	324579	0.9962	0.984	NA	NA
NDAR_INVAZ383MJU	TS23	TS23-CX-PYR	Vaccarino	caudate_nucleus	pyramidal neurons	TS	38.7046	1976885	1414007	539512	328173	0.996	0.9844	NA	NA
NDAR_INVAZ383MJU	TS23	TS23-STR-ASTMIG	Vaccarino	putamen_of_striatum	astrocytes_and_microglia	TS	51.17	1999463	1299324	517640	321235	0.9975	0.9857	NA	NA
NDAR_INVAZ383MJU	TS23	TS23-STR-Bulk	Vaccarino	putamen_of_striatum	bulk	TS	140.205	1902632	1375238	522399	306906	0.9952	0.9846	NA	NA
NDAR_INVAZ383MJU	TS23	TS23-STR-INT	Vaccarino	putamen_of_striatum	interneurons	TS	37.0085	1966106	1415213	645985	265877	0.9956	0.9838	NA	NA
NDAR_INVAZ383MJU	TS23	TS23-STR-MSN	Vaccarino	putamen_of_striatum	medium_spiny_neurons	TS	39.4033	2010004	1314330	510826	329291	0.9969	0.9848	NA	NA
NDAR_INVAZ383MJU	TS23	TS23-STR-OLI	Vaccarino	putamen_of_striatum	oligodendrocytes	TS	40.0419	1953361	1417996	554844	323748	0.9966	0.9846	NA	NA
NDARLN207WNB	Br1753	LIBD01	Weinberger	cerebellum	bulk	Control	52.1021	1957118	1261725	524416	299181	0.9957	0.9068	NA	NA
NDARGN168MAE	Br1761	LIBD02	Weinberger	cerebellum	bulk	Control	35.476	1880548	1408690	473793	328934	0.9976	0.9645	NA	NA
NDARVR732AH3	Br1113	LIBD03	Weinberger	cerebellum	bulk	Control	36.6288	2203526	1243621	542007	306244	0.9983	0.987	NA	NA
NDARYK339YPU	Br1532	LIBD04	Weinberger	cerebellum	bulk	Control	42.9521	1993854	1280899	537861	319900	0.9967	0.9834	NA	NA
NDARJV691VR9	Br948	LIBD05	Weinberger	cerebellum	bulk	Control	38.7748	2712681	1349729	649391	321303	0.9981	0.9865	NA	NA
NDARUB709RUK	Br1221	LIBD06	Weinberger	cerebellum	bulk	Control	35.7557	2740097	1425862	699990	303924	0.9981	0.9861	NA	NA
NDARBC530LGN	Br989	LIBD07	Weinberger	cerebellum	bulk	Control	37.797	2703084	1337228	664355	319908	0.9978	0.9849	NA	NA
NDARXL185PRM	Br1550	LIBD08	Weinberger	cerebellum	bulk	Control	35.6041	1977866	1408083	495825	325702	0.9977	0.9849	NA	NA
NDARUY970UYC	Br1568	LIBD09	Weinberger	cerebellum	bulk	Control	35.3945	1984291	1317834	482678	332240	0.9958	0.982	NA	NA
NDARBK714KXT	Br1644	LIBD10	Weinberger	cerebellum	bulk	Control	42.1127	2721117	1334255	656223	311713	0.9977	0.9848	NA	NA
NDAREH773WN2	Br1164	LIBD11	Weinberger	cerebellum	bulk	Control	33.6884	2777040	1391016	693928	306221	0.9974	0.9853	NA	NA
NDARWW868EK8	Br973	LIBD12	Weinberger	cerebellum	bulk	Control	35.5931	2597292	1441825	642172	315625	0.998	0.9835	NA	NA
NDARDC290CNL	Br1041	LIBD13	Weinberger	cerebellum	bulk	SCZ	87.3328	2614360	1384069	682251	282689	0.9981	0.9868	NA	NA
NDARUE031JWJ	Br1579	LIBD14	Weinberger	cerebellum	bulk	SCZ	38.208	2626778	1455307	654809	315723	0.9988	0.987	NA	NA
NDARKY433HU4	Br1664	LIBD15	Weinberger	cerebellum	bulk	SCZ	40.7421	2568752	1414242	681931	309231	0.9986	0.9865	NA	NA
NDARWN445FJV	Br1084	LIBD16	Weinberger	cerebellum	bulk	SCZ	35.1939	2839487	1302778	659768	307722	0.9983	0.9863	NA	NA
NDARVN625DMB	Br1578	LIBD17	Weinberger	cerebellum	bulk	SCZ	40.3602	1964579	1404691	484707	322537	0.9984	0.9854	NA	NA
NDARYW403HTR	Br1665	LIBD18	Weinberger	cerebellum	bulk	SCZ	33.3916	2724028	1420534	655242	308909	0.9947	0.9816	NA	NA
NDARUE136JBD	Br1509	LIBD19	Weinberger	cerebellum	bulk	SCZ	38.5187	2720415	1349517	641528	319221	0.9983	0.9858	NA	NA
NDARBP511KEN	Br1738	LIBD20	Weinberger	cerebellum	bulk	SCZ	32.3945	2024660	1314970	479277	330837	0.9983	0.9858	NA	NA
NDARVB119FLG	Br1740	LIBD21	Weinberger	cerebellum	bulk	SCZ	38.9441	2828419	1291317	665780	301951	0.9973	0.9855	NA	NA
NDARDX772TYD	Br993	LIBD22	Weinberger	cerebellum	bulk	Control	34.3106	2706823	1428340	674628	306157	0.9985	0.9865	NA	NA
NDARCR329DWH	Br1507	LIBD23	Weinberger	cerebellum	bulk	SCZ	40.9613	1958389	1399990	522101	323710	0.9984	0.9856	NA	NA
NDARXB764LUJ	Br983	LIBD24	Weinberger	cerebellum	bulk	SCZ	36.9769	1977016	1328619	490981	327961	0.998	0.9863	NA	NA
NDARZP491WK3	Br1610	LIBD25	Weinberger	cerebellum	bulk	SCZ	39.6608	2183328	1265129	520095	313334	0.998	0.9858	NA	NA
NDARMP650WBW	Br1663	LIBD26	Weinberger	cerebellum	bulk	SCZ	35.359	2592200	1393847	633679	308808	0.9977	0.9848	NA	NA
NDARLH767RN5	Br1840	LIBD27	Weinberger	cerebellum	bulk	SCZ	32.5254	2696045	1329949	634032	317986	0.9984	0.9865	NA	NA
NDARGL893PAK	Br1539	LIBD28	Weinberger	cerebellum	bulk	Control	37.3199	2711296	1427762	712707	301813	0.9966	0.984	NA	NA
NDARLB384NWV	Br1581	LIBD29	Weinberger	cerebellum	bulk	Control	38.3768	1965899	1417705	500211	326108	0.9984	0.9873	NA	NA
NDARNC744XCG	Br1980	LIBD30	Weinberger	cerebellum	bulk	Control	39.9913	1957047	1407820	489038	322738	0.9983	0.9858	NA	NA
NDARKW174CEA	Br1960	LIBD31	Weinberger	cerebellum	bulk	Control	39.1876	2040551	1301104	490024	322305	0.9984	0.9867	NA	NA
NDARYP505LH7	Br1936	LIBD32	Weinberger	cerebellum	bulk	Control	36.3927	1949744	1413462	492795	324140	0.9984	0.9861	NA	NA
NDAREX422ECV	Br1946	LIBD33	Weinberger	cerebellum	bulk	SCZ	40.1597	2011807	1396963	507371	318487	0.998	0.9855	NA	NA
NDARLH870WMN	Br2038	LIBD34	Weinberger	cerebellum	bulk	SCZ	38.7048	2710931	1318815	694122	313448	0.9982	0.9847	NA	NA
NDARDB317HR8	Br2242	LIBD35	Weinberger	cerebellum	bulk	SCZ	39.1026	2024971	1380194	517872	312078	0.9981	0.9871	NA	NA
NDARHN367CLU	Br2044	LIBD36	Weinberger	cerebellum	bulk	Control	35.4754	1973681	1402991	481981	323988	0.997	0.9842	NA	NA
NDARLR226CW8	Br2064	LIBD37	Weinberger	cerebellum	bulk	Control	52.0399	2475501	1361169	646827	293349	0.9971	0.9827	NA	NA
NDARAY998GD8	Br2076	LIBD38	Weinberger	cerebellum	bulk	Control	40.7684	2554859	1412804	658649	307957	0.9979	0.9852	NA	NA
NDARKP901NRM	Br2263	LIBD39	Weinberger	cerebellum	bulk	Control	42.2174	2813438	1272426	670226	299644	0.9978	0.9816	NA	NA
NDARKL479UA3	Br2288	LIBD40	Weinberger	cerebellum	bulk	Control	35.2902	2059507	1283695	482620	323482	0.9983	0.9848	NA	NA
NDAREH159XCW	Br2009	LIBD41	Weinberger	cerebellum	bulk	SCZ	40.0798	1966534	1396730	547416	317341	0.9983	0.9851	NA	NA
NDARJX206JEQ	Br2271	LIBD42	Weinberger	cerebellum	bulk	SCZ	42.5739	1891117	1403196	499544	320471	0.9978	0.9702	NA	NA
NDARDF569UGJ	Br1303	LIBD43	Weinberger	cerebellum	bulk	SCZ	43.2883	2669046	1363615	688213	286582	0.9984	0.9847	NA	NA
NDARHG192TUY	Br1678	LIBD44	Weinberger	cerebellum	bulk	SCZ	37.2116	1937031	1419265	494905	329430	0.9972	0.9823	NA	NA
NDARKT949MYC	Br1682	LIBD45	Weinberger	cerebellum	bulk	SCZ	40.4445	2029429	1293838	495985	320433	0.9981	0.9848	NA	NA
NDARPP177YA7	Br2337	LIBD46	Weinberger	cerebellum	bulk	SCZ	62.6091	1922798	1400990	501443	313817	0.9972	0.9836	NA	NA
NDARUK782YG2	Br5551	LIBD64	Weinberger	dura	bulk	Control	33.732	1998418	1417270	481804	328989	0.9977	0.9808	NA	NA
NDARUV225AXY	Br5555	LIBD65	Weinberger	dura	bulk	Control	45.4011	1945203	1390757	538207	320985	0.9975	0.9806	NA	NA
NDARTX988GE8	Br5556	LIBD66	Weinberger	dura	bulk	SCZ	33.9865	1974675	1393411	497231	328376	0.9974	0.9815	NA	NA
NDARAB719RVY	Br5572	LIBD67	Weinberger	dura	bulk	Control	42.4606	1918521	1416308	477470	329389	0.9967	0.9809	NA	NA
NDARFN553NFX	Br5573	LIBD68	Weinberger	dura	bulk	SCZ	36.7525	2023837	1308236	481383	329776	0.9965	0.9794	NA	NA
NDARDC157WGL	Br5574	LIBD69	Weinberger	dura	bulk	Control	44.5984	1997419	1395499	511704	318335	0.9978	0.9826	NA	NA
NDARNJ986UGB	Br5581	LIBD70	Weinberger	dura	bulk	SCZ	43.1172	1942862	1404984	481236	325647	0.9974	0.9823	NA	NA
NDARJR533UE4	Br5618	LIBD71	Weinberger	dura	bulk	Control	40.6398	2574154	1404451	614054	314733	0.9963	0.9783	NA	NA
NDARBC887FRK	Br5619	LIBD72	Weinberger	dura	bulk	Control	38.7345	2029935	1288178	476131	324914	0.9972	0.982	NA	NA
NDARWW766VZV	Br5024	LIBD73	Weinberger	dura	bulk	Control	44.9517	1973363	1383159	522246	319967	0.9958	0.9771	NA	NA
NDARGG777TX1	Br5073	LIBD74	Weinberger	dura	bulk	SCZ	40.6228	2542031	1380155	622413	306442	0.997	0.9812	NA	NA
NDARLL853CG0	Br5135	LIBD75	Weinberger	dura	bulk	Control	32.8773	2714626	1354364	644372	329348	0.9974	0.9814	NA	NA
NDARDK886FPQ	Br5179	LIBD76	Weinberger	dura	bulk	SCZ	50.7604	2651207	1280476	651207	303452	0.9977	0.9811	NA	NA
NDARZJ921MV5	Br5205	LIBD77	Weinberger	dura	bulk	Control	42.3428	2017575	1281859	492257	324536	0.9976	0.9788	NA	NA
NDARLC274WYD	Br5209	LIBD78	Weinberger	dura	bulk	Control	32.7993	2636780	1392238	607464	309921	0.9972	0.9814	NA	NA
NDARNU407WVA	Br5217	LIBD79	Weinberger	dura	bulk	SCZ	53.5417	2015964	1279012	498665	319717	0.9972	0.9806	NA	NA
NDARVE085BN5	Br5224	LIBD80	Weinberger	dura	bulk	SCZ	40.8028	1938582	1404310	505417	330052	0.9972	0.9794	NA	NA
NDARFR180VGD	Br5228	LIBD81	Weinberger	dura	bulk	Control	31.2377	1807590	1412325	420574	361921	0.9972	0.9822	NA	NA
NDARHD893CCW	Br5234	LIBD82	Weinberger	dura	bulk	SCZ	46.2177	1925099	1393748	492599	323952	0.9962	0.9775	NA	NA
NDARWE158WLH	Br5235	LIBD83	Weinberger	dura	bulk	Control	37.6871	2004093	1385257	489842	320044	0.9972	0.9804	NA	NA
NDARJD813YVN	Br5242	LIBD84	Weinberger	dura	bulk	Control	40.2452	1946383	1394774	486352	322253	0.9971	0.9803	NA	NA
NDARFA905WJ8	Br5280	LIBD85	Weinberger	dura	bulk	Control	33.2373	2003556	1385231	479306	321410	0.9968	0.9827	NA	NA
NDARTP207LUM	Br5282	LIBD86	Weinberger	dura	bulk	SCZ	67.4481	1932512	1381179	506807	314495	0.997	0.9802	NA	NA
NDARRF044DE3	Br5287	LIBD87	Weinberger	dura	bulk	Control	47.393	1984918	1273499	505752	317114	0.9969	0.9812	NA	NA
NDAREE888NCX	Br5292	LIBD88	Weinberger	dura	bulk	Control	38.9555	1949820	1416780	487652	329116	0.9975	0.9814	NA	NA
NDARYW306GAV	Br5295	LIBD89	Weinberger	dura	bulk	SCZ	35.7443	2601896	1445122	621710	320530	0.9973	0.9818	NA	NA
NDARTF341LTG	Br5315	LIBD90	Weinberger	dura	bulk	SCZ	42.3888	1945298	1411801	494293	326613	0.9975	0.9815	NA	NA
NDARDM794GW2	Br5319	LIBD91	Weinberger	dura	bulk	SCZ	50.3629	1909480	1416197	500047	323355	0.9957	0.9793	NA	NA
NDARVA577LR1	Br5323	LIBD92	Weinberger	dura	bulk	Control	40.4088	2576110	1445580	634045	318960	0.9977	0.9807	NA	NA
NDARAF336KYK	Br5338	LIBD93	Weinberger	dura	bulk	Control	35.3804	2602665	1420416	628049	315406	0.9978	0.983	NA	NA
NDARGN520KN5	Br5355	LIBD94	Weinberger	dura	bulk	SCZ	34.9939	1950541	1396666	472856	326108	0.9972	0.981	NA	NA
NDARYB912ZV0	Br5359	LIBD95	Weinberger	dura	bulk	SCZ	36.6062	1928491	1420558	475680	328378	0.9972	0.9818	NA	NA
NDARNF951AGD	Br5368	LIBD96	Weinberger	dura	bulk	Control	37.799	1952985	1407514	463706	325154	0.9971	0.9816	NA	NA
NDARDM082GRG	Br5372	LIBD97	Weinberger	dura	bulk	SCZ	35.1146	2562004	1431002	615908	319417	0.9977	0.9806	NA	NA
NDARBB961DR2	Br5373	LIBD98	Weinberger	dura	bulk	SCZ	32.5632	2010363	1299655	469234	330472	0.997	0.9781	NA	NA
NDARNX961CWU	Br5385	LIBD99	Weinberger	dura	bulk	Control	40.3569	1935560	1399606	489822	324425	0.9967	0.9788	NA	NA
NDARDT763ERR	Br5412	LIBD100	Weinberger	dura	bulk	SCZ	43.6649	1943552	1393327	484681	326356	0.9971	0.9814	NA	NA
NDARGV580CWV	Br5415	LIBD101	Weinberger	dura	bulk	Control	40.0692	2579978	1429968	627764	318245	0.997	0.9792	NA	NA
NDARDR832PNP	Br5422	LIBD102	Weinberger	dura	bulk	Control	39.0879	1938970	1406222	476102	326647	0.9967	0.982	NA	NA
NDARCL056YDT	Br5446	LIBD103	Weinberger	dura	bulk	SCZ	41.1039	1975171	1390436	514208	323544	0.996	0.9789	NA	NA
NDAREU049CBP	Br5459	LIBD104	Weinberger	dura	bulk	Control	43.9313	3206052	839565	703998	203687	0.9973	0.9805	NA	VAF dist. is not a bell shape and shifted to below 50%
NDARTL823PG0	Br5460	LIBD105	Weinberger	dura	bulk	Control	38.5543	2643122	1437235	652606	320926	0.9962	0.9792	NA	NA
NDARUG441NXW	Br5467	LIBD106	Weinberger	dura	bulk	SCZ	37.5089	2695064	1373958	626593	316548	0.9948	0.9788	NA	NA
NDARRX596NEB	Br5475	LIBD107	Weinberger	dura	bulk	SCZ	33.1977	2675012	1354586	615462	323880	0.9972	0.9811	NA	NA
NDARRV725WNU	Br5746	LIBD108	Weinberger	dura	bulk	SCZ	44.1849	1992007	1364784	502140	315494	0.9972	0.9814	NA	NA
NDARRH300TMK	Br5485	LIBD109	Weinberger	dura	bulk	SCZ	34.5068	2606316	1425469	649590	313215	0.9975	0.983	NA	NA
NDARRY635XWH	Br5488	LIBD110	Weinberger	dura	bulk	SCZ	36.6665	1954090	1403614	473775	323830	0.9968	0.9806	NA	NA
NDARPN984JEJ	Br5636	LIBD111	Weinberger	dura	bulk	SCZ	48.8574	1953379	1390030	534648	322379	0.9971	0.9836	NA	NA
NDARPG660NRN	Br5639	LIBD112	Weinberger	dura	bulk	Control	39.3948	1954891	1303885	472580	333889	0.9962	0.9821	NA	NA
NDARRT904HJE	Br5660	LIBD113	Weinberger	dura	bulk	Control	41.9044	2575036	1264999	649719	316040	0.9965	0.9814	NA	NA
NDARYW518ARP	Br5668	LIBD114	Weinberger	dura	bulk	SCZ	34.6559	2652061	1405915	620935	316889	0.9963	0.9806	NA	NA
NDARLD952NWU	Br5716	LIBD115	Weinberger	dura	bulk	SCZ	73.2588	2575346	1413496	657205	305947	0.9966	0.9808	NA	NA
NDARDL902TX4	Br5756	LIBD116	Weinberger	dura	bulk	Control	33.9148	1971670	1307576	458173	331260	0.9961	0.9851	NA	NA
NDARZK098EZL	Br5764	LIBD117	Weinberger	dura	bulk	Control	37.2855	2538761	1388642	606748	310846	0.9966	0.9773	NA	NA
NDARNN840JF6	Br5789	LIBD118	Weinberger	dura	bulk	SCZ	42.6535	1939794	1390101	512854	324634	0.9964	0.9801	NA	NA
NDARUD820ZFG	Br5883	LIBD119	Weinberger	dura	bulk	SCZ	44.5414	1994880	1378590	498610	316265	0.9964	0.9808	NA	NA
NDARUB276TVW	Br5888	LIBD120	Weinberger	dura	bulk	SCZ	39.7789	1930185	1412619	472360	328079	0.9963	0.9818	NA	NA
NDARVB458TP5	Br5901	LIBD121	Weinberger	dura	bulk	Control	34.6793	1912625	1426063	455794	329973	0.9954	0.9821	NA	NA
NDARLU640YLB	Br5369	LIBD122	Weinberger	dura	bulk	Control	42.2634	1943300	1382802	509574	320601	0.9974	0.9798	NA	NA
NDARFY165PDC	Br5398	LIBD123	Weinberger	dura	bulk	SCZ	46.266	1961044	1391041	496935	319213	0.9973	0.9816	NA	NA
NDARHP942DD3	Br5590	LIBD124	Weinberger	dura	bulk	SCZ	33.6426	2062553	1259738	467404	318474	0.9959	0.9817	NA	NA
NDARGF012RFY	Br5931	LIBD125	Weinberger	dura	bulk	Control	48.4095	1979062	1364867	494499	313482	0.9956	0.9823	NA	NA
NDARGG777TX1	Br5073	LIBD74_DLPFC	Weinberger	DLPFC	bulk	SCZ	133.931	2600207	1296380	759196	231827	0.9987	0.9833	NA	NA
NDARGG777TX1	Br5073	LIBD74_Hippocampus	Weinberger	Hippocampus	bulk	SCZ	122.68	2509763	1361700	753263	234435	0.9988	0.9841	NA	NA
NDARGG777TX1	Br5073	LIBD74_MBPpos	Weinberger	MBPpos	MBP	SCZ	144.649	2564754	1344921	798542	232080	0.9962	0.9834	NA	NA
NDARGG777TX1	Br5073	LIBD74_SLC17A7pos	Weinberger	SLC17A7pos	SLC17A7	SCZ	141.812	2572873	1317754	794840	229091	0.9971	0.985	NA	NA
NDARGG777TX1	Br5073	LIBD74_SNAP25pos	Weinberger	SNAP25pos	SNAP25	SCZ	153.644	2595297	1300714	818658	229457	0.9838	0.9699	NA	NA
NDARGG777TX1	Br5073	LIBD74_tripleneg	Weinberger	tripleneg	tripleneg	SCZ	140.186	2586153	1298760	793393	228825	0.9958	0.9839	NA	NA
NDARLL853CG0	Br5135	LIBD75_MBPpos	Weinberger	MBPpos	MBP	Control	145.537	2609987	1393316	900597	248772	0.9937	0.9781	NA	NA
NDARLL853CG0	Br5135	LIBD75_SLC17A7pos	Weinberger	SLC17A7pos	SLC17A7	Control	151.404	2708651	1339033	825197	243029	0.9936	0.9786	NA	NA
NDARLL853CG0	Br5135	LIBD75_SNAP25pos	Weinberger	SNAP25pos	SNAP25	Control	161.556	2608484	1429850	907379	249069	0.9971	0.982	NA	NA
NDARLL853CG0	Br5135	LIBD75_tripleneg	Weinberger	tripleneg	tripleneg	Control	164.562	2588163	1396552	812446	241417	0.9864	0.9693	NA	NA
NDARDK886FPQ	Br5179	LIBD76_MBPpos	Weinberger	MBPpos	MBP	SCZ	142.584	2531782	1339939	804987	234467	0.9948	0.9829	NA	NA
NDARDK886FPQ	Br5179	LIBD76_SLC17A7pos	Weinberger	SLC17A7pos	SLC17A7	SCZ	160.451	2526063	1376640	842161	234988	0.9964	0.983	NA	NA
NDARDK886FPQ	Br5179	LIBD76_SNAP25pos	Weinberger	SNAP25pos	SNAP25	SCZ	154.974	2581413	1324518	810261	226356	0.989	0.9772	NA	NA
NDARDK886FPQ	Br5179	LIBD76_tripleneg	Weinberger	tripleneg	tripleneg	SCZ	139.778	2579542	1314998	797130	231443	0.9932	0.9813	NA	NA
NDARZJ921MV5	Br5205	LIBD77_DLPFC	Weinberger	DLPFC	bulk	Control	123.865	1972917	1378787	653327	249569	0.9984	0.9847	NA	NA
NDARZJ921MV5	Br5205	LIBD77_Hippocampus	Weinberger	Hippocampus	bulk	Control	133.413	1991019	1355785	658440	250548	0.9982	0.9835	NA	NA
NDARZJ921MV5	Br5205	LIBD77_MBPpos	Weinberger	MBPpos	MBP	Control	134.672	2002535	1373793	670693	242903	0.9944	0.9841	NA	NA
NDARZJ921MV5	Br5205	LIBD77_SLC17A7pos	Weinberger	SLC17A7pos	SLC17A7	Control	160.406	1994708	1346641	689605	242494	0.995	0.984	NA	NA
NDARZJ921MV5	Br5205	LIBD77_SNAP25pos	Weinberger	SNAP25pos	SNAP25	Control	160.953	1986418	1371765	688672	242970	0.9961	0.9844	NA	NA
NDARZJ921MV5	Br5205	LIBD77_tripleneg	Weinberger	tripleneg	tripleneg	Control	129.263	1977810	1371608	675013	246920	0.9971	0.9854	NA	NA
NDARVE085BN5	Br5224	LIBD80_DLPFC	Weinberger	DLPFC	bulk	SCZ	139.652	1942297	1383502	644121	245952	0.9985	0.9834	NA	NA
NDARVE085BN5	Br5224	LIBD80_Hippocampus	Weinberger	Hippocampus	bulk	SCZ	117.813	1935026	1317469	635835	244569	0.9987	0.984	NA	NA
NDARVE085BN5	Br5224	LIBD80_MBPpos	Weinberger	MBPpos	MBP	SCZ	147.699	1907191	1366231	761606	242195	0.9932	0.9798	NA	NA
NDARVE085BN5	Br5224	LIBD80_SLC17A7pos	Weinberger	SLC17A7pos	SLC17A7	SCZ	142.09	1913850	1382839	681357	242558	0.9974	0.9859	NA	NA
NDARVE085BN5	Br5224	LIBD80_SNAP25pos	Weinberger	SNAP25pos	SNAP25	SCZ	150.081	1929221	1357989	684499	240532	0.9965	0.9838	NA	NA
NDARVE085BN5	Br5224	LIBD80_tripleneg	Weinberger	tripleneg	tripleneg	SCZ	137.83	1934172	1373756	670604	245600	0.9833	0.9701	NA	NA
NDARHD893CCW	Br5234	LIBD82_DLPFC	Weinberger	DLPFC	bulk	SCZ	133.55	1894145	1388802	709865	261661	0.9986	0.9841	NA	NA
NDARHD893CCW	Br5234	LIBD82_Hippocampus	Weinberger	Hippocampus	bulk	SCZ	126.821	1928918	1356178	647926	246402	0.9985	0.9829	NA	NA
NDARHD893CCW	Br5234	LIBD82_MBPpos	Weinberger	MBPpos	MBP	SCZ	144.711	2037432	1278147	679014	243192	0.9969	0.9821	NA	NA
NDARHD893CCW	Br5234	LIBD82_SLC17A7pos	Weinberger	SLC17A7pos	SLC17A7	SCZ	143.144	1929569	1382232	683701	243873	0.997	0.9856	NA	NA
NDARHD893CCW	Br5234	LIBD82_SNAP25pos	Weinberger	SNAP25pos	SNAP25	SCZ	146.399	1927666	1380010	680354	244928	0.996	0.9838	NA	NA
NDARHD893CCW	Br5234	LIBD82_tripleneg	Weinberger	tripleneg	tripleneg	SCZ	148.496	1911637	1379378	686461	243368	0.9962	0.9833	NA	NA
NDARWE158WLH	Br5235	LIBD83_DLPFC	Weinberger	DLPFC	bulk	Control	120.703	2005481	1366470	658600	246331	0.9982	0.9837	NA	NA
NDARWE158WLH	Br5235	LIBD83_Hippocampus	Weinberger	Hippocampus	bulk	Control	109.689	1950991	1383141	645422	251286	0.9963	0.9814	NA	NA
NDARWE158WLH	Br5235	LIBD83_SLC17A7pos	Weinberger	SLC17A7pos	SLC17A7	Control	141.796	1966834	1373235	697447	239311	0.9949	0.9824	NA	NA
NDARWE158WLH	Br5235	LIBD83_SNAP25pos	Weinberger	SNAP25pos	SNAP25	Control	131.975	1999531	1365924	677245	244667	0.9957	0.9819	NA	NA
NDARWE158WLH	Br5235	LIBD83_tripleneg	Weinberger	tripleneg	tripleneg	Control	141.703	1998189	1365824	762436	244186	0.9955	0.9829	NA	NA
NDARRF044DE3	Br5287	LIBD87_DLPFC	Weinberger	DLPFC	bulk	Control	126.96	1912063	1373575	634017	247175	0.9981	0.9791	NA	NA
NDARRF044DE3	Br5287	LIBD87_Hippocampus	Weinberger	Hippocampus	bulk	Control	145.065	1927616	1372844	722815	245536	0.9986	0.9852	NA	NA
NDARRF044DE3	Br5287	LIBD87_MBPpos	Weinberger	MBPpos	MBP	Control	152.216	1954314	1337452	757055	240152	0.9959	0.981	NA	NA
NDARRF044DE3	Br5287	LIBD87_SLC17A7pos	Weinberger	SLC17A7pos	SLC17A7	Control	149.089	1971257	1364189	689913	242243	0.9926	0.9799	NA	NA
NDARRF044DE3	Br5287	LIBD87_SNAP25pos	Weinberger	SNAP25pos	SNAP25	Control	148.57	1981619	1360886	688084	239719	0.9938	0.9833	NA	NA
NDARRF044DE3	Br5287	LIBD87_tripleneg	Weinberger	tripleneg	tripleneg	Control	135.657	1976604	1365734	685575	240228	0.9954	0.9839	NA	NA
NDARNF951AGD	Br5368	LIBD96_DLPFC	Weinberger	DLPFC	bulk	Control	124.093	1899971	1389379	649919	248106	0.9984	0.9843	NA	NA
NDARNF951AGD	Br5368	LIBD96_Hippocampus	Weinberger	Hippocampus	bulk	Control	109.936	1939208	1318505	648781	244365	0.9981	0.9825	NA	NA
NDARNF951AGD	Br5368	LIBD96_MBPpos	Weinberger	MBPpos	MBP	Control	138.993	1933845	1373667	672426	240492	0.9938	0.9773	NA	NA
NDARNF951AGD	Br5368	LIBD96_SLC17A7pos	Weinberger	SLC17A7pos	SLC17A7	Control	134.191	1943191	1345239	666455	242221	0.9884	0.9766	NA	NA
NDARNF951AGD	Br5368	LIBD96_SNAP25pos	Weinberger	SNAP25pos	SNAP25	Control	138.562	1884028	1362486	661771	242989	0.9972	0.9806	NA	NA
NDARNF951AGD	Br5368	LIBD96_tripleneg	Weinberger	tripleneg	tripleneg	Control	140.763	1959798	1354207	673474	242737	0.9972	0.984	NA	NA
NDARBB961DR2	Br5373	LIBD98_DLPFC	Weinberger	DLPFC	bulk	SCZ	130.933	1947134	1362031	658575	250739	0.9985	0.9838	NA	NA
NDARBB961DR2	Br5373	LIBD98_Hippocampus	Weinberger	Hippocampus	bulk	SCZ	156.759	1909019	1353789	678924	237056	0.9988	0.9847	NA	NA
NDARBB961DR2	Br5373	LIBD98_MBPpos	Weinberger	MBPpos	MBP	SCZ	128.767	1901497	1351589	670050	244873	0.994	0.9805	NA	NA
NDARBB961DR2	Br5373	LIBD98_SLC17A7pos	Weinberger	SLC17A7pos	SLC17A7	SCZ	115.919	1907302	1384440	666166	244859	0.9786	0.9627	NA	NA
NDARBB961DR2	Br5373	LIBD98_SNAP25pos	Weinberger	SNAP25pos	SNAP25	SCZ	131.59	1944647	1385405	664762	244821	0.9854	0.9719	NA	NA
NDARBB961DR2	Br5373	LIBD98_tripleneg	Weinberger	tripleneg	tripleneg	SCZ	133.885	1943285	1377533	666312	243894	0.9943	0.9794	NA	NA
NDARNX961CWU	Br5385	LIBD99_DLPFC	Weinberger	DLPFC	bulk	Control	116.675	1928268	1367619	635939	245835	0.9986	0.9819	NA	NA
NDARNX961CWU	Br5385	LIBD99_Hippocampus	Weinberger	Hippocampus	bulk	Control	116.484	1943937	1347606	651253	248099	0.9985	0.9828	NA	NA
NDARNX961CWU	Br5385	LIBD99_MBPpos	Weinberger	MBPpos	MBP	Control	145.807	1940005	1376775	644785	240678	0.9919	0.9807	NA	NA
NDARNX961CWU	Br5385	LIBD99_SLC17A7pos	Weinberger	SLC17A7pos	SLC17A7	Control	136.535	1954899	1378754	670790	244513	0.9899	0.9785	NA	NA
NDARNX961CWU	Br5385	LIBD99_SNAP25pos	Weinberger	SNAP25pos	SNAP25	Control	145.194	1953974	1375061	676089	243601	0.9932	0.9808	NA	NA
NDARNX961CWU	Br5385	LIBD99_tripleneg	Weinberger	tripleneg	tripleneg	Control	170.643	1934704	1380772	694532	242987	0.9806	0.9678	NA	NA
NDARDT763ERR	Br5412	LIBD100_DLPFC	Weinberger	DLPFC	bulk	SCZ	153.95	1965001	1366545	636685	247462	0.9988	0.9839	NA	NA
NDARDT763ERR	Br5412	LIBD100_Hippocampus	Weinberger	Hippocampus	bulk	SCZ	141.075	1907145	1382886	663399	250946	0.9982	0.9842	NA	NA
NDARDT763ERR	Br5412	LIBD100_MBPpos	Weinberger	MBPpos	MBP	SCZ	142.283	1937083	1371755	657185	244608	0.9953	0.9828	NA	NA
NDARDT763ERR	Br5412	LIBD100_SLC17A7pos	Weinberger	SLC17A7pos	SLC17A7	SCZ	126.877	1932094	1367553	658970	246322	0.9943	0.9833	NA	NA
NDARDT763ERR	Br5412	LIBD100_SNAP25pos	Weinberger	SNAP25pos	SNAP25	SCZ	151.544	1915169	1375644	671932	243295	0.9979	0.9863	NA	NA
NDARDT763ERR	Br5412	LIBD100_tripleneg	Weinberger	tripleneg	tripleneg	SCZ	149.982	1952050	1367587	671453	247160	0.9957	0.9828	NA	NA
NDARGV580CWV	Br5415	LIBD101_DLPFC	Weinberger	DLPFC	bulk	Control	125.787	2643937	1346498	778374	243851	0.9987	0.9852	NA	NA
NDARGV580CWV	Br5415	LIBD101_Hippocampus	Weinberger	Hippocampus	bulk	Control	126.016	2665100	1327822	781355	220767	0.9988	0.9839	NA	NA
NDARGV580CWV	Br5415	LIBD101_MBPpos	Weinberger	MBPpos	MBP	Control	132.864	2583900	1411747	890544	236651	0.9953	0.985	NA	NA
NDARGV580CWV	Br5415	LIBD101_SLC17A7pos	Weinberger	SLC17A7pos	SLC17A7	Control	152.098	2571616	1403723	817595	236172	0.9964	0.9806	NA	NA
NDARGV580CWV	Br5415	LIBD101_SNAP25pos	Weinberger	SNAP25pos	SNAP25	Control	137.275	2549888	1374558	805986	235616	0.9937	0.9833	NA	NA
NDARGV580CWV	Br5415	LIBD101_tripleneg	Weinberger	tripleneg	tripleneg	Control	142.419	2548381	1410521	807315	235267	0.994	0.9825	NA	NA
NDAREU049CBP	Br5459	LIBD104_DLPFC	Weinberger	DLPFC	bulk	Control	120.322	1889619	1394679	641385	251258	0.9983	0.9814	NA	NA
NDAREU049CBP	Br5459	LIBD104_Hippocampus	Weinberger	Hippocampus	bulk	Control	116.826	2148292	1209242	684607	211596	0.9781	0.9609	NA	NA
NDAREU049CBP	Br5459	LIBD104_MBPpos	Weinberger	MBPpos	MBP	Control	166.232	1911078	1376396	697354	241260	0.9952	0.982	NA	NA
NDAREU049CBP	Br5459	LIBD104_SLC17A7pos	Weinberger	SLC17A7pos	SLC17A7	Control	171.068	1918678	1386162	678447	240191	0.9937	0.9817	NA	NA
NDAREU049CBP	Br5459	LIBD104_SNAP25pos	Weinberger	SNAP25pos	SNAP25	Control	144.049	3495980	756298	972274	134081	0.9946	0.9772	NA	VAF dist. is not a bell shape and shifted to below 50%
NDAREU049CBP	Br5459	LIBD104_tripleneg	Weinberger	tripleneg	tripleneg	Control	161.02	1934405	1382555	684410	242835	0.9931	0.9802	NA	NA
NDARTL823PG0	Br5460	LIBD105_DLPFC	Weinberger	DLPFC	bulk	Control	120.284	2530449	1436495	779903	250361	0.9984	0.9836	NA	NA
NDARTL823PG0	Br5460	LIBD105_Hippocampus	Weinberger	Hippocampus	bulk	Control	180.658	2600332	1394532	785022	239567	0.9987	0.9844	NA	NA
NDARTL823PG0	Br5460	LIBD105_MBPpos	Weinberger	MBPpos	MBP	Control	142.603	2589022	1424615	809919	244129	0.9962	0.9847	NA	NA
NDARTL823PG0	Br5460	LIBD105_SLC17A7pos	Weinberger	SLC17A7pos	SLC17A7	Control	157.886	2574370	1421886	809730	240592	0.9891	0.9765	NA	NA
NDARTL823PG0	Br5460	LIBD105_SNAP25pos	Weinberger	SNAP25pos	SNAP25	Control	159.444	2563113	1424392	824358	240580	0.9946	0.9816	NA	NA
NDARTL823PG0	Br5460	LIBD105_tripleneg	Weinberger	tripleneg	tripleneg	Control	131.842	2586686	1416663	804555	245938	0.9976	0.9847	NA	NA
NDARUG441NXW	Br5467	LIBD106_DLPFC	Weinberger	DLPFC	bulk	SCZ	139.2	2584340	1439991	746456	246578	0.9988	0.9833	NA	NA
NDARUG441NXW	Br5467	LIBD106_Hippocampus	Weinberger	Hippocampus	bulk	SCZ	111.313	2735349	1293098	840524	201246	0.9973	0.9827	NA	NA
NDARUG441NXW	Br5467	LIBD106_MBPpos	Weinberger	MBPpos	MBP	SCZ	148.062	2595396	1434011	856974	248945	0.9934	0.983	NA	NA
NDARUG441NXW	Br5467	LIBD106_SLC17A7pos	Weinberger	SLC17A7pos	SLC17A7	SCZ	137.223	2587109	1441303	788532	235293	0.9974	0.9859	NA	NA
NDARUG441NXW	Br5467	LIBD106_SNAP25pos	Weinberger	SNAP25pos	SNAP25	SCZ	160.166	2603698	1391570	830645	242181	0.9877	0.9749	NA	NA
NDARUG441NXW	Br5467	LIBD106_tripleneg	Weinberger	tripleneg	tripleneg	SCZ	136.81	2618054	1429064	797903	241105	0.9824	0.9699	NA	NA
NDARRX596NEB	Br5475	LIBD107_DLPFC	Weinberger	DLPFC	bulk	SCZ	119.383	2505278	1437622	847280	250711	0.9988	0.9831	NA	NA
NDARRX596NEB	Br5475	LIBD107_Hippocampus	Weinberger	Hippocampus	bulk	SCZ	174.78	2595593	1391153	780638	240161	0.9984	0.9805	NA	NA
NDARRX596NEB	Br5475	LIBD107_MBPpos	Weinberger	MBPpos	MBP	SCZ	121.71	2568264	1413068	794449	243691	0.9961	0.9857	NA	NA
NDARRX596NEB	Br5475	LIBD107_SLC17A7pos	Weinberger	SLC17A7pos	SLC17A7	SCZ	130.686	2571098	1428783	788299	246470	0.9956	0.9829	NA	NA
NDARRX596NEB	Br5475	LIBD107_SNAP25pos	Weinberger	SNAP25pos	SNAP25	SCZ	129.085	2560218	1418110	782973	245936	0.9932	0.9788	NA	NA
NDARRX596NEB	Br5475	LIBD107_tripleneg	Weinberger	tripleneg	tripleneg	SCZ	124.152	2552107	1428746	775088	243458	0.9967	0.9841	NA	NA
NDARRY635XWH	Br5488	LIBD110_DLPFC	Weinberger	DLPFC	bulk	SCZ	116.062	1960668	1343768	644292	251384	0.9987	0.9833	NA	NA
NDARRY635XWH	Br5488	LIBD110_Hippocampus	Weinberger	Hippocampus	bulk	SCZ	113.218	1901080	1400016	632377	251186	0.9987	0.984	NA	NA
NDARRY635XWH	Br5488	LIBD110_MBPpos	Weinberger	MBPpos	MBP	SCZ	150.362	2015759	1299834	674666	240853	0.9893	0.972	NA	NA
NDARRY635XWH	Br5488	LIBD110_SLC17A7pos	Weinberger	SLC17A7pos	SLC17A7	SCZ	145.037	1951910	1378568	664666	243936	0.9901	0.9773	NA	NA
NDARRY635XWH	Br5488	LIBD110_SNAP25pos	Weinberger	SNAP25pos	SNAP25	SCZ	147.554	1907905	1385942	660325	243505	0.9896	0.9773	NA	NA
NDARRY635XWH	Br5488	LIBD110_tripleneg	Weinberger	tripleneg	tripleneg	SCZ	147.427	1954462	1363624	662601	246544	0.9942	0.9812	NA	NA
NDARRT904HJE	Br5660	LIBD113_DLPFC	Weinberger	DLPFC	bulk	Control	138.791	2448694	1376884	789063	240762	0.9987	0.9837	NA	NA
NDARRT904HJE	Br5660	LIBD113_Hippocampus	Weinberger	Hippocampus	bulk	Control	105.496	2437748	1383132	735509	242251	0.9988	0.9845	NA	NA
NDARRT904HJE	Br5660	LIBD113_MBPpos	Weinberger	MBPpos	MBP	Control	133.659	2480927	1319279	778235	233545	0.9761	0.9656	NA	NA
NDARRT904HJE	Br5660	LIBD113_SLC17A7pos	Weinberger	SLC17A7pos	SLC17A7	Control	138.15	2463191	1368371	744645	233253	0.9975	0.9863	NA	NA
NDARRT904HJE	Br5660	LIBD113_SNAP25pos	Weinberger	SNAP25pos	SNAP25	Control	134.066	2495729	1353420	775707	233377	0.9974	0.9845	NA	NA
NDARRT904HJE	Br5660	LIBD113_tripleneg	Weinberger	tripleneg	tripleneg	Control	146.467	2508898	1364114	794462	233358	0.9908	0.9797	NA	NA
NDARUB276TVW	Br5888	LIBD120_DLPFC	Weinberger	DLPFC	bulk	SCZ	121.683	2030388	1315128	652072	247996	0.9986	0.9827	NA	NA
NDARUB276TVW	Br5888	LIBD120_Hippocampus	Weinberger	Hippocampus	bulk	SCZ	130.605	1901768	1396888	644658	248154	0.9983	0.9846	NA	NA
NDARUB276TVW	Br5888	LIBD120_MBPpos	Weinberger	MBPpos	MBP	SCZ	144.096	1903113	1388676	679620	242733	0.9967	0.9832	NA	NA
NDARUB276TVW	Br5888	LIBD120_SLC17A7pos	Weinberger	SLC17A7pos	SLC17A7	SCZ	145.81	1920826	1384732	677141	247000	0.9966	0.9843	NA	NA
NDARUB276TVW	Br5888	LIBD120_SNAP25pos	Weinberger	SNAP25pos	SNAP25	SCZ	141.223	1951266	1378745	687859	247178	0.9976	0.9856	NA	NA
NDARUB276TVW	Br5888	LIBD120_tripleneg	Weinberger	tripleneg	tripleneg	SCZ	155.789	1956824	1381067	698847	244812	0.996	0.9813	NA	NA
NDARLU640YLB	Br5369	LIBD122_DLPFC	Weinberger	DLPFC	bulk	Control	148.946	1907427	1387024	614809	244730	0.9988	0.9844	NA	NA
NDARLU640YLB	Br5369	LIBD122_Hippocampus	Weinberger	Hippocampus	bulk	Control	142.756	1934635	1387137	652245	248871	0.9987	0.9841	NA	NA
NDARLU640YLB	Br5369	LIBD122_MBPpos	Weinberger	MBPpos	MBP	Control	169.557	1940359	1370266	756898	249353	0.9905	0.9743	NA	NA
NDARLU640YLB	Br5369	LIBD122_SLC17A7pos	Weinberger	SLC17A7pos	SLC17A7	Control	161.303	1954983	1370709	688771	244028	0.9923	0.979	NA	NA
NDARLU640YLB	Br5369	LIBD122_SNAP25pos	Weinberger	SNAP25pos	SNAP25	Control	168.061	1955498	1371168	680449	239962	0.9919	0.9749	NA	NA
NDARLU640YLB	Br5369	LIBD122_tripleneg	Weinberger	tripleneg	tripleneg	Control	168.345	2025321	1305082	742164	246913	0.9959	0.9756	NA	NA
NDARFY165PDC	Br5398	LIBD123_DLPFC	Weinberger	DLPFC	bulk	SCZ	126.74	1963675	1375810	671493	247601	0.9986	0.9854	NA	NA
NDARFY165PDC	Br5398	LIBD123_Hippocampus	Weinberger	Hippocampus	bulk	SCZ	119.013	1974886	1351184	655895	247820	0.9981	0.9811	NA	NA
NDARFY165PDC	Br5398	LIBD123_MBPpos	Weinberger	MBPpos	MBP	SCZ	153.941	2036795	1296450	698433	239527	0.9956	0.985	NA	NA
NDARFY165PDC	Br5398	LIBD123_SLC17A7pos	Weinberger	SLC17A7pos	SLC17A7	SCZ	157.612	1958862	1336441	675225	246042	0.9761	0.963	NA	NA
NDARFY165PDC	Br5398	LIBD123_SNAP25pos	Weinberger	SNAP25pos	SNAP25	SCZ	144.768	1970961	1382096	680068	237288	0.9952	0.9839	NA	NA
NDARFY165PDC	Br5398	LIBD123_tripleneg	Weinberger	tripleneg	tripleneg	SCZ	133.547	1964814	1383514	678222	240363	0.9962	0.9839	NA	NA
NDAR_INV1VPUF5CL	CMC_MSSM_027	MSSM_027_NeuN_pl	Chess	frontal_cortex	NeuN+	SCZ	256.144	1950959	1367994	576652	318886	0.997	0.9726	NA	NA
NDAR_INV3F2A6YAC	CMC_MSSM_033	MSSM_033_NeuN_pl	Chess	frontal_cortex	NeuN+	Control	31.5531	1523295	1191741	448740	281627	0.9871	0.5664	< 90% properly paired	NA
NDAR_INV3VUWT93R	CMC_MSSM_055	MSSM_055_NeuN_pl	Chess	frontal_cortex	NeuN+	Control	287.758	2057854	1294506	561666	316780	0.9977	0.968	NA	NA
NDAR_INV6B7L0FLH	CMC_MSSM_056	MSSM_056_NeuN_pl	Chess	frontal_cortex	NeuN+	Control	123.426	1954217	1337596	543849	298500	0.9984	0.984	NA	NA
NDAR_INV6B7L0FLH	CMC_MSSM_056	MSSM_056_muscle	Chess	muscle	bulk	Control	44.2274	2028489	1336434	535350	296594	0.9978	0.9797	NA	NA
NDAR_INV6LB9LDKH	CMC_MSSM_063	MSSM_063_NeuN_pl	Chess	frontal_cortex	NeuN+	Control	23.7805	1991832	1426810	473516	333337	0.9968	0.9603	NA	NA
NDAR_INV7V1JWUWT	CMC_MSSM_065	MSSM_065_NeuN_pl	Chess	frontal_cortex	NeuN+	Control	19.9064	1979945	1386210	471539	325778	0.9889	0.8353	< 90% properly paired	NA
NDAR_INV27XJ4YKX	CMC_MSSM_069	MSSM_069_NeuN_pl	Chess	frontal_cortex	NeuN+	Control	59.6804	2226769	1345331	569659	295644	0.9966	0.9641	NA	NA
NDAR_INV42DGPMAB	CMC_MSSM_097	MSSM_097_NeuN_pl	Chess	frontal_cortex	NeuN+	SCZ	444.004	2003047	1332528	569611	314750	0.9943	0.9731	NA	NA
NDAR_INV66AB9HCF	CMC_MSSM_099	MSSM_099_NeuN_pl	Chess	frontal_cortex	NeuN+	Control	309.552	2732428	1365099	696113	279112	0.9976	0.9729	NA	NA
NDAR_INV97GR1FH6	CMC_MSSM_100	MSSM_100_NeuN_pl	Chess	frontal_cortex	NeuN+	Control	503.417	1992544	1334136	520053	303573	0.9963	0.9717	NA	NA
NDAR_INV0971H4H4	CMC_MSSM_106	MSSM_106_NeuN_mn	Chess	frontal_cortex	NeuN-	Control	47.9626	2004691	1391211	522796	309072	0.9921	0.9737	NA	NA
NDAR_INV0971H4H4	CMC_MSSM_106	MSSM_106_NeuN_pl	Chess	frontal_cortex	NeuN+	Control	187.24	NA	NA	NA	NA	0.9892	0.9719	NA	NA
NDAR_INV0971H4H4	CMC_MSSM_106	MSSM_106_muscle	Chess	muscle	bulk	Control	52.9543	2003490	1377343	525831	301562	0.997	0.9814	NA	NA
NDAR_INVAA379FHB	CMC_MSSM_109	MSSM_109_NeuN_mn	Chess	frontal_cortex	NeuN-	Control	40.4836	1982622	1399877	522833	318504	0.9953	0.9841	NA	NA
NDAR_INVAA379FHB	CMC_MSSM_109	MSSM_109_NeuN_pl	Chess	frontal_cortex	NeuN+	Control	254.025	NA	NA	NA	NA	0.9853	0.9719	NA	NA
NDAR_INVAA379FHB	CMC_MSSM_109	MSSM_109_muscle	Chess	muscle	bulk	Control	49.1125	1986174	1400706	530081	309581	0.9982	0.9848	NA	NA
NDAR_INVAE245FRM	CMC_MSSM_116	MSSM_116_NeuN_pl	Chess	frontal_cortex	NeuN+	SCZ	74.7257	1967687	1363360	578654	304454	0.9962	0.9728	NA	NA
NDAR_INVAK206LGH	CMC_MSSM_118	MSSM_118_NeuN_pl	Chess	frontal_cortex	NeuN+	SCZ	83.9863	NA	NA	NA	NA	0.965	0.954	NA	NA
NDAR_INVAK206LGH	CMC_MSSM_118	MSSM_118_muscle	Chess	muscle	bulk	SCZ	38.7879	1989270	1406868	503532	319736	0.9975	0.9796	NA	NA
NDAR_INVAN896VCY	CMC_MSSM_130	MSSM_130_NeuN_pl	Chess	frontal_cortex	NeuN+	Control	294.429	1987802	1354519	578462	317923	0.9977	0.969	NA	NA
NDAR_INVBF932BCM	CMC_MSSM_142	MSSM_142_NeuN_pl	Chess	frontal_cortex	NeuN+	SCZ	178.537	1905275	1335317	569387	307002	0.997	0.9646	NA	NA
NDAR_INVBH284KEM	CMC_MSSM_158	MSSM_158_NeuN_pl	Chess	frontal_cortex	NeuN+	SCZ	72.9909	1973133	1338616	520908	299019	0.9973	0.9732	NA	NA
NDAR_INVBT951LT1	CMC_MSSM_161	MSSM_161_NeuN_pl	Chess	frontal_cortex	NeuN+	SCZ	112.252	1998332	1365445	549399	300066	0.9982	0.9755	NA	NA
NDAR_INVBU203BLC	CMC_MSSM_162	MSSM_162_NeuN_pl	Chess	frontal_cortex	NeuN+	SCZ	284.025	2113641	1232038	592830	292079	0.738	0.3674	< 90% mapped; < 90% properly paired	NA
NDAR_INVCU755RPU	CMC_MSSM_164	MSSM_164_NeuN_pl	Chess	frontal_cortex	NeuN+	SCZ	120.344	3666780	772274	853436	165794	0.9973	0.9698	NA	Multiple bell shapes in the VAF dist. indicates contamination
NDAR_INVDB709FAX	CMC_MSSM_168	MSSM_168_NeuN_pl	Chess	frontal_cortex	NeuN+	SCZ	188.189	1947530	1400829	570329	316140	0.9969	0.9624	NA	NA
NDAR_INVDG148VFV	CMC_MSSM_175	MSSM_175_NeuN_pl	Chess	frontal_cortex	NeuN+	Control	150.921	NA	NA	NA	NA	0.9882	0.9685	NA	NA
NDAR_INVDVXZZ5G0	CMC_MSSM_178	MSSM_178_NeuN_pl	Chess	frontal_cortex	NeuN+	Control	244.489	2001478	1369171	524335	305107	0.9973	0.9674	NA	NA
NDAR_INVDW743MXJ	CMC_MSSM_179	MSSM_179_NeuN_mn	Chess	frontal_cortex	NeuN-	Control	37.1117	1994108	1391269	505118	316626	0.9976	0.9825	NA	NA
NDAR_INVDW743MXJ	CMC_MSSM_179	MSSM_179_NeuN_pl	Chess	frontal_cortex	NeuN+	Control	173.644	NA	NA	NA	NA	0.9957	0.9789	NA	NA
NDAR_INVDW743MXJ	CMC_MSSM_179	MSSM_179_muscle	Chess	muscle	bulk	Control	38.4296	2012260	1374920	514639	310306	0.9977	0.9826	NA	NA
NDAR_INVDZ834FVN	CMC_MSSM_180	MSSM_180_NeuN_pl	Chess	frontal_cortex	NeuN+	SCZ	229.722	1938120	1355239	509093	305814	0.9973	0.9681	NA	NA
NDAR_INVEB801WB9	CMC_MSSM_183	MSSM_183_NeuN_mn	Chess	frontal_cortex	NeuN-	Control	51.2406	1986712	1291066	503803	314552	0.9879	0.9746	NA	NA
NDAR_INVEB801WB9	CMC_MSSM_183	MSSM_183_NeuN_pl	Chess	frontal_cortex	NeuN+	Control	180.554	NA	NA	NA	NA	0.984	0.9684	NA	NA
NDAR_INVEB801WB9	CMC_MSSM_183	MSSM_183_muscle	Chess	muscle	bulk	Control	38.4255	2037609	1289585	505163	315180	0.9929	0.9775	NA	NA
NDAR_INVET170HA5	CMC_MSSM_192	MSSM_192_NeuN_pl	Chess	frontal_cortex	NeuN+	SCZ	41.0719	1958156	1418182	558713	323567	0.9959	0.9711	NA	NA
NDAR_INVEUUEDMKH	CMC_MSSM_193	MSSM_193_NeuN_pl	Chess	frontal_cortex	NeuN+	SCZ	181.473	1967940	1377060	546650	315934	0.9966	0.9847	NA	NA
NDAR_INVFV293VB3	CMC_MSSM_199	MSSM_199_NeuN_pl	Chess	frontal_cortex	NeuN+	SCZ	123.641	1950266	1356372	527743	299320	0.9898	0.9541	NA	NA
NDAR_INVG3V67A3T	CMC_MSSM_201	MSSM_201_NeuN_pl	Chess	frontal_cortex	NeuN+	SCZ	52.2932	1974017	1381388	506537	311097	0.998	0.9738	NA	NA
NDAR_INVG9F7P3R3	CMC_MSSM_211	MSSM_211_NeuN_pl	Chess	frontal_cortex	NeuN+	SCZ	247.218	2811643	1302795	691274	276881	0.9974	0.9689	NA	NA
NDAR_INVGD403WER	CMC_MSSM_213	MSSM_213_NeuN_pl	Chess	frontal_cortex	NeuN+	SCZ	484.775	2088501	1318380	540821	290883	0.996	0.9796	NA	NA
NDAR_INVGF082FCE	CMC_MSSM_215	MSSM_215_NeuN_pl	Chess	frontal_cortex	NeuN+	Control	193.072	NA	NA	NA	NA	0.9885	0.9702	NA	NA
NDAR_INVGF232ALA	CMC_MSSM_222	MSSM_222_NeuN_pl	Chess	frontal_cortex	NeuN+	SCZ	252.684	2020092	1275522	573253	316201	0.9968	0.971	NA	NA
NDAR_INVGH343YG4	CMC_MSSM_224	MSSM_224_NeuN_pl	Chess	frontal_cortex	NeuN+	SCZ	195.636	2651482	1303731	687163	270943	0.9968	0.967	NA	NA
NDAR_INVGH586VNK	CMC_MSSM_227	MSSM_227_NeuN_pl	Chess	frontal_cortex	NeuN+	Control	267.805	2074265	1283550	519073	305540	0.9973	0.9725	NA	NA
NDAR_INVGJ546RRC	CMC_MSSM_254	MSSM_254_NeuN_pl	Chess	frontal_cortex	NeuN+	SCZ	434.758	1992573	1304437	523946	302863	0.986	0.9542	NA	NA
NDAR_INVGR815AF5	CMC_MSSM_265	MSSM_265_NeuN_pl	Chess	frontal_cortex	NeuN+	SCZ	268.923	2023409	1302870	507497	304537	0.9957	0.9629	NA	NA
NDAR_INVHD491DFC	CMC_MSSM_266	MSSM_266_NeuN_pl	Chess	frontal_cortex	NeuN+	SCZ	76.8148	1856380	1431716	500091	334369	0.9975	0.9716	NA	NA
NDAR_INVHG861GX7	CMC_MSSM_269	MSSM_269_NeuN_pl	Chess	frontal_cortex	NeuN+	SCZ	330.829	2582014	1300301	654265	279940	0.8645	0.5802	< 90% mapped; < 90% properly paired	NA
NDAR_INVHV479MU3	CMC_MSSM_273	MSSM_273_NeuN_pl	Chess	frontal_cortex	NeuN+	SCZ	195.451	2587295	1457848	667191	309196	0.9972	0.9669	NA	NA
NDAR_INVJH881UFG	CMC_MSSM_287	MSSM_287_NeuN_pl	Chess	frontal_cortex	NeuN+	SCZ	40.8996	2616834	1449125	653460	310889	0.9977	0.9781	NA	NA
NDAR_INVJZ192PGX	CMC_MSSM_291	MSSM_291_NeuN_pl	Chess	frontal_cortex	NeuN+	SCZ	88.9074	2326183	1329525	608742	288597	0.9974	0.9711	NA	NA
NDAR_INVKDM87RRY	CMC_MSSM_293	MSSM_293_NeuN_pl	Chess	frontal_cortex	NeuN+	SCZ	69.5213	2083956	1303143	509130	308027	0.9962	0.9675	NA	NA
NDAR_INVKG4BHTP9	CMC_MSSM_295	MSSM_295_NeuN_pl	Chess	frontal_cortex	NeuN+	SCZ	145.036	1894883	1336303	550535	302674	0.9901	0.9757	NA	NA
NDAR_INVKG4BHTP9	CMC_MSSM_295	MSSM_295_muscle	Chess	muscle	bulk	SCZ	46.398	1939689	1388350	551465	317288	0.9982	0.9796	NA	NA
NDAR_INVKM569ZZK	CMC_MSSM_297	MSSM_297_NeuN_pl	Chess	frontal_cortex	NeuN+	SCZ	250.717	1930361	1361163	570045	320642	0.9969	0.9741	NA	NA
NDAR_INVKR471CFM	CMC_MSSM_299	MSSM_299_NeuN_pl	Chess	frontal_cortex	NeuN+	SCZ	58.9915	2052281	1367391	585301	305842	0.9971	0.967	NA	NA
NDAR_INVKX289YYC	CMC_MSSM_304	MSSM_304_NeuN_pl	Chess	frontal_cortex	NeuN+	SCZ	139.222	1906786	1337436	544861	309306	0.9756	0.9635	NA	NA
NDAR_INVKX289YYC	CMC_MSSM_304	MSSM_304_muscle	Chess	muscle	bulk	SCZ	85.7891	1896302	1379434	514910	305243	0.9978	0.9802	NA	NA
NDAR_INVLE183UHF	CMC_MSSM_305	MSSM_305_NeuN_pl	Chess	frontal_cortex	NeuN+	SCZ	258.78	2079542	1318972	615361	295017	0.9949	0.9693	NA	NA
NDAR_INVLF583AY3	CMC_MSSM_308	MSSM_308_NeuN_pl	Chess	frontal_cortex	NeuN+	SCZ	99.9094	2513330	1436314	645918	300626	0.997	0.965	NA	NA
NDAR_INVLH141LX6	CMC_MSSM_309	MSSM_309_NeuN_pl	Chess	frontal_cortex	NeuN+	SCZ	45.8137	2402949	1227438	583523	296339	0.9974	0.9703	NA	NA
NDAR_INVMD898KCQ	CMC_MSSM_310	MSSM_310_NeuN_pl	Chess	frontal_cortex	NeuN+	SCZ	28.6855	1971534	1281077	459295	310493	0.9875	0.7921	< 90% properly paired	NA
NDAR_INVMHWNXRE2	CMC_MSSM_321	MSSM_321_NeuN_pl	Chess	frontal_cortex	NeuN+	SCZ	427.07	2716680	1356378	734116	304319	0.9958	0.9687	NA	NA
NDAR_INVMJ599GXK	CMC_MSSM_327	MSSM_327_NeuN_pl	Chess	frontal_cortex	NeuN+	SCZ	307.04	2055209	1310076	570280	297170	0.9969	0.9709	NA	NA
NDAR_INVNE004BFB	CMC_MSSM_331	MSSM_331_NeuN_pl	Chess	frontal_cortex	NeuN+	SCZ	98.0301	2616017	1383781	671524	276597	0.9943	0.9801	NA	NA
NDAR_INVNE004BFB	CMC_MSSM_331	MSSM_331_muscle	Chess	muscle	bulk	SCZ	51.8874	2670716	1396783	690861	288664	0.9969	0.9786	NA	NA
NDAR_INVNN417NW0	CMC_MSSM_338	MSSM_338_NeuN_pl	Chess	frontal_cortex	NeuN+	SCZ	34.797	1981754	1388490	509234	318052	0.9946	0.9276	NA	NA
NDAR_INVNV152CPB	CMC_MSSM_339	MSSM_339_NeuN_pl	Chess	frontal_cortex	NeuN+	SCZ	218.483	2460729	1211541	689641	284037	0.9976	0.9678	NA	NA
NDAR_INVNY852UUD	CMC_MSSM_340	MSSM_340_NeuN_pl	Chess	frontal_cortex	NeuN+	SCZ	297.971	2076722	1304265	585849	327790	0.9972	0.9765	NA	NA
NDAR_INVPJ575EY2	CMC_MSSM_343	MSSM_343_NeuN_pl	Chess	frontal_cortex	NeuN+	SCZ	281.931	2718003	1308284	780183	291077	0.9962	0.9669	NA	NA
NDAR_INVPL423DML	CMC_MSSM_346	MSSM_346_NeuN_pl	Chess	frontal_cortex	NeuN+	SCZ	142.338	1996692	1319565	576860	313635	0.997	0.9648	NA	NA
NDAR_INVPUCFEXLY	CMC_MSSM_348	MSSM_348_NeuN_pl	Chess	frontal_cortex	NeuN+	SCZ	232.637	1954202	1364077	548144	324263	0.9967	0.9593	NA	NA
NDAR_INVPZ055WNU	CMC_MSSM_352	MSSM_352_NeuN_pl	Chess	frontal_cortex	NeuN+	SCZ	311.437	2005202	1318805	585379	314796	0.9968	0.9688	NA	NA
NDAR_INVRZ151FFF	CMC_MSSM_362	MSSM_362_NeuN_pl	Chess	frontal_cortex	NeuN+	SCZ	229.512	1987456	1386403	573897	317635	0.9969	0.9743	NA	NA
NDAR_INVT10M8RLX	CMC_MSSM_363	MSSM_363_NeuN_pl	Chess	frontal_cortex	NeuN+	SCZ	242.17	2041099	1322975	617323	296719	0.9973	0.9642	NA	NA
NDAR_INVTH969ZYH	CMC_MSSM_364	MSSM_364_NeuN_pl	Chess	frontal_cortex	NeuN+	SCZ	302.812	1946904	1358410	574970	320517	0.9946	0.9643	NA	NA
NDAR_INVTM018EUJ	CMC_MSSM_366	MSSM_366_NeuN_pl	Chess	frontal_cortex	NeuN+	SCZ	302.399	2010121	1347192	574679	315665	0.9966	0.9655	NA	NA
NDAR_INVTM096TTE	CMC_MSSM_369	MSSM_369_NeuN_mn	Chess	frontal_cortex	NeuN-	Control	44.8582	1865922	1514191	486765	343075	0.9965	0.98	NA	NA
NDAR_INVTM096TTE	CMC_MSSM_369	MSSM_369_NeuN_pl	Chess	frontal_cortex	NeuN+	Control	161.948	NA	NA	NA	NA	0.9951	0.9794	NA	NA
NDAR_INVTM096TTE	CMC_MSSM_369	MSSM_369_muscle	Chess	muscle	bulk	Control	52.7563	1855918	1512054	486411	339084	0.9948	0.9778	NA	NA
NDAR_INVTV077VVE	CMC_MSSM_370	MSSM_370_NeuN_pl	Chess	frontal_cortex	NeuN+	SCZ	210.898	1999447	1354399	511827	291859	0.9965	0.9591	NA	NA
NDAR_INVTW904NRZ	CMC_MSSM_372	MSSM_372_NeuN_pl	Chess	frontal_cortex	NeuN+	SCZ	230.257	1952805	1378690	511014	304218	0.9951	0.9582	NA	NA
NDAR_INVTY432EB9	CMC_MSSM_373	MSSM_373_NeuN_pl	Chess	frontal_cortex	NeuN+	SCZ	247.921	NA	NA	NA	NA	0.9892	0.9715	NA	NA
NDAR_INVUD001CM4	CMC_MSSM_379	MSSM_379_NeuN_pl	Chess	frontal_cortex	NeuN+	SCZ	243.593	2097652	1315822	580058	318125	0.9962	0.9776	NA	NA
NDAR_INVUD515VN7	CMC_MSSM_391	MSSM_391_NeuN_mn	Chess	frontal_cortex	NeuN-	Control	36.0852	2014013	1306289	522351	331087	0.9937	0.9803	NA	NA
NDAR_INVUD515VN7	CMC_MSSM_391	MSSM_391_NeuN_pl	Chess	frontal_cortex	NeuN+	Control	143.852	NA	NA	NA	NA	0.9935	0.9802	NA	NA
NDAR_INVUD515VN7	CMC_MSSM_391	MSSM_391_muscle	Chess	muscle	bulk	Control	40.7066	2010141	1298969	509938	315890	0.998	0.9824	NA	NA
NDAR_INVV7T3AR4A	CMC_MSSM_405	MSSM_405_NeuN_pl	Chess	frontal_cortex	NeuN+	SCZ	532.064	2622239	1344201	670691	291943	0.995	0.9665	NA	NA
NDAR_INVVA931EAF	CMC_MSSM_406	MSSM_406_NeuN_pl	Chess	frontal_cortex	NeuN+	Control	441.409	2302523	1250189	646837	296139	0.9954	0.9672	NA	NA
NDAR_INVVU747WFU	CMC_MSSM_415	MSSM_415_NeuN_pl	Chess	frontal_cortex	NeuN+	SCZ	266.213	2002540	1323214	569284	314748	0.9953	0.9647	NA	NA
NDAR_INVWN601YMH	CMC_PITT_004	PITT_004_NeuN_pl	Chess	frontal_cortex	NeuN+	SCZ	254.167	2682565	1266457	766372	279219	0.9965	0.9711	NA	NA
NDAR_INVWR778LAM	CMC_PITT_007	PITT_007_NeuN_pl	Chess	frontal_cortex	NeuN+	SCZ	278.951	2036969	1278978	524249	295247	0.9957	0.9691	NA	NA
NDAR_INVWYRK5G7G	CMC_PITT_010	PITT_010_NeuN_mn	Chess	frontal_cortex	NeuN-	Control	35.5802	1975700	1409453	501781	324279	0.9963	0.9739	NA	NA
NDAR_INVWYRK5G7G	CMC_PITT_010	PITT_010_NeuN_pl	Chess	frontal_cortex	NeuN+	Control	140.058	NA	NA	NA	NA	0.9954	0.9816	NA	NA
NDAR_INVWZ105VTE	CMC_PITT_017	PITT_017_NeuN_pl	Chess	frontal_cortex	NeuN+	SCZ	156.681	1936836	1373452	505740	308031	0.9971	0.9689	NA	NA
NDAR_INVXF579YLF	CMC_PITT_020	PITT_020_NeuN_pl	Chess	frontal_cortex	NeuN+	SCZ	299.181	2117130	1270369	525941	294003	0.9953	0.9625	NA	NA
NDAR_INVXF962ETG	CMC_PITT_024	PITT_024_NeuN_pl	Chess	frontal_cortex	NeuN+	SCZ	100.912	1910018	1366199	513774	305340	0.993	0.9614	NA	NA
NDAR_INVXL385WNN	CMC_PITT_036	PITT_036_NeuN_pl	Chess	frontal_cortex	NeuN+	SCZ	135.993	2506426	1349997	631553	275901	0.994	0.9821	NA	NA
NDAR_INVXN689ET0	CMC_PITT_050	PITT_050_NeuN_pl	Chess	frontal_cortex	NeuN+	Control	293.394	2049950	1305967	539449	318638	0.9964	0.967	NA	NA
NDAR_INVXT568BKX	CMC_PITT_052	PITT_052_NeuN_pl	Chess	frontal_cortex	NeuN+	SCZ	304.421	1915494	1351005	571895	321854	0.997	0.9735	NA	NA
NDAR_INVXW459XH2	CMC_PITT_060	PITT_060_NeuN_pl	Chess	frontal_cortex	NeuN+	SCZ	125.664	1882435	1386982	509121	313339	0.996	0.9807	NA	NA
NDAR_INVXZV1NB5F	CMC_PITT_064	PITT_064_NeuN_mn	Chess	frontal_cortex	NeuN-	Control	39.9557	2030263	1300503	514621	324383	0.9972	0.9821	NA	NA
NDAR_INVXZV1NB5F	CMC_PITT_064	PITT_064_NeuN_pl	Chess	frontal_cortex	NeuN+	Control	215.753	NA	NA	NA	NA	0.9951	0.9783	NA	NA
NDAR_INVY3TCVYKD	CMC_PITT_071	PITT_071_NeuN_pl	Chess	frontal_cortex	NeuN+	SCZ	251.229	1940979	1335708	544724	315728	0.9969	0.9696	NA	NA
NDAR_INVYF675VV6	CMC_PITT_072	PITT_072_NeuN_pl	Chess	frontal_cortex	NeuN+	SCZ	183.717	2640922	1399537	709995	305961	0.9971	0.9665	NA	NA
NDAR_INVYJJTJCR3	CMC_PITT_082	PITT_082_NeuN_pl	Chess	frontal_cortex	NeuN+	Control	280.642	1930431	1373555	540300	312767	0.9975	0.9685	NA	NA
NDAR_INVYK598VAX	CMC_PITT_091	PITT_091_NeuN_mn	Chess	frontal_cortex	NeuN-	SCZ	50.3305	2525021	1370607	656639	293084	0.9969	0.966	NA	NA
NDAR_INVYK598VAX	CMC_PITT_091	PITT_091_NeuN_pl	Chess	frontal_cortex	NeuN+	SCZ	140.191	NA	NA	NA	NA	0.9965	0.9758	NA	NA
NDAR_INVYL162CC6	CMC_PITT_098	PITT_098_NeuN_pl	Chess	frontal_cortex	NeuN+	Control	300.268	1886795	1329315	504321	297798	0.7644	0.4281	< 90% mapped; < 90% properly paired	NA
NDAR_INVYM059VMB	CMC_PITT_101	PITT_101_NeuN_pl	Chess	frontal_cortex	NeuN+	Control	169.43	1925852	1324611	500809	294912	0.9803	0.9669	NA	NA
NDAR_INVYW068CJB	CMC_PITT_113	PITT_113_NeuN_pl	Chess	frontal_cortex	NeuN+	Control	287.221	1925146	1382835	568904	322462	0.9973	0.9664	NA	NA
NDAR_INVZK002JUX	CMC_PITT_117	PITT_117_NeuN_pl	Chess	frontal_cortex	NeuN+	SCZ	291.963	2064449	1275902	573209	314738	0.9647	0.6468	< 90% properly paired	NA
NDAR_INVZK559GXP	CMC_PITT_118	PITT_118_NeuN_mn	Chess	frontal_cortex	NeuN-	SCZ	44.9405	2048857	1350046	529077	302756	0.9951	0.9824	NA	NA
NDAR_INVZK559GXP	CMC_PITT_118	PITT_118_NeuN_pl	Chess	frontal_cortex	NeuN+	SCZ	204.157	NA	NA	NA	NA	0.9962	0.9796	NA	NA
NDAR_INVVM791MX0	AN02255	AN02255	Walsh	PFC	bulk	ASD	238.485	1796878	1500169	525184	349813	0.9962	0.9788	NA	NA
NDAR_INVNM388HY7	AN05983	AN05983	Walsh	PFC	bulk	ASD	240.605	1978761	1305258	570611	318372	0.9926	0.9764	NA	NA
NDAR_INVYV607BNN	AN06365	AN06365	Walsh	PFC	bulk	ASD	247.541	2003562	1346415	580933	316579	0.9824	0.9666	NA	NA
NDAR_INVBP315TU4	AN09412	AN09412	Walsh	PFC	bulk	ASD	316.11	1989215	1319002	561585	310036	0.9912	0.9767	NA	NA
NDAR_INVZE168CWK	AN12434	AN12434	Walsh	PFC	bulk	ASD	271.919	1996602	1298685	561119	314560	0.9847	0.971	NA	NA
NDAR_INVGV239YZE	AN13287	AN13287	Walsh	PFC	bulk	ASD	268.598	1938362	1298177	559603	311254	0.9953	0.9816	NA	NA
NDAR_INVKA557UTN	AN13654	AN13654	Walsh	PFC	bulk	ASD	268.793	1978764	1314176	568009	309879	0.9928	0.9801	NA	NA
NDAR_INVYP919JYG	AN14067	AN14067	Walsh	PFC	bulk	ASD	366.005	1959896	1341560	564766	320923	0.9883	0.9737	NA	NA
NDAR_INVEC745CVH	AN19923	AN19923	Walsh	PFC	bulk	ASD	295.273	1990697	1265683	540375	312899	0.9948	0.9814	NA	NA
NDAR_INVFY450YB3	ABN_VMGD	BEAR3	Walsh	PFC	bulk	ASD	289.9	1961850	1362143	537494	313663	0.9964	0.9814	NA	NA
NDAR_INVWD836VU9	ABN_FXMW	BEAR5	Walsh	PFC	bulk	ASD	242.532	1929583	1337115	519024	303180	0.9852	0.9694	NA	NA
NDAR_INVPA163KYU	ABN_VPSP	BEAR8	Walsh	PFC	bulk	ASD	251.507	1995210	1280340	568691	319896	0.9551	0.9396	NA	NA
NDAR_INVFW891FMY	ABN_NF22	BEAR10	Walsh	PFC	bulk	ASD	253.878	2038196	1322221	586628	304275	0.9884	0.9733	NA	NA
NDAR_INVDL039GR0	ABN_XVTN	BEAR12	Walsh	PFC	bulk	ASD	241.167	1993562	1280391	549123	309762	0.9916	0.9765	NA	NA
NDAR_INVAH583RE0	LBR5221	LBR5221	Walsh	DLPFC	bulk	ASD	239.279	2001971	1272496	565504	313768	0.9919	0.9668	NA	NA
NDAR_INVKC354ERH	LBR5311	LBR5311	Walsh	DLPFC	bulk	ASD	272.253	1947250	1305267	517792	296052	0.9919	0.9618	NA	NA
NDAR_INVZW704RTW	LBR5313	LBR5313	Walsh	DLPFC	bulk	ASD	236.348	1934053	1316413	557829	312157	0.9938	0.9663	NA	NA
NDAR_INVRN573VEV	LBR5586	LBR5586	Walsh	DLPFC	bulk	ASD	241.079	1972738	1331679	543843	309986	0.9636	0.933	NA	NA
NDAR_INVCU705MGR	M3663M	M3663M	Walsh	BA46	bulk	ASD	255.342	1861408	1399813	536858	348641	0.996	0.9796	NA	NA
NDAR_INVWB540YN0	ABN_JU7U	MSSM001	Walsh	PFC	bulk	ASD	238.792	2056931	1309727	564677	324723	0.9965	0.9839	NA	NA
NDAR_INVEF510JKX	ABN_KMC3	MSSM002	Walsh	PFC	bulk	ASD	235.063	1986478	1321917	564638	320913	0.9901	0.9772	NA	NA
NDAR_INVRM169DF5	ABN_3HUF	NEBB004	Walsh	PFC	bulk	ASD	241.877	1967577	1314285	556465	313668	0.996	0.9832	NA	NA
NDAR_INVBT198ZCW	ABN_AZC6	NEBB006	Walsh	PFC	bulk	ASD	235.297	2020526	1334723	574520	318053	0.9885	0.9703	NA	NA
NDAR_INVVP227XA6	UK20119	UK20119	Walsh	BA10	bulk	ASD	263.66	2122110	1316467	611633	309875	0.9959	0.9799	NA	NA
NDAR_INVZN533GD1	UK25363	UK25363	Walsh	BA10	bulk	ASD	248.221	1955058	1299466	502955	298550	0.9946	0.9781	NA	NA
NDAR_INVXW841UNC	UK28768	UK28768	Walsh	BA10	bulk	ASD	261.674	1921413	1363922	545134	319844	0.9417	0.9239	NA	NA
NDAR_INVRY255RNT	UK45353	UK45353	Walsh	BA10	bulk	ASD	248.041	1957572	1333307	556467	303293	0.9962	0.9811	NA	NA
NDARYX624FEY	UMB797	UMB797	Walsh	BA10	bulk	ASD	237.078	1954390	1350334	690713	252539	0.9983	0.9857	NA	NA
NDAR_INVTN706HNW	UMB818	UMB818	Walsh	BA10	bulk	Control	271.314	1962790	1325480	537101	311446	0.9976	0.9842	NA	NA
NDAR_INVVH788TM6	UMB914	UMB914	Walsh	BA10	bulk	Control	266.587	1959535	1355935	512202	293817	0.9946	0.9782	NA	NA
NDAR_INVFJ621TUT	UMB1024	UMB1024	Walsh	generic_PFC	bulk	Control	276.515	1938279	1344540	517577	307036	0.9949	0.9782	NA	NA
NDARYU703LC5	UMB1174	UMB1174	Walsh	generic_PFC	bulk	ASD	269.045	2025668	1278522	526512	281374	0.9959	0.9789	NA	NA
NDAR_INVME511VPY	UMB1182	UMB1182	Walsh	BA46	bulk	ASD	249.064	2664297	1243251	737535	274365	0.9944	0.9778	NA	NA
NDARKN354DWY	UMB1349	UMB1349	Walsh	generic_frontal_cortex	bulk	ASD	270.27	1952009	1360179	551790	316598	0.9946	0.9809	NA	NA
NDARPD203RHJ	UMB1445	UMB1445	Walsh	BA10	bulk	ASD	241.187	2012885	1319228	571291	328099	0.9968	0.9801	NA	NA
NDAR_INVJU357PUK	UMB1465	UMB1465	Walsh	PFC	bulk	Control	262.207	1952667	1353171	571328	321583	0.99	0.9735	NA	NA
NDAR_INVZY370VWH	UMB1474	UMB1474	Walsh	BA9	bulk	Control	254.377	2569248	1278108	742410	289388	0.9932	0.9756	NA	NA
NDAR_INVNH970GRT	UMB1499	UMB1499	Walsh	generic_PFC	bulk	Control	235.682	1889571	1428210	500553	324257	0.9951	0.9779	NA	NA
NDARJP146AWU	UMB1638	UMB1638	Walsh	generic_PFC	bulk	ASD	247.721	2025240	1291762	620339	249215	0.9972	0.9833	NA	NA
NDAR_INVJH496YHL	UMB1712	UMB1712	Walsh	BA10	bulk	Control	253.58	1983246	1295119	509569	293230	0.994	0.9774	NA	NA
NDAR_INVEU783DWR	UMB4231	UMB4231	Walsh	BA9	bulk	ASD	287.31	2605027	1454508	728293	316253	0.9974	0.9781	NA	NA
NDAR_INVKL967BB5	UMB4334	UMB4334	Walsh	BA10	bulk	ASD	238.605	2066284	1353776	590554	256085	0.9953	0.9758	NA	NA
NDAR_INVXD054TPB	UMB4548	UMB4548	Walsh	BA10	bulk	Control	255.253	2676999	1330876	742397	280341	0.994	0.9761	NA	NA
NDAR_INVZR536NAG	UMB4638	UMB4638	Walsh	PFC	bulk	Control	264.678	2033597	1281031	576998	299811	0.9906	0.9744	NA	NA
NDAR_INVWY469FU3	UMB4643	UMB4643	Walsh	PFC	bulk	Control	270.825	2018622	1256339	570387	301419	0.9893	0.9717	NA	NA
NDAR_INVKY787MDY	UMB4671	UMB4671	Walsh	generic_PFC	bulk	ASD	228.72	2621289	1225812	735603	233059	0.9974	0.985	NA	NA
NDAR_INVZB219UJL	UMB4672	UMB4672	Walsh	BA9	bulk	Control	242.983	2646474	1303663	734614	303332	0.9936	0.9768	NA	NA
NDAR_INVLB435ZKK	UMB4721	UMB4721	Walsh	generic_frontal_cortex	bulk	ASD	281.205	2659729	1320694	721548	299605	0.9937	0.9777	NA	NA
NDAR_INVKT398JJF	UMB4842	UMB4842	Walsh	BA10	bulk	Control	245.146	1956384	1362489	590084	307577	0.9929	0.9765	NA	NA
NDARJU549XZ3	UMB4849	UMB4849	Walsh	BA9/46	bulk	ASD	239.171	2626337	1337820	725156	310511	0.9515	0.9321	NA	NA
NDAR_INVMP786DDA	UMB4899	UMB4899	Walsh	generic_PFC	bulk	ASD	236.222	2048532	1312314	593151	251232	0.9979	0.9849	NA	NA
NDAR_INVRL730FY7	UMB4999	UMB4999	Walsh	BA9	bulk	ASD	228.289	1937988	1327308	624429	262154	0.9976	0.9808	NA	NA
NDARAD208ZPF	UMB5027	UMB5027	Walsh	BA10	bulk	ASD	242.164	2474523	1249973	772625	259531	0.9975	0.9794	NA	NA
NDARBK221EVD	UMB5115	UMB5115	Walsh	BA10	bulk	ASD	216.523	1977051	1303712	648695	257402	0.9967	0.9793	NA	NA
NDARBM537WBK	UMB5144	UMB5144	Walsh	BA9	bulk	ASD	261.801	1986583	1321289	578357	323847	0.9972	0.9746	NA	NA
NDAR_INVYZ477PFB	UMB5161	UMB5161	Walsh	BA10	bulk	Control	247.227	2708807	1350443	741850	284238	0.9878	0.9688	NA	NA
NDARHU383HFF	UMB5176	UMB5176	Walsh	BA10	bulk	ASD	208.186	2526995	1306559	777360	252845	0.9972	0.9795	NA	NA
NDAR_INVCF664APJ	UMB5238	UMB5238	Walsh	BA10	bulk	Control	247.961	1937646	1351779	547240	317966	0.9906	0.9753	NA	NA
NDARYH540PL4	UMB5278	UMB5278	Walsh	BA9	bulk	ASD	256.806	2032558	1263836	595013	312404	0.9935	0.977	NA	NA
NDAR_INVVU172VJA	UMB5294	UMB5294	Walsh	BA9	bulk	ASD	262.51	2000418	1297558	574553	316587	0.9929	0.9778	NA	NA
NDAR_INVCL172JR5	UMB5297	UMB5297	Walsh	BA10 (Right)	bulk	ASD	207.528	2116672	1243210	658202	266478	0.9969	0.9765	NA	NA
NDAR_INVUJ167KPM	UMB5302	UMB5302	Walsh	BA10	bulk	ASD	248.959	1923695	1355771	630801	265864	0.997	0.9782	NA	NA
NDAR_INVWU825NPY	UMB5303	UMB5303	Walsh	BA9	bulk	ASD	238.466	2518831	1291038	691732	281558	0.9876	0.9611	NA	NA
NDAR_INVGG735JVA	UMB5308	UMB5308	Walsh	frontal_cortex	bulk	ASD	292.138	1972521	1316494	534085	292262	0.994	0.9764	NA	NA
NDAR_INVXR239XN5	UMB5340	UMB5340	Walsh	BA9	bulk	ASD	274.365	2021099	1258248	574450	313408	0.9956	0.976	NA	NA
NDAR_INVTA526BN1	UMB5391	UMB5391	Walsh	BA10	bulk	Control	261.081	2029677	1278079	571030	300010	0.989	0.9721	NA	NA
NDARCD583TG7	UMB5403	UMB5403	Walsh	BA10	bulk	ASD	279.181	2014148	1285241	554133	305531	0.9956	0.9762	NA	NA
NDARTZ912AWU	UMB5419	UMB5419	Walsh	BA10	bulk	ASD	271.155	2041063	1268673	526650	287229	0.99	0.9719	NA	NA
NDAR_INVEN957VTL	UMB5565	UMB5565	Walsh	BA9	bulk	ASD	301.135	2657772	1309905	698098	290022	0.9752	0.9442	NA	NA
NDAR_INVLE325LXN	UMB5574	UMB5574	Walsh	BA9	bulk	ASD	267.338	2661012	1363673	740839	306398	0.9932	0.9648	NA	NA
NDAR_INVVP357PGM	UMB5771	UMB5771	Walsh	BA9	bulk	ASD	295.446	1983421	1287325	578979	308046	0.9958	0.9825	NA	NA
NDAR_INVFF733VKM	UMB5841	UMB5841	Walsh	BA9/10	bulk	ASD	263.998	1941943	1332640	547144	312999	0.9965	0.9827	NA	NA
NDAR_INVBX384XW3	UMB5864	UMB5864	Walsh	BA9	bulk	ASD	250.226	2103304	1261808	605251	301510	0.9359	0.9049	NA	NA
NDAR_INVGB352NXT	UMB5878	UMB5878	Walsh	BA9	bulk	ASD	300.822	2002424	1304555	558811	309950	0.9829	0.9705	NA	NA
NDAR_INVUE432MV8	UMB5939	UMB5939	Walsh	BA9	bulk	ASD	238.348	1955470	1313764	496408	303247	0.9977	0.9837	NA	NA

## Sheet: Supp.Table2
#Supplementary Table 2 - Uniformly processed WES data.
NDA_Subject_Key	Alt_Subject_ID	Sample_ID	PI	Tissue	Assay_Target	Phenotype	Coverage	Exons_SNVs_het	Exons_SNVs_hom	Exons_indels_het	Exons_indels_hom	Mapped	Properly_Paired	Mapping_Quality_Low
NDAR_INV0YGK9Z15	RY0652	RY0652	Pevsner	whole_blood	bulk	Bipolar-Depressed	95.1244	13987	9373	712	426	0.9859	0.9665	NA
NDAR_INVWXYP0AUV	RY0664	RY0664	Pevsner	whole_blood	bulk	Control	87.3929	17991	9612	850	413	0.9944	0.9852	NA
NDAR_INVL76G1LUE	RY0668	RY0668	Pevsner	whole_blood	bulk	Control	94.1132	13973	9635	638	474	0.9838	0.9625	NA
NDAR_INVBXAGAVZ8	RY0687	RY0687	Pevsner	whole_blood	bulk	Bipolar-Mania	82.145	13264	9489	646	434	0.9935	0.9834	NA
NDAR_INVBTY2ARKA	RY0690	RY0690	Pevsner	whole_blood	bulk	Bipolar-Mania	95.3872	13728	9377	603	448	0.9942	0.9844	NA
NDAR_INVCE01YM1N	RY0736	RY0736	Pevsner	whole_blood	bulk	Bipolar-Depressed	100.104	13515	9528	695	431	0.9936	0.9836	NA
NDAR_INV74Y14CWY	RY0740	RY0740	Pevsner	whole_blood	bulk	Control	100.531	13737	9414	661	421	0.994	0.9845	NA
NDAR_INVTPV11AC2	RY0750	RY0750	Pevsner	whole_blood	bulk	Control	90.7573	18447	9470	687	446	0.9937	0.9838	NA
NDAR_INVJXGYV3X5	RY0753	RY0753	Pevsner	whole_blood	bulk	Control	79.9127	14067	9202	649	457	0.9924	0.9811	NA
NDAR_INVAWP4453R	RY0759	RY0759	Pevsner	whole_blood	bulk	Control	91.4409	13318	9596	617	451	0.9924	0.9808	NA
NDAR_INVW7P7GK53	RY0761	RY0761	Pevsner	whole_blood	bulk	Control	86.0313	14382	9299	637	427	0.995	0.9868	NA
NDAR_INVML56FGUA	RY0764	RY0764	Pevsner	whole_blood	bulk	Bipolar-not mania or depression	90.0363	17148	9071	772	416	0.9941	0.9845	NA
NDAR_INV574CFXMV	RY0773	RY0773	Pevsner	whole_blood	bulk	Bipolar-Mania	88.6775	13987	9386	532	414	0.9863	0.9678	NA
NDAR_INV2F8G4545	RY0775	RY0775	Pevsner	whole_blood	bulk	Bipolar-Mania	102.412	13577	9307	627	414	0.9907	0.9771	NA
NDAR_INV2U9HG0C6	RY0785	RY0785	Pevsner	whole_blood	bulk	Bipolar-Mania	92.1936	12870	10295	594	472	0.9846	0.9639	NA
NDAR_INV9RF7F9K2	RY0792	RY0792	Pevsner	whole_blood	bulk	Bipolar-Mania	79.1547	14093	9323	689	422	0.9958	0.9879	NA
NDAR_INVHX9XLB0B	RY0827	RY0827	Pevsner	whole_blood	bulk	Control	86.0592	18726	9300	767	400	0.9955	0.9872	NA
NDAR_INVP48N5DPL	RY0828	RY0828	Pevsner	whole_blood	bulk	Control	98.9666	14581	9182	625	455	0.9894	0.9745	NA
NDAR_INV2WA8DHX3	RY0831	RY0831	Pevsner	whole_blood	bulk	Control	83.763	14318	8836	789	404	0.9846	0.9643	NA
NDAR_INV5UTDNB9L	RY0832	RY0832	Pevsner	whole_blood	bulk	Control	83.8132	16984	9394	853	389	0.9859	0.967	NA
NDAR_INVE243H4HU	RY0835	RY0835	Pevsner	whole_blood	bulk	Bipolar-Mania	93.81	14072	9195	593	420	0.993	0.9824	NA
NDAR_INVZ10TPZ6J	RY0846	RY0846	Pevsner	whole_blood	bulk	Control	54.9783	14301	9529	646	452	0.9565	0.9042	NA
NDAR_INVUHBU71PK	RY0871	RY0871	Pevsner	whole_blood	bulk	Bipolar-Mania	82.6631	14363	9122	724	431	0.9945	0.9852	NA
NDAR_INV4A5GY7A9	RY0872	RY0872	Pevsner	whole_blood	bulk	Control	83.528	18446	9472	839	416	0.9872	0.9696	NA
NDAR_INVJFYP56FW	RY0875	RY0875	Pevsner	whole_blood	bulk	Control	91.8833	13914	9479	591	434	0.9924	0.981	NA
NDAR_INV0HX5PM0X	RY0877	RY0877	Pevsner	whole_blood	bulk	Bipolar-not mania or depression	82.5578	14468	9142	742	406	0.9948	0.9853	NA
NDAR_INVEEULXVD2	RY0879	RY0879	Pevsner	whole_blood	bulk	Control	90.066	14100	9143	710	389	0.9899	0.9757	NA
NDAR_INVFK0H9ZJB	RY0937	RY0937	Pevsner	whole_blood	bulk	Control	87.1715	14189	9155	804	432	0.9923	0.9809	NA
NDAR_INVV9VE69DF	RY0945	RY0945	Pevsner	whole_blood	bulk	Bipolar-Mania	85.6506	14073	9148	676	427	0.9949	0.9862	NA
NDAR_INVZU4ZP1TA	RY0947	RY0947	Pevsner	whole_blood	bulk	Bipolar-Mania	78.4135	14527	9108	761	444	0.9936	0.9834	NA
NDAR_INVCR3RDKX8	RY0950	RY0950	Pevsner	whole_blood	bulk	Bipolar-Mania	102.277	14285	9129	673	405	0.9956	0.9882	NA
NDAR_INV30DWA6PJ	RY1004	RY1004	Pevsner	whole_blood	bulk	Bipolar-Mania	80.4581	13390	9634	750	397	0.9961	0.9889	NA
NDAR_INVXC8EJW5R	RY1019	RY1019	Pevsner	whole_blood	bulk	Control	95.8865	13659	9302	615	419	0.996	0.9884	NA
NDAR_INVDMAU3UB7	RY1023	RY1023	Pevsner	whole_blood	bulk	Bipolar-not mania or depression	90.7448	14042	9192	525	437	0.9878	0.9706	NA
NDAR_INVMEL8ZXT3	RY1024	RY1024	Pevsner	whole_blood	bulk	Bipolar-Depressed	94.3742	13540	9469	724	419	0.9934	0.9831	NA
NDAR_INVZAA1171M	RY1025	RY1025	Pevsner	whole_blood	bulk	Bipolar-Depressed	90.7503	14262	9134	566	438	0.9887	0.9729	NA
NDAR_INV1D5P0GB3	RY1026	RY1026	Pevsner	whole_blood	bulk	Bipolar-Mania	85.3556	13914	9513	632	438	0.9908	0.9776	NA
NDAR_INV0D0WPK30	RY1076	RY1076	Pevsner	whole_blood	bulk	Control	110.309	18475	9440	636	411	0.9851	0.9649	NA
NDAR_INVGLVBAF1G	RY1078	RY1078	Pevsner	whole_blood	bulk	Control	91.418	18166	9062	769	408	0.9942	0.9847	NA
NDAR_INVE3C1RUUN	RY1083	RY1083	Pevsner	whole_blood	bulk	Bipolar-not mania or depression	79.2115	13780	9300	669	453	0.9921	0.9802	NA
NDAR_INVNVTZT5P4	RY1084	RY1084	Pevsner	whole_blood	bulk	Bipolar-Mania	74.9561	18389	9570	842	452	0.9936	0.9833	NA
NDAR_INVDVEKWKKW	RY1101	RY1101	Pevsner	whole_blood	bulk	Bipolar-Mania	84.7129	13896	9369	667	439	0.9938	0.9837	NA
NDAR_INVY60KZKRF	RY1110	RY1110	Pevsner	whole_blood	bulk	Bipolar-not mania or depression	81.5898	18231	9606	852	469	0.9941	0.9846	NA
NDAR_INV2F5V4CCJ	RY1115	RY1115	Pevsner	whole_blood	bulk	Bipolar-Mania	81.0528	14003	9092	611	436	0.9967	0.9897	NA
NDAR_INV4F73ULPF	RY1120	RY1120	Pevsner	whole_blood	bulk	Bipolar-Mania	97.1291	18400	9698	722	435	0.9934	0.9832	NA
NDAR_INVVC7VGYRX	RY1126	RY1126	Pevsner	whole_blood	bulk	Bipolar-Mania	86.8295	17982	9789	771	473	0.9915	0.9789	NA
NDAR_INV87GG1KUX	RY1137	RY1137	Pevsner	whole_blood	bulk	Control	81.7627	13440	9522	550	440	0.9933	0.9832	NA
NDAR_INV024TPBR9	RY1138	RY1138	Pevsner	whole_blood	bulk	Control	86.6065	13999	9355	644	458	0.9951	0.9868	NA
NDAR_INV794X3RLV	RY1142	RY1142	Pevsner	whole_blood	bulk	Bipolar-Depressed	80.3192	13581	9355	693	424	0.9919	0.9797	NA
NDAR_INVHTWDLXV2	RY1157	RY1157	Pevsner	whole_blood	bulk	Control	76.6104	13615	9090	659	434	0.9946	0.9861	NA
NDAR_INVJF0AA75R	RY1158	RY1158	Pevsner	whole_blood	bulk	Control	86.5792	13364	9418	517	437	0.9954	0.9876	NA
NDAR_INV0YRYP1BT	RY1163	RY1163	Pevsner	whole_blood	bulk	Control	99.295	13922	9400	722	436	0.9918	0.9796	NA
NDAR_INVTF3MUWWJ	RY1164	RY1164	Pevsner	whole_blood	bulk	Control	95.8655	13867	9434	745	436	0.9908	0.9777	NA
NDAR_INVDVLKY7DM	RY1174	RY1174	Pevsner	whole_blood	bulk	Control	96.5113	14398	9388	745	439	0.9926	0.9813	NA
NDAR_INVEFT60ZN2	RY1176	RY1176	Pevsner	whole_blood	bulk	Control	88.2006	18032	9542	791	438	0.9948	0.9863	NA
NDAR_INVNUK8PYJU	RY1177	RY1177	Pevsner	whole_blood	bulk	Control	83.2413	14120	9483	615	440	0.9921	0.9804	NA
NDAR_INVUFX7MAX8	RY1191	RY1191	Pevsner	whole_blood	bulk	Control	92.4889	13001	10224	640	463	0.9894	0.9748	NA
NDAR_INVT6RGPX1N	RY1193	RY1193	Pevsner	whole_blood	bulk	Control	95.9674	14524	9264	646	462	0.9929	0.9821	NA
NDAR_INVKTPDK0G3	RY1202	RY1202	Pevsner	whole_blood	bulk	Bipolar-Mania	107.553	13867	9166	639	399	0.9903	0.9762	NA
NDAR_INVVTCTYY21	RY1203	RY1203	Pevsner	whole_blood	bulk	Bipolar-Depressed	90.1915	14045	9182	678	422	0.9937	0.9842	NA
NDAR_INVL2HGC5VT	RY1204	RY1204	Pevsner	whole_blood	bulk	Bipolar-Mania	92.4834	14120	9291	661	432	0.9958	0.9879	NA
NDAR_INV9KF0PVBF	RY1206	RY1206	Pevsner	whole_blood	bulk	Control	87.3016	13695	9288	605	483	0.9916	0.9791	NA
NDAR_INVDR9ACWP5	RY1207	RY1207	Pevsner	whole_blood	bulk	Control	88.2515	14146	9726	778	418	0.9943	0.9851	NA
NDAR_INVM2J7D4XN	RY1208	RY1208	Pevsner	whole_blood	bulk	Control	92.0705	14318	9621	765	434	0.9906	0.9772	NA
NDAR_INVWHXVZMHH	RY1212	RY1212	Pevsner	whole_blood	bulk	Control	87.2328	13687	9829	660	460	0.9921	0.9806	NA
NDAR_INV9MAWUFLD	RY1213	RY1213	Pevsner	whole_blood	bulk	Control	92.8522	14319	9229	578	421	0.9909	0.9777	NA
NDAR_INVU8CJGE5C	RY1215	RY1215	Pevsner	whole_blood	bulk	Bipolar-Mania	83.6179	13937	9357	640	434	0.993	0.9821	NA
NDAR_INVT3ZE478X	RY1218	RY1218	Pevsner	whole_blood	bulk	Bipolar-Mania	98.3431	13662	9251	715	416	0.9855	0.9658	NA
NDAR_INV9K17125R	RY1219	RY1219	Pevsner	whole_blood	bulk	Bipolar-Depressed	92.385	13253	9409	772	419	0.9949	0.9862	NA
NDAR_INVX3MNP936	RY1221	RY1221	Pevsner	whole_blood	bulk	Control	80.5684	17128	9488	677	436	0.9893	0.9741	NA
NDAR_INV7JLWR9L8	RY1225	RY1225	Pevsner	whole_blood	bulk	Bipolar-Mania	90.3686	14459	9161	666	404	0.9913	0.9782	NA
NDAR_INV92WXC8G6	RY1228	RY1228	Pevsner	whole_blood	bulk	Bipolar-Depressed	86.9708	14054	8949	648	425	0.9866	0.9685	NA
NDAR_INV5JL2HKDN	RY1230	RY1230	Pevsner	whole_blood	bulk	Bipolar-Mania	97.973	14646	9269	658	425	0.9897	0.9752	NA
NDAR_INVFPXWU3UZ	RY1232	RY1232	Pevsner	whole_blood	bulk	Bipolar-Mania	85.2135	13103	9820	649	468	0.9946	0.9858	NA
NDAR_INVKEFZ6BUZ	RY1233	RY1233	Pevsner	whole_blood	bulk	Control	98.0437	13801	9564	655	442	0.9878	0.9708	NA
NDAR_INV3UKLWL5W	RY1237	RY1237	Pevsner	whole_blood	bulk	Bipolar-Mania	85.2641	18338	9820	775	454	0.9879	0.9712	NA
NDAR_INV4T36VF9U	RY1239	RY1239	Pevsner	whole_blood	bulk	Bipolar-Depressed	76.8852	13882	9207	633	411	0.9866	0.9684	NA
NDAR_INV56ZLA7RP	RY1244	RY1244	Pevsner	whole_blood	bulk	Bipolar-Mania	80.0781	14188	9216	687	453	0.9891	0.9741	NA
NDAR_INVT26CXLMW	RY1246	RY1246	Pevsner	whole_blood	bulk	Bipolar-Mania	77.1599	14030	9654	567	408	0.9832	0.9613	NA
NDAR_INVAGE8NXE8	RY1247	RY1247	Pevsner	whole_blood	bulk	Bipolar-Depressed	82.3228	17397	9854	729	476	0.9909	0.9781	NA
NDAR_INV1GD4VNFE	RY1250	RY1250	Pevsner	whole_blood	bulk	Bipolar-Depressed	89.8584	13651	9469	601	451	0.9845	0.964	NA
NDAR_INV13CYDRXP	RY1257	RY1257	Pevsner	whole_blood	bulk	Bipolar-Depressed	85.1364	13961	9578	623	466	0.986	0.9673	NA
NDAR_INVLCKY4T57	RY1259	RY1259	Pevsner	whole_blood	bulk	Bipolar-Mania	98.9375	13926	9271	660	457	0.9892	0.9741	NA
NDAR_INVGVUCRA11	RY1260	RY1260	Pevsner	whole_blood	bulk	Bipolar-Depressed	90.6089	18325	9385	771	413	0.9946	0.9855	NA
NDAR_INVLVLX6FYK	RY1266	RY1266	Pevsner	whole_blood	bulk	Bipolar-Depressed	81.1783	13539	9188	760	408	0.9884	0.9723	NA
NDAR_INV0DUTT0LU	RY1267	RY1267	Pevsner	whole_blood	bulk	Control	85.886	18199	8172	728	393	0.989	0.9734	NA
NDAR_INV2N9PAPTW	RY1271	RY1271	Pevsner	whole_blood	bulk	Control	88.3276	14165	9249	672	423	0.9862	0.9674	NA
NDAR_INV4V6FLU7B	RY1274	RY1274	Pevsner	whole_blood	bulk	Bipolar-Mania	92.841	13691	9098	713	428	0.9854	0.9654	NA
NDAR_INVRDBNVU5N	RY1282	RY1282	Pevsner	whole_blood	bulk	Bipolar-Depressed	87.9989	18227	9642	728	433	0.9915	0.9789	NA
NDAR_INV4D2WZ765	RY1284	RY1284	Pevsner	whole_blood	bulk	Bipolar-Mania	91.7147	14595	8881	614	381	0.9897	0.9751	NA
NDAR_INV29682LE9	RY1290	RY1290	Pevsner	whole_blood	bulk	Control	93.3954	13850	9487	630	459	0.9883	0.9719	NA
NDAR_INV8EUKNKM5	RY1291	RY1291	Pevsner	whole_blood	bulk	Control	98.7071	18160	9613	728	470	0.9877	0.9705	NA
NDAR_INVBRP9F2KX	RY1292	RY1292	Pevsner	whole_blood	bulk	Control	102.256	14415	9308	612	423	0.9883	0.9719	NA
NDAR_INVHH857F33	RY1301	RY1301	Pevsner	whole_blood	bulk	Bipolar-Mania	89.7262	13803	9519	629	410	0.9882	0.9715	NA
NDAR_INVL2CF8YUK	RY1309	RY1309	Pevsner	whole_blood	bulk	Control	99.7629	14190	9251	569	425	0.9913	0.9785	NA
NDAR_INV5KU2M72L	RY1312	RY1312	Pevsner	whole_blood	bulk	Bipolar-Depressed	111.136	14141	9200	608	396	0.9891	0.9737	NA
NDAR_INVKBGCYCXN	RY1338	RY1338	Pevsner	whole_blood	bulk	Control	92.1892	18195	9670	835	409	0.9891	0.9737	NA
NDAR_INV9RBL7G4G	RY1341	RY1341	Pevsner	whole_blood	bulk	Bipolar-Depressed	101.381	13733	9405	699	402	0.9855	0.9658	NA
NDAR_INVAAZXVGCE	RY1358	RY1358	Pevsner	whole_blood	bulk	Bipolar-Mania	83.8562	14209	9294	718	408	0.9939	0.9843	NA
NDAR_INVDGMDLXC7	RY1363	RY1363	Pevsner	whole_blood	bulk	Bipolar-Depressed	100.399	14078	9343	741	431	0.9876	0.9703	NA
NDAR_INVU6ZLWWEC	RY1364	RY1364	Pevsner	whole_blood	bulk	Control	69.1877	13108	9243	666	434	0.982	0.9585	NA
NDAR_INVRUZBRTKW	RY1365	RY1365	Pevsner	whole_blood	bulk	Control	75.3781	18336	9588	734	464	0.9852	0.9652	NA
NDAR_INVLRW8NTD0	RY1371	RY1371	Pevsner	whole_blood	bulk	Control	76.3152	18550	9536	867	364	0.9906	0.9768	NA
NDAR_INV4Y9MAWBZ	RY1385	RY1385	Pevsner	whole_blood	bulk	Bipolar-not mania or depression	90.9925	14517	9099	699	434	0.9932	0.9828	NA
NDAR_INVCXCYX0YP	RY1393	RY1393	Pevsner	whole_blood	bulk	Bipolar-Depressed	88.4562	13737	9381	588	442	0.9881	0.9715	NA
NDAR_INVUNH926RP	RY1394	RY1394	Pevsner	whole_blood	bulk	Bipolar-Mania	91.2298	13988	9282	640	443	0.9892	0.9739	NA
NDAR_INVJRFGHP0H	RY1399	RY1399	Pevsner	whole_blood	bulk	Bipolar-Depressed	88.6281	13751	9325	730	403	0.9822	0.9592	NA
NDAR_INVWMK8XAPX	RY1403	RY1403	Pevsner	whole_blood	bulk	Control	80.6225	14423	9192	766	395	0.988	0.9713	NA
NDAR_INVNG7HE81D	RY1424	RY1424	Pevsner	whole_blood	bulk	Control	90.0544	13385	9332	794	422	0.9909	0.9777	NA
NDAR_INVEUC8LPXZ	RY1436	RY1436	Pevsner	whole_blood	bulk	Control	94.3593	13835	9152	651	427	0.9865	0.9679	NA
NDAR_INV4UUB0X02	RY1439	RY1439	Pevsner	whole_blood	bulk	Control	80.6949	13718	9105	628	455	0.9871	0.9693	NA
NDAR_INV8NATN5UA	RY1470	RY1470	Pevsner	whole_blood	bulk	Bipolar-not mania or depression	86.5093	13753	9229	732	399	0.9871	0.9693	NA
NDAR_INVXG62HJAD	RY1484	RY1484	Pevsner	whole_blood	bulk	Bipolar-Mania	92.364	13513	9386	622	438	0.9906	0.977	NA
NDAR_INV78C1N8JW	RY1488	RY1488	Pevsner	whole_blood	bulk	Bipolar-not mania or depression	90.2117	14170	8961	659	430	0.9857	0.9666	NA
NDAR_INVH20JE1V7	RY1496	RY1496	Pevsner	whole_blood	bulk	Bipolar-Depressed	101.612	18781	9725	933	488	0.9948	0.986	NA
NDAR_INVXTLEC2HK	RY1505	RY1505	Pevsner	whole_blood	bulk	Control	91.1054	13894	9390	622	447	0.9906	0.9769	NA
NDAR_INVJ7MWL5K8	RY1512	RY1512	Pevsner	whole_blood	bulk	Bipolar-not mania or depression	87.3285	13975	9444	657	439	0.9923	0.9805	NA
NDAR_INVAHC2UN8B	RY1513	RY1513	Pevsner	whole_blood	bulk	Bipolar-Mania	87.2062	17898	9270	890	393	0.9929	0.9822	NA
NDAR_INVD3AA0DLG	RY1515	RY1515	Pevsner	whole_blood	bulk	Bipolar-Mania	85.4418	13940	9510	696	429	0.985	0.9648	NA
NDAR_INV08BX82TF	RY1516	RY1516	Pevsner	whole_blood	bulk	Bipolar-Depressed	84.7457	13612	9250	603	423	0.991	0.9779	NA
NDAR_INVM2GRN791	RY1519	RY1519	Pevsner	whole_blood	bulk	Bipolar-Mania	91.6527	17970	9485	748	435	0.9944	0.9852	NA
NDAR_INVBW6MJ6PB	RY1529	RY1529	Pevsner	whole_blood	bulk	Control	79.5994	17962	9754	633	469	0.9927	0.9813	NA
NDAR_INVPN02P1R0	RY1536	RY1536	Pevsner	whole_blood	bulk	Bipolar-Mania	79.9472	18960	9855	771	452	0.9937	0.9833	NA
NDAR_INVLLEJP4CB	RY1585	RY1585	Pevsner	whole_blood	bulk	Bipolar-Depressed	107.958	14305	9002	607	419	0.991	0.9778	NA
NDAR_INV5LTYKHCW	RY1597	RY1597	Pevsner	whole_blood	bulk	Bipolar-Depressed	91.345	13977	9345	548	472	0.9824	0.9595	NA
NDAR_INVB6A057BY	RY1598	RY1598	Pevsner	whole_blood	bulk	Control	92.1586	13772	9184	720	412	0.9904	0.9765	NA
NDAR_INV3P0JKC6V	RY1603	RY1603	Pevsner	whole_blood	bulk	Control	89.4753	13725	9320	803	385	0.9886	0.9728	NA
NDAR_INVUB9LVZVR	RY1613	RY1613	Pevsner	whole_blood	bulk	Bipolar-Mania	84.6927	13402	9307	741	401	0.987	0.969	NA
NDAR_INV1XF43VH9	RY1624	RY1624	Pevsner	whole_blood	bulk	Control	83.325	17922	10246	728	450	0.9824	0.9594	NA
NDAR_INVZ8T3YWEY	RY1625	RY1625	Pevsner	whole_blood	bulk	Control	103.311	14048	9690	603	438	0.9879	0.971	NA
NDAR_INV0PF24T2C	RY1629	RY1629	Pevsner	whole_blood	bulk	Control	88.0573	14037	9073	676	412	0.987	0.9696	NA
NDAR_INVAYUK7CM0	RY1630	RY1630	Pevsner	whole_blood	bulk	Bipolar-Depressed	90.1497	13684	9104	615	403	0.9879	0.9709	NA
NDAR_INV39E8REZ3	RY1636	RY1636	Pevsner	whole_blood	bulk	Bipolar-Depressed	83.1287	13771	9087	615	385	0.9874	0.97	NA
NDAR_INV30JC013P	RY1640	RY1640	Pevsner	whole_blood	bulk	Bipolar-Mania	92.7302	17441	9445	665	441	0.9842	0.9632	NA
NDAR_INVM7JNVYNJ	RY1644	RY1644	Pevsner	whole_blood	bulk	Control	73.7188	14287	9448	623	433	0.9871	0.9698	NA
NDAR_INVPCXVBV3X	RY1716	RY1716	Pevsner	whole_blood	bulk	Bipolar-Depressed	97.5829	14167	9232	579	436	0.995	0.986	NA
NDAR_INVWF3T9KTP	RY1757	RY1757	Pevsner	whole_blood	bulk	Bipolar-not mania or depression	82.1494	14281	9272	598	437	0.9881	0.9713	NA
NDAR_INVHXWMCNMY	RY1771	RY1771	Pevsner	whole_blood	bulk	Control	91.3229	13721	10093	781	421	0.9931	0.9824	NA
NDAR_INV6KZCVU1V	RY1773	RY1773	Pevsner	whole_blood	bulk	Bipolar-Depressed	90.2915	13692	9099	586	428	0.9942	0.9848	NA
NDAR_INV2XAPHD9V	RY1775	RY1775	Pevsner	whole_blood	bulk	Bipolar-Depressed	87.8662	14042	9268	584	444	0.9929	0.9819	NA
NDAR_INV0DCX1V84	RYL0029	RYL0029	Pevsner	whole_blood	bulk	Control	90.1482	13665	9168	724	388	0.9879	0.9709	NA
NDAR_INVKERV4VA8	RYL0031	RYL0031	Pevsner	whole_blood	bulk	Control	93.4867	18379	9331	748	398	0.9896	0.9743	NA
NDAR_INVZU3KDHHM	RYL0035	RYL0035	Pevsner	whole_blood	bulk	Bipolar-Mania	78.3723	13784	9354	603	450	0.9879	0.9713	NA
NDAR_INVC2KM9K4F	RYL0037	RYL0037	Pevsner	whole_blood	bulk	Bipolar-Depressed	101.505	14002	9307	645	414	0.9907	0.9768	NA
NDAR_INV6AKXEKBH	RYL0038	RYL0038	Pevsner	whole_blood	bulk	Control	108.049	14386	9354	675	425	0.9937	0.983	NA
NDAR_INVXE84V96L	RYL0040	RYL0040	Pevsner	whole_blood	bulk	Bipolar-Depressed	97.2457	14522	9187	789	422	0.9907	0.9769	NA
NDAR_INVXJE9GE6N	RYL0041	RYL0041	Pevsner	whole_blood	bulk	Bipolar-Mania	81.0879	18152	9517	782	430	0.9919	0.9802	NA
NDAR_INVCMP7VXF6	RYL0042	RYL0042	Pevsner	whole_blood	bulk	Bipolar-Mania	83.1283	18253	9080	860	398	0.9875	0.9703	NA
NDAR_INVN236WC6P	RYL0044	RYL0044	Pevsner	whole_blood	bulk	Bipolar-Depressed	112.975	13951	9426	670	459	0.9898	0.9748	NA
NDAR_INV1XCR7LR6	RYL0046	RYL0046	Pevsner	whole_blood	bulk	Bipolar-Depressed	97.3707	14036	9060	628	419	0.9875	0.9701	NA
NDAR_INVMY09N6FC	RYL0047	RYL0047	Pevsner	whole_blood	bulk	Bipolar-Mania	89.139	13699	9245	534	424	0.9858	0.9668	NA
NDAR_INVXFHHJ8HB	RYL0051	RYL0051	Pevsner	whole_blood	bulk	Bipolar-Mania	84.2315	13905	8912	626	430	0.9897	0.9745	NA
NDAR_INVRUEB67V2	RYL0053	RYL0053	Pevsner	whole_blood	bulk	Bipolar-not mania or depression	96.9391	14307	9174	627	412	0.9931	0.9822	NA
NDAR_INVEEXA4LWF	RYL0054	RYL0054	Pevsner	whole_blood	bulk	Control	96.5306	14328	9036	761	414	0.9879	0.9711	NA
NDAR_INV9ZNGTGCH	RYL0057	RYL0057	Pevsner	whole_blood	bulk	Bipolar-Depressed	96.6345	13904	9393	660	455	0.9966	0.9891	NA
NDAR_INVH1FAJC4M	RYL0058	RYL0058	Pevsner	whole_blood	bulk	Control	86.0265	18551	9147	770	397	0.9894	0.9744	NA
NDAR_INVKCL7W17R	RYL0063	RYL0063	Pevsner	whole_blood	bulk	Bipolar-Mania	84.5914	13822	9113	663	439	0.9877	0.9707	NA
NDAR_INV9LK7V7VB	RYL0094	RYL0094	Pevsner	whole_blood	bulk	Control	85.9865	18250	9487	752	430	0.9877	0.9703	NA
NDAR_INV3R1A88PE	RYL0095	RYL0095	Pevsner	whole_blood	bulk	Bipolar-Mania	79.3281	14111	9498	706	404	0.9854	0.9658	NA
NDAR_INVLWFWHPEW	RYL0096	RYL0096	Pevsner	whole_blood	bulk	Bipolar-Mania	96.2121	13613	9905	632	452	0.9961	0.9883	NA
NDAR_INVA8UD4P60	RYL0097	RYL0097	Pevsner	whole_blood	bulk	Control	90.9657	18057	9317	709	427	0.9872	0.9691	NA
NDAR_INV4JZMJ643	RYL0099	RYL0099	Pevsner	whole_blood	bulk	Control	94.1286	18175	9860	721	433	0.9871	0.9691	NA
NDAR_INVDWBN8K69	RYL0101	RYL0101	Pevsner	whole_blood	bulk	Control	87.1957	18954	9233	750	414	0.9899	0.9753	NA
NDAR_INVB9JJ1W61	RYL0102	RYL0102	Pevsner	whole_blood	bulk	Bipolar-Mania	80.3097	14074	9313	712	414	0.9954	0.9866	NA
NDAR_INVWXGXFCDM	RYL0103	RYL0103	Pevsner	whole_blood	bulk	Bipolar-Mania	83.2282	14156	9121	597	439	0.9905	0.9766	NA
NDAR_INVHDW6LC20	RYL0104	RYL0104-1	Pevsner	whole_blood	bulk	Control	94.2163	18564	9773	811	425	0.9935	0.9827	NA
NDAR_INVHDW6LC20	RYL0104	RYL0104-2	Pevsner	whole_blood	bulk	Control	91.5089	18518	9655	677	412	0.9893	0.9742	NA
NDAR_INVBDEYTLT7	RYL0105	RYL0105	Pevsner	whole_blood	bulk	Bipolar-Mania	86.1338	13653	9392	693	467	0.9956	0.9872	NA
NDAR_INV6ZHH8JND	RYL0106	RYL0106	Pevsner	whole_blood	bulk	Bipolar-Depressed	96.8218	13944	9242	681	425	0.991	0.978	NA
NDAR_INV3GUVBE5U	RYL0107	RYL0107	Pevsner	whole_blood	bulk	Bipolar-Mania	82.2053	18000	9644	787	415	0.9881	0.9716	NA
NDAR_INVF6RWU15M	RYL0108	RYL0108	Pevsner	whole_blood	bulk	Bipolar-Mania	78.2502	17642	8587	748	398	0.9904	0.9764	NA
NDAR_INV39ZZEKHC	RYL0109	RYL0109	Pevsner	whole_blood	bulk	Bipolar-Depressed	100.989	13508	9352	565	402	0.9952	0.9867	NA
NDAR_INVFKYTT9UL	RYL0110	RYL0110	Pevsner	whole_blood	bulk	Control	75.3971	13930	9599	580	468	0.9891	0.9738	NA
NDAR_INV919A3L09	RYL0113	RYL0113	Pevsner	whole_blood	bulk	Bipolar-not mania or depression	85.7455	14131	9272	622	448	0.9944	0.9848	NA
NDAR_INVMU22ZVDH	RYL0114	RYL0114	Pevsner	whole_blood	bulk	Control	76.4261	13763	9042	621	439	0.9915	0.9785	NA
NDAR_INVM73WVVVG	RYL0115	RYL0115	Pevsner	whole_blood	bulk	Control	96.2674	14399	9351	646	445	0.9947	0.9859	NA
NDAR_INVMTL3GJH0	RYL0116	RYL0116	Pevsner	whole_blood	bulk	Major-Depression	97.3018	13807	9613	620	446	0.9868	0.9688	NA
NDAR_INV94HA0YYF	RYL0117	RYL0117	Pevsner	whole_blood	bulk	Bipolar-Mania	101.639	14398	9407	673	410	0.994	0.9842	NA
NDAR_INV25MTA8YN	RYL0130	RYL0130	Pevsner	whole_blood	bulk	Control	97.919	14079	9231	576	441	0.9925	0.9807	NA
NDAR_INVRZJ7D5EZ	RYL0132	RYL0132	Pevsner	whole_blood	bulk	Bipolar-Mania	81.9679	18128	10083	853	423	0.9922	0.9801	NA
NDAR_INV762Z94AR	RYL0133	RYL0133	Pevsner	whole_blood	bulk	Bipolar-Mania	114.33	13446	9444	682	448	0.9925	0.9808	NA
NDAR_INVRPKU7Y2K	RYL0137	RYL0137	Pevsner	whole_blood	bulk	Major-Depression	88.1577	17666	9574	782	424	0.9924	0.9807	NA
NDAR_INV238WT1NH	RYL0141	RYL0141	Pevsner	whole_blood	bulk	Bipolar-Mania	91.6579	13994	9258	658	440	0.994	0.9842	NA
NDAR_INV296MWN5U	RYL0142	RYL0142	Pevsner	whole_blood	bulk	Bipolar-not mania or depression	81.2893	14171	9292	626	455	0.9901	0.9763	NA
NDAR_INVMHB6PC0T	RYL0143	RYL0143	Pevsner	whole_blood	bulk	Bipolar-Mania	86.9615	13674	9288	595	427	0.9947	0.9854	NA
NDAR_INVM65PJZ4Z	RYL0145	RYL0145	Pevsner	whole_blood	bulk	Bipolar-Mania	109.381	18584	8346	904	397	0.9936	0.9831	NA
NDAR_INVTKH8TK7H	RYL0146	RYL0146	Pevsner	whole_blood	bulk	Bipolar-not mania or depression	93.2599	13231	9456	628	453	0.986	0.967	NA
NDAR_INVCFXLH6TF	RYL0147	RYL0147	Pevsner	whole_blood	bulk	Control	92.0844	13663	9524	695	412	0.9921	0.9804	NA
NDAR_INVEWUPATRJ	RYL0148	RYL0148	Pevsner	whole_blood	bulk	Major-Depression	89.0039	14046	9018	589	462	0.9905	0.9772	NA
NDAR_INVLH1DWTL2	RYL0149	RYL0149	Pevsner	whole_blood	bulk	Control	88.9352	17546	9711	717	434	0.9921	0.9801	NA
NDAR_INVLMDRCZKV	RYL0150	RYL0150	Pevsner	whole_blood	bulk	Control	71.4236	18381	10002	823	421	0.9875	0.9705	NA
NDAR_INVBKTAL19U	RYL0152	RYL0152	Pevsner	whole_blood	bulk	Major-Depression	70.184	18242	9724	759	446	0.9847	0.9641	NA
NDAR_INVZ7ZZVG5Z	RYL0153	RYL0153	Pevsner	whole_blood	bulk	Bipolar-Mania	88.1535	14032	9180	800	384	0.9868	0.9688	NA
NDAR_INVRGK5DHG3	RYL0157	RYL0157	Pevsner	whole_blood	bulk	Control	100.016	13195	10115	702	432	0.9856	0.9663	NA
NDAR_INVAPDN2FCM	RYL0160	RYL0160	Pevsner	whole_blood	bulk	Control	89.4208	14152	9607	624	434	0.9794	0.9532	NA
NDAR_INVJ99K62N6	RYL0162	RYL0162	Pevsner	whole_blood	bulk	Bipolar-Mania	87.969	13990	9071	633	435	0.9942	0.9847	NA
NDAR_INV0MXR59AA	RYL0165	RYL0165	Pevsner	whole_blood	bulk	Control	85.4865	14031	9742	598	492	0.9839	0.9627	NA
NDAR_INVPTPJJ3AU	RYL0166	RYL0166	Pevsner	whole_blood	bulk	Control	100.231	15416	8870	803	384	0.9886	0.9725	NA
NDAR_INVX4RVUGJJ	RYL0169	RYL0169	Pevsner	whole_blood	bulk	Control	84.2348	18638	9353	807	451	0.989	0.9734	NA
NDAR_INVW6BCCXHF	RYL0170	RYL0170	Pevsner	whole_blood	bulk	Bipolar-Mania	88.9053	13920	9177	673	392	0.9886	0.9722	NA
NDAR_INVU6C8V39Y	RYL0171	RYL0171	Pevsner	whole_blood	bulk	Control	93.0118	14308	9526	635	444	0.9872	0.9699	NA
NDAR_INVVYC2RB15	RYL0172	RYL0172	Pevsner	whole_blood	bulk	Bipolar-Mania	104.945	14147	9280	641	456	0.9887	0.9725	NA
NDAR_INVZ6LVBJLG	RYL0176	RYL0176	Pevsner	whole_blood	bulk	Bipolar-Depressed	91.2814	17889	9466	838	419	0.9868	0.9686	NA
NDAR_INVV9JVCCR2	RYL0177	RYL0177	Pevsner	whole_blood	bulk	Major-Depression	105.272	14309	9369	576	431	0.9879	0.971	NA
NDAR_INVZ9YT4C0L	RYL0178	RYL0178	Pevsner	whole_blood	bulk	Bipolar-not mania or depression	111.655	14023	9367	601	437	0.9922	0.9802	NA
NDAR_INVP3CFPB0Z	RYL0182	RYL0182	Pevsner	whole_blood	bulk	Bipolar-Mania	100.429	15283	9252	816	392	0.9858	0.9668	NA
NDAR_INVEC6TN0JP	RYL0183	RYL0183	Pevsner	whole_blood	bulk	Major-Depression	82.4746	13600	9472	637	452	0.9885	0.9722	NA
NDAR_INVCB8TN1KC	RYL0185	RYL0185	Pevsner	whole_blood	bulk	Bipolar-Mania	99.7299	14217	9540	624	444	0.9866	0.9686	NA
NDAR_INVUW8JMM4T	RYL1339	RYL1339	Pevsner	whole_blood	bulk	Bipolar-Mania	97.1201	18304	9094	755	409	0.9913	0.9785	NA
NDAR_INVTH60L94W	RYL1374	RYL1374	Pevsner	whole_blood	bulk	Control	76.0361	17902	9548	677	431	0.9889	0.9732	NA
NDAR_INVU167CCJU	RYL1377	RYL1377	Pevsner	whole_blood	bulk	Control	92.9059	14004	9020	594	410	0.9911	0.978	NA
NDAR_INVDR4RCP2J	RYL1380	RYL1380	Pevsner	whole_blood	bulk	Control	79.5514	13753	9647	709	437	0.9933	0.9831	NA
NDAR_INVVNTMKDFP	RYL1384	RYL1384	Pevsner	whole_blood	bulk	Control	94.9371	17420	9091	776	445	0.9839	0.9625	NA
NDAR_INVWXTLZBC8	RYL1407	RYL1407	Pevsner	whole_blood	bulk	Control	97.3452	14279	9593	654	457	0.9845	0.9642	NA
NDAR_INV5DW70T8G	RYL1408	RYL1408	Pevsner	whole_blood	bulk	Control	78.1443	13771	8918	678	427	0.9882	0.9719	NA
NDAR_INV9C1206J3	RYL1409	RYL1409	Pevsner	whole_blood	bulk	Control	85.8813	13994	9128	705	410	0.9852	0.9654	NA
NDAR_INV68T0MUBN	RYL1412	RYL1412	Pevsner	whole_blood	bulk	Control	90.1222	14106	9130	607	423	0.9884	0.9724	NA
NDAR_INV1U140A57	RYL1415	RYL1415	Pevsner	whole_blood	bulk	Control	80.054	17507	9640	780	450	0.9878	0.9707	NA
NDAR_INV7G7BE34A	RYL1416	RYL1416	Pevsner	whole_blood	bulk	Control	89.1044	13529	9131	515	404	0.9893	0.9742	NA
NDAR_INV6271HPBB	RYL1422	RYL1422	Pevsner	whole_blood	bulk	Control	84.3639	12861	9927	725	451	0.9914	0.9788	NA
NDAR_INVA8FEEAHC	RYL1424	RYL1424	Pevsner	whole_blood	bulk	Control	86.3162	18871	9515	687	443	0.9907	0.977	NA
NDAR_INV751A6000	RYL1425	RYL1425	Pevsner	whole_blood	bulk	Control	89.1629	14371	9108	684	398	0.9931	0.9824	NA
NDAR_INVBMFVZTN2	RYL1427	RYL1427	Pevsner	whole_blood	bulk	Control	84.2705	18794	9599	873	439	0.9913	0.9787	NA
NDAR_INVE12ULTU0	RYL1428	RYL1428	Pevsner	whole_blood	bulk	Control	78.7182	13939	9132	812	413	0.9857	0.9665	NA
NDAR_INVA0TVJ89W	RYL1432	RYL1432	Pevsner	whole_blood	bulk	Control	89.5127	17756	9911	742	457	0.988	0.9711	NA
NDAR_INVWYXMTHUW	RYL1433	RYL1433	Pevsner	whole_blood	bulk	Control	80.796	13472	9002	687	413	0.9863	0.9678	NA
NDAR_INVYH88R8GF	RYL1438	RYL1438	Pevsner	whole_blood	bulk	Control	93.1891	18379	10048	837	435	0.9899	0.9756	NA
NDAR_INVF6VLPABX	RYL1439	RYL1439	Pevsner	whole_blood	bulk	Control	75.1755	13292	9468	710	431	0.9908	0.9777	NA
NDAR_INV5TXTGN9U	RYL1442	RYL1442	Pevsner	whole_blood	bulk	Control	94.629	18580	10023	735	427	0.9893	0.9741	NA
NDAR_INVGCJKMUN8	RYL1445	RYL1445	Pevsner	whole_blood	bulk	Control	91.3904	18601	9319	826	430	0.9866	0.9686	NA
NDAR_INVU01ZH0HK	RYL1446	RYL1446	Pevsner	whole_blood	bulk	Control	84.7835	17766	9631	780	434	0.9823	0.9592	NA
NDAR_INVAJJHLL7D	RYL1453	RYL1453	Pevsner	whole_blood	bulk	Control	91.8393	13731	9412	711	398	0.9884	0.9723	NA
NDAR_INVAKBEDZBY	RYL1454	RYL1454	Pevsner	whole_blood	bulk	Control	86.2845	13648	9425	686	404	0.9846	0.9642	NA
NDAR_INV579W5W1U	RYL1455	RYL1455	Pevsner	whole_blood	bulk	Control	86.6224	18284	10259	753	471	0.9881	0.9715	NA
NDAR_INVVBVB7R73	RYL1456	RYL1456	Pevsner	whole_blood	bulk	Control	88.8833	18543	10151	815	433	0.9943	0.9849	NA
NDAR_INV8391CPFG	RYL1460	RYL1460	Pevsner	whole_blood	bulk	Control	102.634	13605	9382	684	461	0.9934	0.983	NA
NDAR_INVA6JWZV0E	RYL1479	RYL1479	Pevsner	whole_blood	bulk	Control	100.899	14222	9356	708	411	0.9916	0.9789	NA
NDAR_INV9TXBLFV1	RYL1484	RYL1484	Pevsner	whole_blood	bulk	Control	94.3999	12901	10045	643	449	0.9921	0.9801	NA
NDAR_INVVVVGJEXK	RYL1488	RYL1488	Pevsner	whole_blood	bulk	Control	88.4568	14078	9136	749	422	0.9938	0.9842	NA
NDAR_INV70AKPGG1	RYL1489	RYL1489	Pevsner	whole_blood	bulk	Control	91.421	13536	9355	592	439	0.9884	0.9723	NA
NDAR_INVCL6WUTWM	RYL0120	RYLO120	Pevsner	whole_blood	bulk	Control	97.8326	18626	9918	823	446	0.9917	0.979	NA
NDAR_INVF3FB769T	RYL0121	RYLO121	Pevsner	whole_blood	bulk	Bipolar-Depressed	93.8352	18492	9768	864	427	0.9876	0.9704	NA
NDAR_INVZ57X5LKU	RYL0122	RYLO122	Pevsner	whole_blood	bulk	Bipolar-Mania	88.1067	14214	9487	574	416	0.9879	0.9706	NA
NDAR_INVRCKJ1BRX	RYL0069	RYLOO69	Pevsner	whole_blood	bulk	Bipolar-Depressed	100.172	14541	8904	748	426	0.9939	0.9836	NA
NDAR_INV14JX6WX2	RYL0070	RYLOO70	Pevsner	whole_blood	bulk	Control	80.7802	18095	9429	761	429	0.9922	0.9802	NA
NDAR_INVY9JDGFFN	RYL0072	RYLOO72	Pevsner	whole_blood	bulk	Control	105.306	14259	9147	778	394	0.9866	0.9676	NA
NDAR_INVFG4B2DZ7	RYL0073	RYLOO73	Pevsner	whole_blood	bulk	Bipolar-Depressed	102.233	13670	9158	748	398	0.9927	0.9813	NA
NDAR_INVCAPTKH7U	RYL0074	RYLOO74	Pevsner	whole_blood	bulk	Control	96.2268	17818	9431	689	422	0.9901	0.9757	NA
NDAR_INVYE8038FY	RYL0075	RYLOO75	Pevsner	whole_blood	bulk	Major-Depression	99.0431	13913	9291	724	436	0.9903	0.9762	NA
NDAR_INVPUHMHH5M	RYL0076	RYLOO76	Pevsner	whole_blood	bulk	Bipolar-Mania	86.0697	14844	9370	686	445	0.9955	0.9867	NA
NDAR_INVG2BR5PTY	RYL0077	RYLOO77	Pevsner	whole_blood	bulk	Bipolar-Depressed	88.2979	13898	9274	708	429	0.993	0.9817	NA
NDAR_INV4Z593N18	RYL0079	RYLOO79	Pevsner	whole_blood	bulk	Bipolar-Mania	92.8243	13780	9027	675	437	0.9953	0.9871	NA
NDAR_INVMVG4Z7GN	RYL0080	RYLOO80	Pevsner	whole_blood	bulk	Bipolar-Mania	78.5506	16352	8831	662	404	0.9886	0.9719	NA
NDAR_INV8PMLPKL2	RYL0082	RYLOO82	Pevsner	whole_blood	bulk	Bipolar-Depressed	100.672	14065	9281	666	452	0.993	0.9818	NA
NDAR_INVWL3UBA59	RYL0084	RYLOO84	Pevsner	whole_blood	bulk	Bipolar-Depressed	100.32	13539	9374	528	420	0.9943	0.9844	NA
NDAR_INVLN3HYACX	RYL0086	RYLOO86	Pevsner	whole_blood	bulk	Control	83.0171	18315	9817	733	456	0.9886	0.9725	NA
NDAR_INVYKZMVANF	RYL0087	RYLOO87	Pevsner	whole_blood	bulk	Control	78.8204	12676	10267	598	454	0.9921	0.9793	NA
NDAR_INVPU0NETZT	RYL0088	RYLOO88	Pevsner	whole_blood	bulk	Bipolar-Mania	86.322	18522	9413	672	426	0.9938	0.9839	NA
NDAR_INVNXZWJCWL	RYL0089	RYLOO89	Pevsner	whole_blood	bulk	Control	83.7093	18591	9484	761	423	0.9882	0.9716	NA
NDAR_INVX0026F4W	RYL0090	RYLOO90	Pevsner	whole_blood	bulk	Major-Depression	96.9141	13425	9391	761	422	0.9913	0.9783	NA
NDAR_INVUZ21Z04B	RYL0091	RYLOO91	Pevsner	whole_blood	bulk	Control	100.679	18793	9592	866	420	0.9872	0.9695	NA
NDAR_INVT3PDU344	RYL0092	RYLOO92	Pevsner	whole_blood	bulk	Control	90.683	18217	9700	802	441	0.9876	0.9699	NA
NDAR_INV149NNN7F	RYL0093	RYLOO93	Pevsner	whole_blood	bulk	Control	100.727	18887	9563	747	476	0.9931	0.9822	NA
NDAR_INV179T4698	RY0695	RYO695	Pevsner	whole_blood	bulk	Bipolar-Mania	91.6034	18252	8617	755	418	0.9952	0.9866	NA
NDAR_INV6DW45RYP	FCD-2258	FCD-2258-Bl	Gleeson	whole blood	bulk	FCD IA	82.0992	13096	9521	408	546	0.9994	0.9952	NA
NDAR_INV6DW45RYP	FCD-2258	FCD-2258-Br	Gleeson	brain	bulk	FCD IA	148.22	13200	8647	597	565	0.999	0.9938	NA
NDAR_INVGHTB4NN1	FCD-2259	FCD-2259-Bl	Gleeson	whole blood	bulk	FCD IIB	83.5136	13815	9414	474	564	0.9991	0.9928	NA
NDAR_INVGHTB4NN1	FCD-2259	FCD-2259-Br	Gleeson	brain	bulk	FCD IIB	153.183	14337	9883	673	652	0.9994	0.9942	NA
NDAR_INV315MWZFN	FCD-2260	FCD-2260-Bl	Gleeson	whole blood	bulk	FCD IIB	77.7392	13109	9483	526	510	0.9993	0.9942	NA
NDAR_INV315MWZFN	FCD-2260	FCD-2260-Br	Gleeson	brain	bulk	FCD IIB	148.585	13375	9728	609	586	0.9991	0.9939	NA
NDAR_INV78PEKD7E	FCD-2262	FCD-2262-Bl	Gleeson	whole blood	bulk	FCD IB	79.0003	13796	9171	535	539	0.9991	0.9934	NA
NDAR_INV78PEKD7E	FCD-2262	FCD-2262-Br	Gleeson	brain	bulk	FCD IB	151.859	8561	9549	639	625	0.9991	0.9934	NA
NDAR_INV4NA7AYBT	FCD-2264	FCD-2264-Bl	Gleeson	whole blood	bulk	FCD IB	76.1887	13347	9420	418	529	0.9987	0.9941	NA
NDAR_INV4NA7AYBT	FCD-2264	FCD-2264-Br	Gleeson	brain	bulk	FCD IB	148.744	14051	10145	536	558	0.9987	0.9933	NA
NDAR_INV6MF7HW46	FCD-2265	FCD-2265-Bl	Gleeson	whole blood	bulk	FCD IC	80.7419	13290	9438	539	528	0.9989	0.9938	NA
NDAR_INV6MF7HW46	FCD-2265	FCD-2265-Br	Gleeson	brain	bulk	FCD IC	145.749	13418	9810	423	604	0.999	0.9934	NA
NDAR_INV62N3HYPW	FCD-2266	FCD-2266-Bl	Gleeson	whole blood	bulk	FCD IB	78.9671	13249	9507	535	525	0.999	0.9945	NA
NDAR_INV62N3HYPW	FCD-2266	FCD-2266-Br	Gleeson	brain	bulk	FCD IB	146.615	13709	10300	519	621	0.9992	0.9933	NA
NDAR_INVB94XY82U	FCD-2267	FCD-2267-Bl	Gleeson	whole blood	bulk	FCD IB	79.1745	14241	9448	419	573	0.9991	0.9927	NA
NDAR_INVB94XY82U	FCD-2267	FCD-2267-Br	Gleeson	brain	bulk	FCD IB	149.269	14313	9621	571	528	0.9988	0.9935	NA
NDAR_INVUW8LKJ7P	FCD-2332	FCD-2332-Br	Gleeson	brain	bulk	FCD I	157.306	13985	9928	440	574	0.9992	0.9939	NA
NDAR_INVUW8LKJ7P	FCD-2332	FCD-2332-Sal	Gleeson	saliva	bulk	FCD I	86.9227	13522	8788	401	439	0.9975	0.9934	NA
NDAR_INVTXN5AWXC	FCD-2334	FCD-2334-Br	Gleeson	brain	bulk	FCD IB	84.5186	13734	9601	497	561	0.9989	0.9933	NA
NDAR_INVTXN5AWXC	FCD-2334	FCD-2334-Sal	Gleeson	saliva	bulk	FCD IB	86.1533	13354	9240	330	544	0.9309	0.924	NA
NDAR_INVC6BLLLYF	FCD-2337	FCD-2337-Br	Gleeson	brain	bulk	FCD IA	452.491	12397	9211	450	375	0.985	0.9482	NA
NDAR_INVC6BLLLYF	FCD-2337	FCD-2337-Sal	Gleeson	saliva	bulk	FCD IA	188.584	13161	9231	471	430	0.9846	0.9598	NA
NDAR_INV9JW6R19W	FCD-2338	FCD-2338-Br	Gleeson	brain	bulk	FCD IA	156.85	8511	9121	463	547	0.9985	0.9929	NA
NDAR_INV9JW6R19W	FCD-2338	FCD-2338-Sal	Gleeson	saliva	bulk	FCD IA	79.5367	13450	9552	362	546	0.8767	0.8706	< 90% mapped; < 90% properly paired
NDAR_INV1DG582F4	FCD-2340	FCD-2340-Br	Gleeson	brain	bulk	FCD IC	297.005	12772	9190	430	407	0.9851	0.9372	NA
NDAR_INVP4JEXC4T	FCD-2343	FCD-2343-Br	Gleeson	brain	bulk	FCD I	309.649	12775	9151	383	387	0.9876	0.9459	NA
NDAR_INV6JZ9ZD7Z	FCD-2344	FCD-2344-Br	Gleeson	brain	bulk	FCD IC	154.791	12580	10063	666	626	0.9987	0.9841	NA
NDAR_INV6JZ9ZD7Z	FCD-2344	FCD-2344-Sal	Gleeson	saliva	bulk	FCD IC	78.55	13867	9504	344	530	0.9873	0.982	NA
NDAR_INV4RANU9Z3	FCD-2347	FCD-2347-Br	Gleeson	brain	bulk	FCD IIA	300.046	12865	8977	448	375	0.9869	0.944	NA
NDAR_INVBY8VARKH	FCD-2348	FCD-2348-Br	Gleeson	brain	bulk	FCD IIA	393.359	13520	8994	501	404	0.9882	0.9462	NA
NDAR_INVNWNZ5H8H	FCD-2349	FCD-2349-Br	Gleeson	brain	bulk	FCD IIA + IIB	316.469	13838	8850	400	430	0.9892	0.9487	NA
NDAR_INVZ0T6TKDY	FCD-2353	FCD-2353-Br	Gleeson	brain	bulk	FCD IIA	147.054	11042	11131	486	672	0.9991	0.9932	NA
NDAR_INVZ0T6TKDY	FCD-2353	FCD-2353-Sal	Gleeson	saliva	bulk	FCD IIA	85.3594	12007	10310	397	513	0.9985	0.9935	NA
NDAR_INVHYN0VJUN	FCD-2354	FCD-2354-Br	Gleeson	brain	bulk	FCD IIA	151.406	13818	9593	560	600	0.9987	0.9932	NA
NDAR_INVHYN0VJUN	FCD-2354	FCD-2354-Sal	Gleeson	saliva	bulk	FCD IIA	79.0919	13809	9350	405	538	0.9045	0.8988	< 90% properly paired
NDAR_INVWG6Y2MGD	FCD-2362	FCD-2362-Br	Gleeson	brain	bulk	FCD IIIB	304.357	14076	8820	546	402	0.9841	0.9366	NA
NDAR_INVY5FAJHDH	FCD-2544	FCD-2544-Bl	Gleeson	whole blood	bulk	FCD I	77.355	13256	9326	364	486	0.9988	0.9945	NA
NDAR_INVY5FAJHDH	FCD-2544	FCD-2544-Br	Gleeson	brain	bulk	FCD I	156.1	13408	9842	396	566	0.9983	0.9925	NA
NDAR_INV33AF174V	FCD-3365	FCD-3365-Bl	Gleeson	whole blood	bulk	FCD IIA	214.006	14286	9652	392	537	0.988	0.9797	NA
NDAR_INV33AF174V	FCD-3365	FCD-3365-Br	Gleeson	brain	bulk	FCD IIA	352.698	13884	9812	431	535	0.9854	0.9766	NA
NDAR_INVXDN6T25F	FCD-3366	FCD-3366-Bl	Gleeson	whole blood	bulk	FCD IIA	152.149	13942	9101	428	468	0.9775	0.9673	NA
NDAR_INVXDN6T25F	FCD-3366	FCD-3366-Br	Gleeson	brain	bulk	FCD IIA	387.876	14064	9595	633	560	0.986	0.9777	NA
NDAR_INVWRNZT1XH	FCD-3367	FCD-3367-Bl	Gleeson	whole blood	bulk	FCD IB	183.371	12430	8177	392	335	0.9845	0.9557	NA
NDAR_INVWRNZT1XH	FCD-3367	FCD-3367-Br	Gleeson	brain	bulk	FCD IB	194.057	12365	8418	408	329	0.9876	0.9642	NA
NDAR_INVTTG7YMX2	FCD-3368	FCD-3368-Br	Gleeson	brain	bulk	FCD IIB	411.791	13513	10053	421	589	0.9867	0.9782	NA
NDAR_INVKH45FPN9	FCD-3369	FCD-3369-Bl	Gleeson	whole blood	bulk	FCD IIB	211.111	13872	9853	349	508	0.9819	0.9717	NA
NDAR_INVKH45FPN9	FCD-3369	FCD-3369-Br	Gleeson	brain	bulk	FCD IIB	365.115	14026	10083	607	513	0.986	0.9772	NA
NDAR_INVG2J8HNNT	FCD-3370	FCD-3370-Bl	Gleeson	whole blood	bulk	FCD IIIA	202.532	13228	9166	418	400	0.9867	0.9491	NA
NDAR_INVG2J8HNNT	FCD-3370	FCD-3370-Br	Gleeson	brain	bulk	FCD IIIA	402.15	12593	9235	445	430	0.9856	0.9494	NA
NDAR_INV8B7C3BHN	FCD-3371	FCD-3371-Bl	Gleeson	whole blood	bulk	FCD IB	107.522	11650	7989	350	278	0.9888	0.9696	NA
NDAR_INV8B7C3BHN	FCD-3371	FCD-3371-Br	Gleeson	brain	bulk	FCD IB	198.146	12426	8270	393	306	0.987	0.9639	NA
NDAR_INV9R59RKRB	FCD-3485	FCD-3485-Br	Gleeson	brain	bulk	FCD IC	316.576	16491	8927	497	399	0.9882	0.9478	NA
NDAR_INVHCV07MKV	FCD-3486	FCD-3486-Br	Gleeson	brain	bulk	FCD IIA, Chaslin's gliosis	376.283	13229	8855	362	397	0.9899	0.9555	NA
NDAR_INVHCV07MKV	FCD-3486	FCD-3486-Sal	Gleeson	saliva	bulk	FCD IIA, Chaslin's gliosis	172.226	13548	8908	407	400	0.979	0.9377	NA
NDAR_INVDDUC3WY4	FCD-3487	FCD-3487-Br	Gleeson	brain	bulk	FCD IC, Chaslin's gliosis	301.414	12852	8926	392	395	0.9893	0.95	NA
NDAR_INV4ZLVHPGD	FCD-3489	FCD-3489-Br	Gleeson	brain	bulk	FCD IB	402.986	13167	9249	519	454	0.9872	0.9559	NA
NDAR_INV4ZLVHPGD	FCD-3489	FCD-3489-Sal	Gleeson	saliva	bulk	FCD IB	142.528	13224	8945	424	383	0.9794	0.954	NA
NDAR_INVD1TTT66P	FCD-3558	FCD-3558-Br	Gleeson	brain	bulk	FCD IB	327.731	12115	9768	393	427	0.986	0.9383	NA
NDAR_INVH4EV6AGL	FCD-3560	FCD-3560-Br	Gleeson	brain	bulk	FCD IIA	344.411	11711	10449	368	469	0.9878	0.9555	NA
NDAR_INVH4EV6AGL	FCD-3560	FCD-3560-Sal	Gleeson	saliva	bulk	FCD IIA	159.502	11735	10054	373	447	0.9395	0.9139	NA
NDAR_INVRGDH0X61	FCD-3561	FCD-3561-Br	Gleeson	brain	bulk	FCD IIA	325.366	12724	9689	349	440	0.987	0.9536	NA
NDAR_INVRGDH0X61	FCD-3561	FCD-3561-Sal	Gleeson	saliva	bulk	FCD IIA	238.366	12414	9962	385	397	0.9592	0.9292	NA
NDAR_INVZXDG9JE5	FCD-3563	FCD-3563-Br	Gleeson	brain	bulk	FCD IIA	350.839	23494	6152	614	344	0.9901	0.9631	NA
NDAR_INVZXDG9JE5	FCD-3563	FCD-3563-Sal	Gleeson	saliva	bulk	FCD IIA	130.828	12222	10143	411	428	0.9726	0.9443	NA
NDAR_INVT2T6JHGX	FCD-3564	FCD-3564-Br	Gleeson	brain	bulk	FCD I	318.522	12341	10003	385	433	0.9847	0.9355	NA
NDAR_INVT2T6JHGX	FCD-3564	FCD-3564-Sal	Gleeson	saliva	bulk	FCD I	91.2769	12627	9971	367	401	0.9638	0.9326	NA
NDAR_INVDYM47EAU	FCD-3875	FCD-3875-Br	Gleeson	brain	bulk	FCD I	309.825	12879	8943	380	415	0.9852	0.9428	NA
NDAR_INVCMAYZT1Z	FCD-3876	FCD-3876-Br	Gleeson	brain	bulk	FCD IIA	309.49	13845	9374	384	406	0.9916	0.9597	NA
NDAR_INVMLG65305	FCD-3877	FCD-3877-Br	Gleeson	brain	bulk	FCD I	318.684	13062	8874	397	363	0.9851	0.9415	NA
NDAR_INVLAJGANMJ	FCD-3878	FCD-3878-Br	Gleeson	brain	bulk	FCD IIA	353.401	13596	8816	413	415	0.9871	0.9523	NA
NDAR_INVLAJGANMJ	FCD-3878	FCD-3878-Sal	Gleeson	saliva	bulk	FCD IIA	223.248	12921	9196	373	395	0.9761	0.9461	NA
NDAR_INVY16MAFVB	FCD-3879	FCD-3879-Br	Gleeson	brain	bulk	FCD IIB	309.657	13296	8772	422	376	0.9894	0.949	NA
NDAR_INV6KZKE8XF	FCD-3884	FCD-3884-Br	Gleeson	brain	bulk	FCD IIA	376.51	12568	9179	391	455	0.9893	0.9617	NA
NDAR_INV6KZKE8XF	FCD-3884	FCD-3884-Sal	Gleeson	saliva	bulk	FCD IIA	171.774	12890	8895	433	423	0.9823	0.9604	NA
NDAR_INVAMV6W6N4	FCD-3885	FCD-3885-Br	Gleeson	brain	bulk	FCD IIIA	329.666	13482	9211	440	421	0.9869	0.94	NA
NDAR_INVNHXXRAFE	FCD-3887	FCD-3887-Br	Gleeson	brain	bulk	FCD IIIA	379.132	12948	9090	402	409	0.9864	0.9547	NA
NDAR_INVNHXXRAFE	FCD-3887	FCD-3887-Sal	Gleeson	saliva	bulk	FCD IIIA	180.372	13058	8996	389	419	0.9733	0.9376	NA
NDAR_INVMG7J9KR8	FCD-3889	FCD-3889-Br	Gleeson	brain	bulk	FCD IIB	349.28	12852	9076	397	405	0.9919	0.9543	NA
NDAR_INVUGEGAKW0	FCD-3892	FCD-3892-Br	Gleeson	brain	bulk	FCD IIIA	212.252	12972	8738	387	415	0.9874	0.9543	NA
NDAR_INVUGEGAKW0	FCD-3892	FCD-3892-Sal	Gleeson	saliva	bulk	FCD IIIA	159.027	12784	8908	382	405	0.9782	0.9479	NA
NDAR_INV6V84GJ5A	FCD-3893	FCD-3893-Br	Gleeson	brain	bulk	FCD IIIB	394.97	13118	8811	438	405	0.9895	0.9562	NA
NDAR_INV6V84GJ5A	FCD-3893	FCD-3893-Sal	Gleeson	saliva	bulk	FCD IIIB	160.252	13357	8593	410	367	0.9732	0.9425	NA
NDAR_INVVG4262JN	FCD-3894	FCD-3894-Br	Gleeson	brain	bulk	FCD IIB	388.787	13780	8902	418	405	0.9872	0.9485	NA
NDAR_INVVG4262JN	FCD-3894	FCD-3894-Sal	Gleeson	saliva	bulk	FCD IIB	242.727	13448	8916	404	394	0.968	0.9449	NA
NDAR_INV5WLW10AW	FCD-3896	FCD-3896-Br	Gleeson	brain	bulk	FCD IIA	338.473	12870	9001	423	391	0.9857	0.9417	NA
NDAR_INV5KXF3FC2	FCD-3897	FCD-3897-Br	Gleeson	brain	bulk	FCD IC	363.664	13232	9393	429	431	0.9844	0.9479	NA
NDAR_INV5KXF3FC2	FCD-3897	FCD-3897-Sal	Gleeson	saliva	bulk	FCD IC	158.625	13097	9281	407	423	0.9826	0.9599	NA
NDAR_INVBD7NMPYV	FCD-3899	FCD-3899-Br	Gleeson	brain	bulk	FCD IIB	346.828	12805	9188	423	400	0.9878	0.956	NA
NDAR_INVUVTDD74V	FCD-3900	FCD-3900-Br	Gleeson	brain	bulk	FCD IA	311.917	13170	9050	440	408	0.9885	0.9391	NA
NDAR_INVDDPHNJX4	FCD-3901	FCD-3901-Br	Gleeson	brain	bulk	FCD IIA	325.289	16592	8848	430	393	0.9883	0.9454	NA
NDAR_INVHHTBX4J4	FCD-3902	FCD-3902-Br	Gleeson	brain	bulk	FCD IB	303.032	13327	9003	426	396	0.9896	0.9485	NA
NDAR_INVNMUG75PF	FCD-3903	FCD-3903-Br	Gleeson	brain	bulk	FCD IIA	361.55	13392	9040	379	428	0.9905	0.9534	NA
NDAR_INVZLDY9DKF	FCD-3904	FCD-3904-Br	Gleeson	brain	bulk	FCD IC	371.419	13667	9168	434	435	0.9887	0.9535	NA
NDAR_INVZLDY9DKF	FCD-3904	FCD-3904-Sal	Gleeson	saliva	bulk	FCD IC	301.653	13653	8983	385	424	0.9566	0.9317	NA
NDAR_INVWBLG8JWP	FCD-3907	FCD-3907-Br	Gleeson	brain	bulk	FCD IIIA	396.587	12354	9221	390	397	0.982	0.9442	NA
NDAR_INVWBLG8JWP	FCD-3907	FCD-3907-Sal	Gleeson	saliva	bulk	FCD IIIA	166.336	13494	9016	461	379	0.9878	0.9636	NA
NDAR_INVLF8GDR7K	FCD-3909	FCD-3909-Br	Gleeson	brain	bulk	FCD IC	363.884	12953	9220	410	420	0.9849	0.9461	NA
NDAR_INVLF8GDR7K	FCD-3909	FCD-3909-Sal	Gleeson	saliva	bulk	FCD IC	142.353	13121	9141	440	405	0.9721	0.9412	NA
NDAR_INVRUWMA3A5	FCD-3910	FCD-3910-Br	Gleeson	brain	bulk	FCD IC	145.359	15266	6550	458	562	0.9984	0.9931	NA
NDAR_INVRUWMA3A5	FCD-3910	FCD-3910-Sal	Gleeson	saliva	bulk	FCD IC	77.5868	13746	9264	351	497	0.9708	0.9649	NA
NDAR_INVD9BR1FBL	FCD-3911	FCD-3911-Br	Gleeson	brain	bulk	FCD IIB	348.633	13901	9171	403	424	0.9827	0.9404	NA
NDAR_INVNP9BCDUH	FCD-3914	FCD-3914-Br	Gleeson	brain	bulk	FCD IIB	569.684	12763	9172	609	439	0.9843	0.9433	NA
NDAR_INVNP9BCDUH	FCD-3914	FCD-3914-Sal	Gleeson	saliva	bulk	FCD IIB	136.095	13273	9143	439	383	0.9733	0.9531	NA
NDAR_INVCE9Y5GT8	FCD-3916	FCD-3916-Br	Gleeson	brain	bulk	FCD I	401.461	12968	9180	398	436	0.9905	0.9647	NA
NDAR_INVCE9Y5GT8	FCD-3916	FCD-3916-Sal	Gleeson	saliva	bulk	FCD I	254.462	13002	9264	430	413	0.9565	0.9274	NA
NDAR_INVZN2LDFPN	FCD-3918	FCD-3918-Br	Gleeson	brain	bulk	FCD IC	319.103	13210	9257	434	397	0.986	0.9431	NA
NDAR_INV054HVMGA	FCD-3919	FCD-3919-Br	Gleeson	brain	bulk	FCD IIIA	589.016	13691	8301	710	408	0.9762	0.9333	NA
NDAR_INV054HVMGA	FCD-3919	FCD-3919-Sal	Gleeson	saliva	bulk	FCD IIIA	320.473	13756	8932	432	406	0.9707	0.9295	NA
NDAR_INV4YFA8F18	FCD-3920	FCD-3920-Br	Gleeson	brain	bulk	FCD IC	272.969	11306	8504	567	416	0.9765	0.9321	NA
NDAR_INV4YFA8F18	FCD-3920	FCD-3920-Sal	Gleeson	saliva	bulk	FCD IC	163.896	14620	7744	577	389	0.9655	0.9211	NA
NDAR_INVWXHFAXV7	FCD-3921	FCD-3921-Br	Gleeson	brain	bulk	FCD IIIA	264.543	12938	8541	507	381	0.9734	0.9341	NA
NDAR_INVWXHFAXV7	FCD-3921	FCD-3921-Sal	Gleeson	saliva	bulk	FCD IIIA	141.33	11705	9486	437	360	0.9606	0.9184	NA
NDAR_INVXFD6JK9A	FCD-3922	FCD-3922-Br	Gleeson	brain	bulk	FCD IA	339.514	13810	8612	358	385	0.9913	0.9653	NA
NDAR_INV4PUNH06V	FCD-3925	FCD-3925-Br	Gleeson	brain	bulk	FCD IIB	304.954	14222	9208	393	370	0.9903	0.9524	NA
NDAR_INVW3EPDC0B	FCD-3927	FCD-3927-Br	Gleeson	brain	bulk	FCD IIIB, Rasmussen's Encenphalitis	511.656	12981	8632	637	467	0.985	0.9484	NA
NDAR_INVW3EPDC0B	FCD-3927	FCD-3927-Sal	Gleeson	saliva	bulk	FCD IIIB, Rasmussen's Encenphalitis	280.276	13479	8122	556	386	0.9599	0.9318	NA
NDAR_INVT8DVD678	FCD-4424	FCD-4424-Br	Gleeson	brain	bulk	FCD IIA	313.087	13032	8705	425	403	0.9914	0.9545	NA
NDAR_INVLB2BXCBE	FCD-4425	FCD-4425-Br	Gleeson	brain	bulk	FCD IIA	306.941	13127	9152	393	415	0.9865	0.9398	NA
NDAR_INVX4NKB7CB	FCD-4426	FCD-4426-Br	Gleeson	brain	bulk	FCD IIA	348.417	12870	8819	479	410	0.9873	0.9541	NA
NDAR_INVDPANZYBM	FCD-4427	FCD-4427-Br	Gleeson	brain	bulk	FCD IIA	320.1	13968	9129	400	414	0.9873	0.9375	NA
NDAR_INVW0EUFG4F	FCD-4428	FCD-4428-Br	Gleeson	brain	bulk	FCD IIA	323.667	13653	8843	377	390	0.9871	0.952	NA
NDAR_INVZ5A5DMGA	FCD-4506	FCD-4506-Bl	Gleeson	whole blood	bulk	FCD IIB	170.198	11991	10274	354	440	0.9881	0.9378	NA
NDAR_INVZ5A5DMGA	FCD-4506	FCD-4506-Br	Gleeson	brain	bulk	FCD IIB	315.167	11676	10112	347	466	0.9858	0.9459	NA
NDAR_INVLVEWJPR3	FCD-4507	FCD-4507-Bl	Gleeson	whole blood	bulk	FCD IIB	178.842	11924	10203	360	451	0.9874	0.9524	NA
NDAR_INVLVEWJPR3	FCD-4507	FCD-4507-Br	Gleeson	brain	bulk	FCD IIB	319.757	11756	10444	386	446	0.9861	0.9422	NA
NDAR_INVZJF5JRJT	FCD-4508	FCD-4508-Bl	Gleeson	whole blood	bulk	FCD IIB	169.963	12315	10735	356	434	0.9864	0.9536	NA
NDAR_INVZJF5JRJT	FCD-4508	FCD-4508-Br	Gleeson	brain	bulk	FCD IIB	351.324	11263	10184	391	449	0.9873	0.9419	NA
NDAR_INV8UJU8EA7	FCD-4509	FCD-4509-Bl	Gleeson	whole blood	bulk	FCD IB	159.843	12302	9949	395	395	0.9893	0.9518	NA
NDAR_INV8UJU8EA7	FCD-4509	FCD-4509-Br	Gleeson	brain	bulk	FCD IB	299.81	11557	10157	371	413	0.988	0.9421	NA
NDAR_INV2J00G6ZT	FCD-4510	FCD-4510-Bl	Gleeson	whole blood	bulk	FCD IIB	165.905	12640	10143	401	412	0.987	0.931	NA
NDAR_INV2J00G6ZT	FCD-4510	FCD-4510-Br	Gleeson	brain	bulk	FCD IIB	309.035	11749	10342	403	436	0.9901	0.9498	NA
NDAR_INVA7K029EW	FCD-4511	FCD-4511-Bl	Gleeson	whole blood	bulk	FCD IIA	172.958	12189	9783	372	405	0.9853	0.9429	NA
NDAR_INVA7K029EW	FCD-4511	FCD-4511-Br	Gleeson	brain	bulk	FCD IIA	321.768	12419	9823	608	385	0.9883	0.9384	NA
NDAR_INV4JBXBTGL	FCD-4512	FCD-4512-Bl	Gleeson	whole blood	bulk	FCD IIB	163.675	12244	10153	362	436	0.9931	0.961	NA
NDAR_INV4JBXBTGL	FCD-4512	FCD-4512-Br	Gleeson	brain	bulk	FCD IIB	377.097	11635	10179	382	448	0.9914	0.9527	NA
NDAR_INVEB7HTJE9	FCD-4513	FCD-4513-Bl	Gleeson	whole blood	bulk	FCD IIA	152.104	12178	9704	370	405	0.9825	0.9268	NA
NDAR_INVEB7HTJE9	FCD-4513	FCD-4513-Br	Gleeson	brain	bulk	FCD IIA	295.633	11901	9887	371	447	0.9905	0.949	NA
NDAR_INVZG94B74M	FCD-4514	FCD-4514-Bl	Gleeson	whole blood	bulk	FCD IIB	232.907	13081	9290	332	436	0.9816	0.9338	NA
NDAR_INVZG94B74M	FCD-4514	FCD-4514-Br	Gleeson	brain	bulk	FCD IIB	331.765	11608	10174	426	470	0.9834	0.9401	NA
NDAR_INVJXE3HBJ6	FCD-4515	FCD-4515-Bl	Gleeson	whole blood	bulk	FCD IA	190.976	12689	9523	352	441	0.9892	0.9447	NA
NDAR_INVJXE3HBJ6	FCD-4515	FCD-4515-Br	Gleeson	brain	bulk	FCD IA	350.061	11872	10156	468	422	0.9855	0.9431	NA
NDAR_INVKG7DXBUA	FCD-4516	FCD-4516-Bl	Gleeson	whole blood	bulk	FCD IIB	178.875	12219	10161	393	423	0.9885	0.9499	NA
NDAR_INVKG7DXBUA	FCD-4516	FCD-4516-Br	Gleeson	brain	bulk	FCD IIB	357.656	12975	9556	401	443	0.9879	0.9518	NA
NDAR_INV9LLBVXGK	FCD-4793	FCD-4793-Bl	Gleeson	whole blood	bulk	FCD IIA	85.5065	15324	8844	547	490	0.9985	0.9929	NA
NDAR_INV9LLBVXGK	FCD-4793	FCD-4793-Br	Gleeson	brain	bulk	FCD IIA	174.922	15140	9135	488	521	0.9992	0.9919	NA
NDAR_INVFP6PC8EP	FCD-4794	FCD-4794-Bl	Gleeson	whole blood	bulk	FCD IIIB	81.8593	13212	9588	401	469	0.9996	0.9932	NA
NDAR_INVFP6PC8EP	FCD-4794	FCD-4794-Br	Gleeson	brain	bulk	FCD IIIB	163.396	13376	9980	460	494	0.999	0.9931	NA
NDAR_INV246YX9LK	FCD-4797	FCD-4797-Bl	Gleeson	whole blood	bulk	FCD IB	95.3185	15603	8905	493	463	0.9995	0.9924	NA
NDAR_INV246YX9LK	FCD-4797	FCD-4797-Br	Gleeson	brain	bulk	FCD IB	168.903	16007	9007	579	512	0.9994	0.9939	NA
NDAR_INVUPTR7ZBX	FCD-4798	FCD-4798-Bl	Gleeson	whole blood	bulk	FCD IIB	86.983	16551	9244	482	497	0.9996	0.9933	NA
NDAR_INVUPTR7ZBX	FCD-4798	FCD-4798-Br	Gleeson	brain	bulk	FCD IIB	161.949	16674	9401	515	479	0.9992	0.9929	NA
NDAR_INVB8R61HA6	FCD-4807	FCD-4807-Bl	Gleeson	whole blood	bulk	FCD IIB	85.6322	15958	8927	484	460	0.9996	0.9931	NA
NDAR_INVB8R61HA6	FCD-4807	FCD-4807-Br	Gleeson	brain	bulk	FCD IIB	170.113	16053	9110	532	483	0.9994	0.993	NA
NDAR_INVKKMXGMBT	FCD-4818	FCD-4818-Bl	Gleeson	whole blood	bulk	FCD IIB	90.6036	13856	9619	456	505	0.9995	0.9931	NA
NDAR_INVKKMXGMBT	FCD-4818	FCD-4818-Br	Gleeson	brain	bulk	FCD IIB	166.028	14760	9385	462	511	0.9994	0.9891	NA
NDAR_INVXW1MRDK8	FCD-4819	FCD-4819-Bl	Gleeson	whole blood	bulk	FCD IIA	88.8012	15067	8904	429	477	0.9995	0.9929	NA
NDAR_INVXW1MRDK8	FCD-4819	FCD-4819-Br	Gleeson	brain	bulk	FCD IIA	166.059	15276	9176	483	518	0.9996	0.9938	NA
NDAR_INVNG5CLDW5	FCD-4820	FCD-4820-Bl	Gleeson	whole blood	bulk	FCD IIA	86.6758	14356	9041	465	461	0.9997	0.9927	NA
NDAR_INVNG5CLDW5	FCD-4820	FCD-4820-Br	Gleeson	brain	bulk	FCD IIA	164.508	14585	9159	455	494	0.9995	0.9944	NA
NDAR_INVYLY9HM4C	FCD-4823	FCD-4823-Bl	Gleeson	whole blood	bulk	FCD IIB	89.454	15861	8934	481	502	0.9993	0.9926	NA
NDAR_INVYLY9HM4C	FCD-4823	FCD-4823-Br	Gleeson	brain	bulk	FCD IIB	162.29	16255	9200	527	516	0.9993	0.9937	NA
NDAR_INVFCT6PDLY	FCD-4825	FCD-4825-Bl	Gleeson	whole blood	bulk	FCD I	92.7339	15514	8957	511	442	0.9996	0.9935	NA
NDAR_INVFCT6PDLY	FCD-4825	FCD-4825-Br	Gleeson	brain	bulk	FCD I	164.138	15613	9149	469	508	0.9994	0.9934	NA
NDAR_INV5L6X8G5H	FCD-4831	FCD-4831-Bl	Gleeson	whole blood	bulk	FCD I	89.0606	15687	8913	542	456	0.9996	0.9941	NA
NDAR_INV5L6X8G5H	FCD-4831	FCD-4831-Br	Gleeson	brain	bulk	FCD I	167.992	15768	9153	515	516	0.9994	0.9928	NA
NDAR_INVC38C66C2	FCD-4832	FCD-4832-Bl	Gleeson	whole blood	bulk	FCD IB	93.5754	15148	8994	489	485	0.9985	0.9923	NA
NDAR_INVC38C66C2	FCD-4832	FCD-4832-Br	Gleeson	brain	bulk	FCD IB	160.377	15110	9132	499	502	0.9994	0.9943	NA
NDAR_INV08KT8RLR	FCD-4837	FCD-4837-Br	Gleeson	brain	bulk	FCD IIB	161.835	13734	9407	440	487	0.9992	0.9938	NA
NDAR_INV08KT8RLR	FCD-4837	FCD-4837-Sal	Gleeson	saliva	bulk	FCD IIB	92.6323	13355	9193	416	492	0.9836	0.9762	NA
NDAR_INVV2XLPG6N	FCD-5119	FCD-5119-Br	Gleeson	brain	bulk	FCD IIB	163.811	13342	9385	411	496	0.9993	0.9937	NA
NDAR_INVV2XLPG6N	FCD-5119	FCD-5119-Sal	Gleeson	saliva	bulk	FCD IIB	91.2873	13328	9285	512	491	0.9854	0.979	NA
NDAR_INV33A3W16D	FCD-5153	FCD-5153-Br	Gleeson	brain	bulk	FCD IIA	171.41	13571	9278	459	509	0.9994	0.9933	NA
NDAR_INV33A3W16D	FCD-5153	FCD-5153-Sal	Gleeson	saliva	bulk	FCD IIA	88.2055	13517	9023	473	491	0.9514	0.944	NA
NDAR_INVBT5FYXU8	FCD-5154	FCD-5154-Br	Gleeson	brain	bulk	FCD IIB	169.251	13496	9359	582	556	0.9993	0.9925	NA
NDAR_INVBT5FYXU8	FCD-5154	FCD-5154-Sal	Gleeson	saliva	bulk	FCD IIB	60.8376	13334	8795	427	449	0.9966	0.9889	NA
NDAR_INV016AF56D	FCD-5157	FCD-5157-Br	Gleeson	brain	bulk	FCD IA	168.98	12256	9652	404	509	0.9992	0.9929	NA
NDAR_INV016AF56D	FCD-5157	FCD-5157-Sal	Gleeson	saliva	bulk	FCD IA	87.0092	13584	9186	401	480	0.9978	0.9916	NA
NDAR_INVKUYJX1C4	FCD-5213	FCD-5213-Br	Gleeson	brain	bulk	FCD IIA	161.18	13925	9252	454	531	0.9993	0.9942	NA
NDAR_INVKUYJX1C4	FCD-5213	FCD-5213-Sal	Gleeson	saliva	bulk	FCD IIA	86.6798	13875	8958	381	494	0.9908	0.9821	NA
NDAR_INVN2LRPZ0V	FCD-5251	FCD-5251-Br	Gleeson	brain	bulk	FCD IIB	159.336	17209	9152	695	526	0.9992	0.9888	NA
NDAR_INVN2LRPZ0V	FCD-5251	FCD-5251-Sal	Gleeson	saliva	bulk	FCD IIB	91.2492	17287	8851	547	474	0.9803	0.9726	NA
NDARLL853CG0	Br5135	LIBD75_DLPFC	Moran	DLPFC	bulk	Control	373.693	18380	10326	1080	596	0.9968	0.9325	NA
NDARLL853CG0	Br5135	LIBD75_Hippo	Moran	hippocampus	bulk	Control	444.385	18392	9860	1007	528	0.9958	0.9242	NA
NDARDK886FPQ	Br5179	LIBD76_DLPFC	Moran	DLPFC	bulk	Schizophrenia	645.567	18055	9865	1115	432	0.9991	0.9199	NA
NDARDK886FPQ	Br5179	LIBD76_Fib	Moran	Fibroblast	bulk	Schizophrenia	662.937	NA	NA	NA	NA	0.9987	0.9629	NA
NDARDK886FPQ	Br5179	LIBD76_Hippo	Moran	hippocampus	bulk	Schizophrenia	673.919	17962	9770	865	456	0.9983	0.9524	NA
NDARZJ921MV5	Br5205	LIBD77_DLPFC	Moran	DLPFC	bulk	Control	510.448	15762	9871	743	477	0.9987	0.928	NA
NDARZJ921MV5	Br5205	LIBD77_Hippo	Moran	hippocampus	bulk	Control	355.911	15000	10163	951	547	0.9977	0.9348	NA
NDARLC274WYD	Br5209	LIBD78_DLPFC	Moran	DLPFC	bulk	Control	577.8	17698	9574	984	468	0.9988	0.8612	< 90% properly paired
NDARLC274WYD	Br5209	LIBD78_Fib	Moran	Fibroblast	bulk	Control	523.184	NA	NA	NA	NA	0.9984	0.9151	NA
NDARLC274WYD	Br5209	LIBD78_Hippo	Moran	hippocampus	bulk	Control	511.442	17894	9499	944	437	0.997	0.8395	< 90% properly paired
NDARVE085BN5	Br5224	LIBD80_DLPFC	Moran	DLPFC	bulk	Schizophrenia	496.632	14385	10074	599	466	0.9978	0.9012	NA
NDARVE085BN5	Br5224	LIBD80_Fib	Moran	Fibroblast	bulk	Schizophrenia	242.748	NA	NA	NA	NA	0.9975	0.9176	NA
NDARVE085BN5	Br5224	LIBD80_Hippo	Moran	hippocampus	bulk	Schizophrenia	484.76	11128	8686	648	485	0.9985	0.951	NA
NDARHD893CCW	Br5234	LIBD82_DLPFC	Moran	DLPFC	bulk	Schizophrenia	427.698	14256	10041	721	562	0.9965	0.9436	NA
NDARHD893CCW	Br5234	LIBD82_Fib	Moran	Fibroblast	bulk	Schizophrenia	79.1316	13279	9036	788	430	0.9963	0.9365	NA
NDARHD893CCW	Br5234	LIBD82_Hippo	Moran	hippocampus	bulk	Schizophrenia	348.473	14003	9646	824	492	0.9964	0.9508	NA
NDARWE158WLH	Br5235	LIBD83_DLPFC	Moran	DLPFC	bulk	Control	419.878	14965	9707	815	546	0.9965	0.9505	NA
NDARWE158WLH	Br5235	LIBD83_Fib	Moran	Fibroblast	bulk	Control	88.1888	14005	8819	790	397	0.9964	0.9357	NA
NDARWE158WLH	Br5235	LIBD83_Hippo	Moran	hippocampus	bulk	Control	394.824	14202	9281	704	445	0.9953	0.9387	NA
NDARRF044DE3	Br5287	LIBD87_DLPFC	Moran	DLPFC	bulk	Control	608.79	14882	9487	982	440	0.9985	0.9101	NA
NDARRF044DE3	Br5287	LIBD87_Fib	Moran	Fibroblast	bulk	Control	311.429	NA	NA	NA	NA	0.998	0.9553	NA
NDARRF044DE3	Br5287	LIBD87_Hippo	Moran	hippocampus	bulk	Control	475.593	14434	9331	741	471	0.9986	0.9072	NA
NDARNF951AGD	Br5368	LIBD96_DLPFC	Moran	DLPFC	bulk	Control	581.199	12935	9057	844	416	0.9981	0.9251	NA
NDARNF951AGD	Br5368	LIBD96_Fib	Moran	Fibroblast	bulk	Control	540.266	NA	NA	NA	NA	0.9986	0.9645	NA
NDARNF951AGD	Br5368	LIBD96_Hippo	Moran	hippocampus	bulk	Control	547.208	12911	9000	686	421	0.9982	0.9363	NA
NDARBB961DR2	Br5373	LIBD98_DLPFC	Moran	DLPFC	bulk	Schizophrenia	463.691	13527	9735	813	623	0.9961	0.951	NA
NDARBB961DR2	Br5373	LIBD98_Fib	Moran	Fibroblast	bulk	Schizophrenia	92.8535	13438	9198	798	461	0.9955	0.9418	NA
NDARBB961DR2	Br5373	LIBD98_Hippo	Moran	hippocampus	bulk	Schizophrenia	393.359	13116	8838	647	493	0.9957	0.9563	NA
NDARNX961CWU	Br5385	LIBD99_DLPFC	Moran	DLPFC	bulk	Control	423.727	14656	9900	806	561	0.9965	0.931	NA
NDARNX961CWU	Br5385	LIBD99_Fib	Moran	Fibroblast	bulk	Control	79.5988	13400	9159	885	410	0.9958	0.9485	NA
NDARNX961CWU	Br5385	LIBD99_Hippo	Moran	hippocampus	bulk	Control	409.731	13744	9293	681	477	0.9956	0.9156	NA
NDARDT763ERR	Br5412	LIBD100_DLPFC	Moran	DLPFC	bulk	Schizophrenia	466.539	13575	9609	632	465	0.9978	0.8912	< 90% properly paired
NDARDT763ERR	Br5412	LIBD100_Hippo	Moran	hippocampus	bulk	Schizophrenia	425.401	13449	10002	883	538	0.9979	0.9409	NA
NDARGV580CWV	Br5415	LIBD101_DLPFC	Moran	DLPFC	bulk	Control	335.478	19867	10179	810	494	0.9977	0.9675	NA
NDARGV580CWV	Br5415	LIBD101_Fib	Moran	Fibroblast	bulk	Control	60.5872	17553	9293	924	389	0.9948	0.8969	< 90% properly paired
NDARGV580CWV	Br5415	LIBD101_Hippo	Moran	hippocampus	bulk	Control	496.571	19576	9824	1149	417	0.9964	0.943	NA
NDAREU049CBP	Br5459	LIBD104_DLPFC	Moran	DLPFC	bulk	Control	375.72	14778	10286	741	533	0.9957	0.9568	NA
NDAREU049CBP	Br5459	LIBD104_Fib	Moran	Fibroblast	bulk	Control	67.0726	13803	9406	830	432	0.9956	0.9482	NA
NDAREU049CBP	Br5459	LIBD104_Hippo	Moran	hippocampus	bulk	Control	207.717	14512	10155	696	491	0.9925	0.8636	< 90% properly paired
NDARRX596NEB	Br5475	LIBD107_DLPFC	Moran	DLPFC	bulk	Schizophrenia	334.727	15793	8703	801	556	0.9973	0.9645	NA
NDARRX596NEB	Br5475	LIBD107_Fib	Moran	Fibroblast	bulk	Schizophrenia	75.4285	17972	9504	896	453	0.9961	0.9284	NA
NDARRX596NEB	Br5475	LIBD107_Hippo	Moran	hippocampus	bulk	Schizophrenia	550.228	19014	8194	783	541	0.9945	0.9236	NA
NDARRH300TMK	Br5485	LIBD109_DLPFC	Moran	DLPFC	bulk	Schizophrenia	605.623	18431	9916	886	582	0.9966	0.9533	NA
NDARRH300TMK	Br5485	LIBD109_Hippo	Moran	hippocampus	bulk	Schizophrenia	568.326	18535	9791	1030	484	0.9961	0.9437	NA
NDARRY635XWH	Br5488	LIBD110_DLPFC	Moran	DLPFC	bulk	Schizophrenia	492.827	15296	10238	1044	608	0.9976	0.9521	NA
NDARRY635XWH	Br5488	LIBD110_Fib	Moran	Fibroblast	bulk	Schizophrenia	90.6117	13779	9195	764	432	0.997	0.9434	NA
NDARRY635XWH	Br5488	LIBD110_Hippo	Moran	hippocampus	bulk	Schizophrenia	473.461	14939	10085	951	451	0.9959	0.9531	NA
NDARUB276TVW	Br5888	LIBD120_DLPFC	Moran	DLPFC	bulk	Schizophrenia	565.432	13474	8937	752	429	0.9983	0.8645	< 90% properly paired
NDARUB276TVW	Br5888	LIBD120_Fib	Moran	Fibroblast	bulk	Schizophrenia	498.046	NA	NA	NA	NA	0.9986	0.953	NA
NDARUB276TVW	Br5888	LIBD120_Hippo	Moran	hippocampus	bulk	Schizophrenia	400.663	13863	9302	851	436	0.9981	0.9025	NA
NDARLU640YLB	Br5369	LIBD122_DLPFC	Moran	DLPFC	bulk	Control	356.858	10776	8901	578	438	0.9976	0.8681	< 90% properly paired
NDARLU640YLB	Br5369	LIBD122_Fib	Moran	Fibroblast	bulk	Control	302.982	NA	NA	NA	NA	0.9981	0.9339	NA
NDARLU640YLB	Br5369	LIBD122_Hippo	Moran	hippocampus	bulk	Control	215.984	11859	9070	994	540	0.9976	0.8219	< 90% properly paired
NDARFY165PDC	Br5398	LIBD123_DLPFC	Moran	DLPFC	bulk	Schizophrenia	567.347	13536	9658	583	467	0.9971	0.8962	< 90% properly paired
NDARFY165PDC	Br5398	LIBD123_Fib	Moran	Fibroblast	bulk	Schizophrenia	397.575	NA	NA	NA	NA	0.998	0.9319	NA
NDARFY165PDC	Br5398	LIBD123_Hippo	Moran	hippocampus	bulk	Schizophrenia	387.632	13105	9172	848	412	0.9984	0.9308	NA

## Sheet: Supp.Table3
#Supplementary Table 3 - NDA globally unique identifier (GUID), original subject ID (SRC_ID), original sample ID, PI, institution, collection ID, and tissue source of each sample. File types are listed (FASTQ, alignment files [BAM or CRAM], VCFs, or other types [txt, tar, and/or index files]). Subject data is also included.
GUID	SRC_ID	ORIGINAL_SAMPLE_ID	PI	INSTITUTION	NDA_COLLECTION	TISSUE	FASTQ_FILES	ALIGNMENT_FILES	VCF_FILES	OTHER_FILES	AGE_IN_MONTHS	SEX	RACE	PHENOTYPE	PHENOTYPE_DESCRIPTION	CAUSE_OF_DEATH
NDAR_INVRT663MBL	5154	5154_NeuN_positive	BSMN	Entire_Consortium	C2458	frontal cortex	TRUE	FALSE	FALSE	FALSE	588	M	White	Control	Multiple injuries	Multiple injuries
NDAR_INVRT663MBL	5154	UVA_neuron_001_hiseq	BSMN	Entire_Consortium	C2458	frontal cortex	TRUE	TRUE	FALSE	FALSE	588	M	White	Control	Multiple injuries	Multiple injuries
NDAR_INVRT663MBL	5154	UVA_neuron_002_hiseq	BSMN	Entire_Consortium	C2458	frontal cortex	TRUE	TRUE	FALSE	FALSE	588	M	White	Control	Multiple injuries	Multiple injuries
NDAR_INVRT663MBL	5154	UVA_neuron_003_hiseq	BSMN	Entire_Consortium	C2458	frontal cortex	TRUE	TRUE	FALSE	FALSE	588	M	White	Control	Multiple injuries	Multiple injuries
NDAR_INVRT663MBL	5154	UVA_neuron_004_hiseq	BSMN	Entire_Consortium	C2458	frontal cortex	TRUE	TRUE	FALSE	FALSE	588	M	White	Control	Multiple injuries	Multiple injuries
NDAR_INVRT663MBL	5154	UVA_neuron_005_hiseq	BSMN	Entire_Consortium	C2458	frontal cortex	TRUE	TRUE	FALSE	FALSE	588	M	White	Control	Multiple injuries	Multiple injuries
NDAR_INVRT663MBL	5154	UVA_neuron_006_hiseq	BSMN	Entire_Consortium	C2458	frontal cortex	TRUE	TRUE	FALSE	FALSE	588	M	White	Control	Multiple injuries	Multiple injuries
NDAR_INVRT663MBL	5154	UVA_neuron_007_hiseq	BSMN	Entire_Consortium	C2458	frontal cortex	TRUE	TRUE	FALSE	FALSE	588	M	White	Control	Multiple injuries	Multiple injuries
NDAR_INVRT663MBL	5154	UVA_neuron_008_hiseq	BSMN	Entire_Consortium	C2458	frontal cortex	TRUE	TRUE	FALSE	FALSE	588	M	White	Control	Multiple injuries	Multiple injuries
NDAR_INVRT663MBL	5154	UVA_neuron_009_hiseq	BSMN	Entire_Consortium	C2458	frontal cortex	TRUE	TRUE	FALSE	FALSE	588	M	White	Control	Multiple injuries	Multiple injuries
NDAR_INVRT663MBL	5154	UVA_neuron_010_hiseq	BSMN	Entire_Consortium	C2458	frontal cortex	TRUE	TRUE	FALSE	FALSE	588	M	White	Control	Multiple injuries	Multiple injuries
NDAR_INVRT663MBL	5154	UVA_neuron_011_hiseq	BSMN	Entire_Consortium	C2458	frontal cortex	TRUE	TRUE	FALSE	FALSE	588	M	White	Control	Multiple injuries	Multiple injuries
NDAR_INVRT663MBL	5154	UVA_neuron_012_hiseq	BSMN	Entire_Consortium	C2458	frontal cortex	TRUE	TRUE	FALSE	FALSE	588	M	White	Control	Multiple injuries	Multiple injuries
NDAR_INVRT663MBL	5154	UVA_neuron_013_hiseq	BSMN	Entire_Consortium	C2458	frontal cortex	TRUE	TRUE	FALSE	FALSE	588	M	White	Control	Multiple injuries	Multiple injuries
NDAR_INVRT663MBL	5154	UVA_neuron_014_hiseq	BSMN	Entire_Consortium	C2458	frontal cortex	TRUE	TRUE	FALSE	FALSE	588	M	White	Control	Multiple injuries	Multiple injuries
NDAR_INVRT663MBL	5154	UVA_neuron_015_hiseq	BSMN	Entire_Consortium	C2458	frontal cortex	TRUE	TRUE	FALSE	FALSE	588	M	White	Control	Multiple injuries	Multiple injuries
NDAR_INVRT663MBL	5154	UVA_neuron_016_hiseq	BSMN	Entire_Consortium	C2458	frontal cortex	TRUE	TRUE	FALSE	FALSE	588	M	White	Control	Multiple injuries	Multiple injuries
NDAR_INVRT663MBL	5154	UVA_neuron_017_hiseq	BSMN	Entire_Consortium	C2458	frontal cortex	TRUE	TRUE	FALSE	FALSE	588	M	White	Control	Multiple injuries	Multiple injuries
NDAR_INVRT663MBL	5154	UVA_neuron_018_hiseq	BSMN	Entire_Consortium	C2458	frontal cortex	TRUE	TRUE	FALSE	FALSE	588	M	White	Control	Multiple injuries	Multiple injuries
NDAR_INVRT663MBL	5154	UVA_neuron_019_hiseq	BSMN	Entire_Consortium	C2458	frontal cortex	TRUE	TRUE	FALSE	FALSE	588	M	White	Control	Multiple injuries	Multiple injuries
NDAR_INVRT663MBL	5154	UVA_neuron_020_hiseq	BSMN	Entire_Consortium	C2458	frontal cortex	TRUE	TRUE	FALSE	FALSE	588	M	White	Control	Multiple injuries	Multiple injuries
NDAR_INVRT663MBL	5154	UVA_neuron_021_hiseq	BSMN	Entire_Consortium	C2458	frontal cortex	TRUE	TRUE	FALSE	FALSE	588	M	White	Control	Multiple injuries	Multiple injuries
NDAR_INVRT663MBL	5154	UVA_neuron_022_hiseq	BSMN	Entire_Consortium	C2458	frontal cortex	TRUE	TRUE	FALSE	FALSE	588	M	White	Control	Multiple injuries	Multiple injuries
NDAR_INVRT663MBL	5154	UVA_neuron_023_hiseq	BSMN	Entire_Consortium	C2458	frontal cortex	TRUE	TRUE	FALSE	FALSE	588	M	White	Control	Multiple injuries	Multiple injuries
NDAR_INVRT663MBL	5154	UVA_neuron_024_hiseq	BSMN	Entire_Consortium	C2458	frontal cortex	TRUE	TRUE	FALSE	FALSE	588	M	White	Control	Multiple injuries	Multiple injuries
NDAR_INVRT663MBL	5154	UVA_neuron_025_hiseq	BSMN	Entire_Consortium	C2458	frontal cortex	TRUE	TRUE	FALSE	FALSE	588	M	White	Control	Multiple injuries	Multiple injuries
NDAR_INVRT663MBL	5154	UVA_neuron_026_hiseq	BSMN	Entire_Consortium	C2458	frontal cortex	TRUE	TRUE	FALSE	FALSE	588	M	White	Control	Multiple injuries	Multiple injuries
NDAR_INVRT663MBL	5154	UVA_neuron_027_hiseq	BSMN	Entire_Consortium	C2458	frontal cortex	TRUE	TRUE	FALSE	FALSE	588	M	White	Control	Multiple injuries	Multiple injuries
NDAR_INVRT663MBL	5154	UVA_neuron_028_hiseq	BSMN	Entire_Consortium	C2458	frontal cortex	TRUE	TRUE	FALSE	FALSE	588	M	White	Control	Multiple injuries	Multiple injuries
NDAR_INVRT663MBL	5154	UVA_neuron_029_hiseq	BSMN	Entire_Consortium	C2458	frontal cortex	TRUE	TRUE	FALSE	FALSE	588	M	White	Control	Multiple injuries	Multiple injuries
NDAR_INVRT663MBL	5154	UVA_neuron_030_hiseq	BSMN	Entire_Consortium	C2458	frontal cortex	TRUE	TRUE	FALSE	FALSE	588	M	White	Control	Multiple injuries	Multiple injuries
NDAR_INVRT663MBL	5154	79228	BSMN	Entire_Consortium	C2458	brain	TRUE	FALSE	FALSE	FALSE	588	M	White	Control	Multiple injuries	Multiple injuries
NDAR_INVRT663MBL	5154	S28	BSMN	Entire_Consortium	C2458	Fibroblast	TRUE	FALSE	FALSE	FALSE	588	M	White	Control	Multiple injuries	Multiple injuries
NDAR_INVRT663MBL	5154	69553	BSMN	Entire_Consortium	C2458	brain	TRUE	TRUE	FALSE	TRUE	588	M	White	Control	Multiple injuries	Multiple injuries
NDAR_INVRT663MBL	5154	69554	BSMN	Entire_Consortium	C2458	Fibroblast	TRUE	FALSE	FALSE	FALSE	588	M	White	Control	Multiple injuries	Multiple injuries
NDAR_INVRT663MBL	5154	LIBD59	BSMN	Entire_Consortium	C2458	frontal cortex	TRUE	FALSE	FALSE	FALSE	588	M	White	Control	Multiple injuries	Multiple injuries
NDAR_INVRT663MBL	5154	LIBD61	BSMN	Entire_Consortium	C2458	frontal cortex	TRUE	FALSE	FALSE	FALSE	588	M	White	Control	Multiple injuries	Multiple injuries
NDAR_INVRT663MBL	5154	LIBD62	BSMN	Entire_Consortium	C2458	frontal cortex	TRUE	FALSE	FALSE	FALSE	588	M	White	Control	Multiple injuries	Multiple injuries
NDAR_INVRT663MBL	BSM-Br-1	5154	BSMN	Entire_Consortium	C2458	brain	TRUE	TRUE	FALSE	TRUE	588	M	White	Control	Multiple injuries	Multiple injuries
NDAR_INVRT663MBL	BSM-Br-2	5154	BSMN	Entire_Consortium	C2458	brain	TRUE	TRUE	FALSE	TRUE	588	M	White	Control	Multiple injuries	Multiple injuries
NDAR_INVRT663MBL	BSM-Br-3	5154	BSMN	Entire_Consortium	C2458	brain	TRUE	TRUE	FALSE	TRUE	588	M	White	Control	Multiple injuries	Multiple injuries
NDAR_INVRT663MBL	BSM-Cells	5154	BSMN	Entire_Consortium	C2458	Fibroblast	TRUE	TRUE	FALSE	TRUE	588	M	White	Control	Multiple injuries	Multiple injuries
NDAR_INVRT663MBL	5154	5154_fibroblast	BSMN	Entire_Consortium	C2458	Fibroblast	TRUE	FALSE	FALSE	FALSE	588	M	White	Control	Multiple injuries	Multiple injuries
NDAR_INVRT663MBL	5154	5154_brain	BSMN	Entire_Consortium	C2458	frontal cortex	TRUE	FALSE	FALSE	FALSE	588	M	White	Control	Multiple injuries	Multiple injuries
NDAR_INVRT663MBL	5154	UVA_neuron_085_hiseq	BSMN	Entire_Consortium	C2458	frontal cortex	TRUE	TRUE	FALSE	FALSE	588	M	White	Control	Multiple injuries	Multiple injuries
NDAR_INVRT663MBL	5154	UVA_neuron_086_hiseq	BSMN	Entire_Consortium	C2458	frontal cortex	TRUE	TRUE	FALSE	FALSE	588	M	White	Control	Multiple injuries	Multiple injuries
NDAR_INVRT663MBL	5154	UVA_neuron_087_hiseq	BSMN	Entire_Consortium	C2458	frontal cortex	TRUE	TRUE	FALSE	FALSE	588	M	White	Control	Multiple injuries	Multiple injuries
NDAR_INVRT663MBL	5154	UVA_neuron_088_hiseq	BSMN	Entire_Consortium	C2458	frontal cortex	TRUE	TRUE	FALSE	FALSE	588	M	White	Control	Multiple injuries	Multiple injuries
NDAR_INVRT663MBL	5154	UVA_neuron_089_hiseq	BSMN	Entire_Consortium	C2458	frontal cortex	TRUE	TRUE	FALSE	FALSE	588	M	White	Control	Multiple injuries	Multiple injuries
NDAR_INVRT663MBL	5154	UVA_neuron_090_hiseq	BSMN	Entire_Consortium	C2458	frontal cortex	TRUE	TRUE	FALSE	FALSE	588	M	White	Control	Multiple injuries	Multiple injuries
NDAR_INVRT663MBL	5154	UVA_neuron_091_hiseq	BSMN	Entire_Consortium	C2458	frontal cortex	TRUE	TRUE	FALSE	FALSE	588	M	White	Control	Multiple injuries	Multiple injuries
NDAR_INVRT663MBL	5154	UVA_neuron_092_hiseq	BSMN	Entire_Consortium	C2458	frontal cortex	TRUE	TRUE	FALSE	FALSE	588	M	White	Control	Multiple injuries	Multiple injuries
NDAR_INVRT663MBL	5154	UVA_neuron_093_hiseq	BSMN	Entire_Consortium	C2458	frontal cortex	TRUE	TRUE	FALSE	FALSE	588	M	White	Control	Multiple injuries	Multiple injuries
NDAR_INVRT663MBL	5154	UVA_neuron_094_hiseq	BSMN	Entire_Consortium	C2458	frontal cortex	TRUE	TRUE	FALSE	FALSE	588	M	White	Control	Multiple injuries	Multiple injuries
NDAR_INVRT663MBL	5154	UVA_neuron_095_hiseq	BSMN	Entire_Consortium	C2458	frontal cortex	TRUE	TRUE	FALSE	FALSE	588	M	White	Control	Multiple injuries	Multiple injuries
NDAR_INVRT663MBL	5154	UVA_neuron_096_hiseq	BSMN	Entire_Consortium	C2458	frontal cortex	TRUE	TRUE	FALSE	FALSE	588	M	White	Control	Multiple injuries	Multiple injuries
NDAR_INVRT663MBL	5154	UVA_neuron_097_hiseq	BSMN	Entire_Consortium	C2458	frontal cortex	TRUE	TRUE	FALSE	FALSE	588	M	White	Control	Multiple injuries	Multiple injuries
NDAR_INVRT663MBL	5154	UVA_neuron_098_hiseq	BSMN	Entire_Consortium	C2458	frontal cortex	TRUE	TRUE	FALSE	FALSE	588	M	White	Control	Multiple injuries	Multiple injuries
NDAR_INVRT663MBL	5154	UVA_neuron_099_hiseq	BSMN	Entire_Consortium	C2458	frontal cortex	TRUE	TRUE	FALSE	FALSE	588	M	White	Control	Multiple injuries	Multiple injuries
NDAR_INVRT663MBL	5154	UVA_nonneuron_001_hiseq	BSMN	Entire_Consortium	C2458	frontal cortex	TRUE	TRUE	FALSE	FALSE	588	M	White	Control	Multiple injuries	Multiple injuries
NDAR_INVRT663MBL	5154	UVA_nonneuron_002_hiseq	BSMN	Entire_Consortium	C2458	frontal cortex	TRUE	TRUE	FALSE	FALSE	588	M	White	Control	Multiple injuries	Multiple injuries
NDAR_INVRT663MBL	5154	UVA_nonneuron_003_hiseq	BSMN	Entire_Consortium	C2458	frontal cortex	TRUE	TRUE	FALSE	FALSE	588	M	White	Control	Multiple injuries	Multiple injuries
NDAR_INVRT663MBL	5154	UVA_nonneuron_004_hiseq	BSMN	Entire_Consortium	C2458	frontal cortex	TRUE	TRUE	FALSE	FALSE	588	M	White	Control	Multiple injuries	Multiple injuries
NDAR_INVRT663MBL	5154	UVA_nonneuron_005_hiseq	BSMN	Entire_Consortium	C2458	frontal cortex	TRUE	TRUE	FALSE	FALSE	588	M	White	Control	Multiple injuries	Multiple injuries
NDAR_INVRT663MBL	5154	UVA_nonneuron_006_hiseq	BSMN	Entire_Consortium	C2458	frontal cortex	TRUE	TRUE	FALSE	FALSE	588	M	White	Control	Multiple injuries	Multiple injuries
NDAR_INVRT663MBL	5154	UVA_nonneuron_007_hiseq	BSMN	Entire_Consortium	C2458	frontal cortex	TRUE	TRUE	FALSE	FALSE	588	M	White	Control	Multiple injuries	Multiple injuries
NDAR_INVRT663MBL	5154	UVA_nonneuron_008_hiseq	BSMN	Entire_Consortium	C2458	frontal cortex	TRUE	TRUE	FALSE	FALSE	588	M	White	Control	Multiple injuries	Multiple injuries
NDAR_INVRT663MBL	5154	UVA_nonneuron_009_hiseq	BSMN	Entire_Consortium	C2458	frontal cortex	TRUE	TRUE	FALSE	FALSE	588	M	White	Control	Multiple injuries	Multiple injuries
NDAR_INVRT663MBL	5154	UVA_nonneuron_010_hiseq	BSMN	Entire_Consortium	C2458	frontal cortex	TRUE	TRUE	FALSE	FALSE	588	M	White	Control	Multiple injuries	Multiple injuries
NDAR_INVRT663MBL	5154	UVA_nonneuron_011_hiseq	BSMN	Entire_Consortium	C2458	frontal cortex	TRUE	TRUE	FALSE	FALSE	588	M	White	Control	Multiple injuries	Multiple injuries
NDAR_INVRT663MBL	5154	UVA_nonneuron_012_hiseq	BSMN	Entire_Consortium	C2458	frontal cortex	TRUE	TRUE	FALSE	FALSE	588	M	White	Control	Multiple injuries	Multiple injuries
NDAR_INVRT663MBL	5154	UVA_nonneuron_013_hiseq	BSMN	Entire_Consortium	C2458	frontal cortex	TRUE	TRUE	FALSE	FALSE	588	M	White	Control	Multiple injuries	Multiple injuries
NDAR_INVRT663MBL	5154	UVA_nonneuron_014_hiseq	BSMN	Entire_Consortium	C2458	frontal cortex	TRUE	TRUE	FALSE	FALSE	588	M	White	Control	Multiple injuries	Multiple injuries
NDAR_INVRT663MBL	5154	UVA_nonneuron_015_hiseq	BSMN	Entire_Consortium	C2458	frontal cortex	TRUE	TRUE	FALSE	FALSE	588	M	White	Control	Multiple injuries	Multiple injuries
NDAR_INVRT663MBL	5154	UVA_nonneuron_016_hiseq	BSMN	Entire_Consortium	C2458	frontal cortex	TRUE	TRUE	FALSE	FALSE	588	M	White	Control	Multiple injuries	Multiple injuries
NDAR_INVRT663MBL	5154	UVA_nonneuron_017_hiseq	BSMN	Entire_Consortium	C2458	frontal cortex	TRUE	TRUE	FALSE	FALSE	588	M	White	Control	Multiple injuries	Multiple injuries
NDAR_INVRT663MBL	5154	UVA_nonneuron_018_hiseq	BSMN	Entire_Consortium	C2458	frontal cortex	TRUE	TRUE	FALSE	FALSE	588	M	White	Control	Multiple injuries	Multiple injuries
NDAR_INVRT663MBL	5154	UVA_nonneuron_019_hiseq	BSMN	Entire_Consortium	C2458	frontal cortex	TRUE	TRUE	FALSE	FALSE	588	M	White	Control	Multiple injuries	Multiple injuries
NDAR_INVRT663MBL	5154	UVA_nonneuron_020_hiseq	BSMN	Entire_Consortium	C2458	frontal cortex	TRUE	TRUE	FALSE	FALSE	588	M	White	Control	Multiple injuries	Multiple injuries
NDAR_INVRT663MBL	5154	UVA_nonneuron_021_hiseq	BSMN	Entire_Consortium	C2458	frontal cortex	TRUE	TRUE	FALSE	FALSE	588	M	White	Control	Multiple injuries	Multiple injuries
NDAR_INVRT663MBL	5154	UVA_nonneuron_022_hiseq	BSMN	Entire_Consortium	C2458	frontal cortex	TRUE	TRUE	FALSE	FALSE	588	M	White	Control	Multiple injuries	Multiple injuries
NDAR_INVRT663MBL	5154	UVA_nonneuron_023_hiseq	BSMN	Entire_Consortium	C2458	frontal cortex	TRUE	TRUE	FALSE	FALSE	588	M	White	Control	Multiple injuries	Multiple injuries
NDAR_INVRT663MBL	5154	UVA_nonneuron_024_hiseq	BSMN	Entire_Consortium	C2458	frontal cortex	TRUE	TRUE	FALSE	FALSE	588	M	White	Control	Multiple injuries	Multiple injuries
NDAR_INVRT663MBL	5154	UVA_nonneuron_025_hiseq	BSMN	Entire_Consortium	C2458	frontal cortex	TRUE	TRUE	FALSE	FALSE	588	M	White	Control	Multiple injuries	Multiple injuries
NDAR_INVRT663MBL	5154	71939	BSMN	Entire_Consortium	C2458	brain	TRUE	TRUE	FALSE	TRUE	588	M	White	Control	Multiple injuries	Multiple injuries
NDAR_INVRT663MBL	5154	LIBD408	BSMN	Entire_Consortium	C2458	brain	FALSE	TRUE	FALSE	TRUE	588	M	White	Control	Multiple injuries	Multiple injuries
NDAR_INVRT663MBL	5154	LIBD63	BSMN	Entire_Consortium	C2458	brain	TRUE	TRUE	FALSE	TRUE	588	M	White	Control	Multiple injuries	Multiple injuries
NDAR_INVRT663MBL	5154	GAGE_COMN_FIB_01_BULK	BSMN	Entire_Consortium	C2458	Fibroblast	FALSE	TRUE	FALSE	FALSE	588	M	White	Control	Multiple injuries	Multiple injuries
NDAR_INVRT663MBL	5154	GAGE_COMN_CTX_01_BULK	BSMN	Entire_Consortium	C2458	frontal cortex	FALSE	TRUE	FALSE	FALSE	588	M	White	Control	Multiple injuries	Multiple injuries
NDAR_INVRT663MBL	5154	GAGE_COMN_CTX_01_SC_01	BSMN	Entire_Consortium	C2458	frontal cortex	FALSE	TRUE	FALSE	FALSE	588	M	White	Control	Multiple injuries	Multiple injuries
NDAR_INVRT663MBL	5154	GAGE_COMN_CTX_01_SC_02	BSMN	Entire_Consortium	C2458	frontal cortex	FALSE	TRUE	FALSE	FALSE	588	M	White	Control	Multiple injuries	Multiple injuries
NDAR_INVRT663MBL	5154	GAGE_COMN_CTX_01_SC_03	BSMN	Entire_Consortium	C2458	frontal cortex	FALSE	TRUE	FALSE	FALSE	588	M	White	Control	Multiple injuries	Multiple injuries
NDAR_INVRT663MBL	5154	GAGE_COMN_CTX_01_SC_04	BSMN	Entire_Consortium	C2458	frontal cortex	FALSE	TRUE	FALSE	FALSE	588	M	White	Control	Multiple injuries	Multiple injuries
NDAR_INVRT663MBL	5154	GAGE_COMN_CTX_01_SC_05	BSMN	Entire_Consortium	C2458	frontal cortex	FALSE	TRUE	FALSE	FALSE	588	M	White	Control	Multiple injuries	Multiple injuries
NDAR_INVRT663MBL	5154	GAGE_COMN_CTX_01_SC_06	BSMN	Entire_Consortium	C2458	frontal cortex	FALSE	TRUE	FALSE	FALSE	588	M	White	Control	Multiple injuries	Multiple injuries
NDAR_INVRT663MBL	5154	GAGE_COMN_CTX_01_SC_07	BSMN	Entire_Consortium	C2458	frontal cortex	FALSE	TRUE	FALSE	FALSE	588	M	White	Control	Multiple injuries	Multiple injuries
NDAR_INVRT663MBL	5154	GAGE_COMN_CTX_01_SC_08	BSMN	Entire_Consortium	C2458	frontal cortex	FALSE	TRUE	FALSE	FALSE	588	M	White	Control	Multiple injuries	Multiple injuries
NDAR_INVRT663MBL	5154	GAGE_COMN_CTX_01_SC_09	BSMN	Entire_Consortium	C2458	frontal cortex	FALSE	TRUE	FALSE	FALSE	588	M	White	Control	Multiple injuries	Multiple injuries
NDAR_INVRT663MBL	5154	GAGE_COMN_CTX_01_SC_10	BSMN	Entire_Consortium	C2458	frontal cortex	FALSE	TRUE	FALSE	FALSE	588	M	White	Control	Multiple injuries	Multiple injuries
NDAR_INVRT663MBL	5154	GAGE_COMN_CTX_01_SC_11	BSMN	Entire_Consortium	C2458	frontal cortex	FALSE	TRUE	FALSE	FALSE	588	M	White	Control	Multiple injuries	Multiple injuries
NDAR_INVRT663MBL	5154	GAGE_COMN_CTX_01_SC_12	BSMN	Entire_Consortium	C2458	frontal cortex	FALSE	TRUE	FALSE	FALSE	588	M	White	Control	Multiple injuries	Multiple injuries
NDAR_INVRT663MBL	5154	GAGE_COMN_CTX_01_SC_13	BSMN	Entire_Consortium	C2458	frontal cortex	FALSE	TRUE	FALSE	FALSE	588	M	White	Control	Multiple injuries	Multiple injuries
NDAR_INVRT663MBL	5154	GAGE_COMN_CTX_01_SC_14	BSMN	Entire_Consortium	C2458	frontal cortex	FALSE	TRUE	FALSE	FALSE	588	M	White	Control	Multiple injuries	Multiple injuries
NDAR_INVRT663MBL	5154	GAGE_COMN_CTX_01_SC_15	BSMN	Entire_Consortium	C2458	frontal cortex	FALSE	TRUE	FALSE	FALSE	588	M	White	Control	Multiple injuries	Multiple injuries
NDAR_INVRT663MBL	5154	GAGE_COMN_CTX_01_SC_16	BSMN	Entire_Consortium	C2458	frontal cortex	FALSE	TRUE	FALSE	FALSE	588	M	White	Control	Multiple injuries	Multiple injuries
NDAR_INVRT663MBL	5154	GAGE_COMN_CTX_01_SC_17	BSMN	Entire_Consortium	C2458	frontal cortex	FALSE	TRUE	FALSE	FALSE	588	M	White	Control	Multiple injuries	Multiple injuries
NDAR_INVRT663MBL	5154	GAGE_COMN_CTX_01_SC_18	BSMN	Entire_Consortium	C2458	frontal cortex	FALSE	TRUE	FALSE	FALSE	588	M	White	Control	Multiple injuries	Multiple injuries
NDAR_INVRT663MBL	5154	GAGE_COMN_CTX_01_SC_19	BSMN	Entire_Consortium	C2458	frontal cortex	FALSE	TRUE	FALSE	FALSE	588	M	White	Control	Multiple injuries	Multiple injuries
NDAR_INVRT663MBL	5154	GAGE_COMN_CTX_01_SC_20	BSMN	Entire_Consortium	C2458	frontal cortex	FALSE	TRUE	FALSE	FALSE	588	M	White	Control	Multiple injuries	Multiple injuries
NDAR_INVRT663MBL	5154	GAGE_COMN_CTX_01_SC_21	BSMN	Entire_Consortium	C2458	frontal cortex	FALSE	TRUE	FALSE	FALSE	588	M	White	Control	Multiple injuries	Multiple injuries
NDAR_INVRT663MBL	5154	GAGE_COMN_CTX_01_SC_22	BSMN	Entire_Consortium	C2458	frontal cortex	FALSE	TRUE	FALSE	FALSE	588	M	White	Control	Multiple injuries	Multiple injuries
NDAR_INVRT663MBL	5154	GAGE_COMN_CTX_01_SC_23	BSMN	Entire_Consortium	C2458	frontal cortex	FALSE	TRUE	FALSE	FALSE	588	M	White	Control	Multiple injuries	Multiple injuries
NDAR_INVRT663MBL	5154	GAGE_COMN_CTX_01_SC_24	BSMN	Entire_Consortium	C2458	frontal cortex	FALSE	TRUE	FALSE	FALSE	588	M	White	Control	Multiple injuries	Multiple injuries
NDAR_INVRT663MBL	5154	GAGE_COMN_CTX_01_SC_25	BSMN	Entire_Consortium	C2458	frontal cortex	FALSE	TRUE	FALSE	FALSE	588	M	White	Control	Multiple injuries	Multiple injuries
NDAR_INVRT663MBL	5154	GAGE_COMN_CTX_01_SC_26	BSMN	Entire_Consortium	C2458	frontal cortex	FALSE	TRUE	FALSE	FALSE	588	M	White	Control	Multiple injuries	Multiple injuries
NDAR_INVRT663MBL	5154	GAGE_COMN_CTX_01_SC_27	BSMN	Entire_Consortium	C2458	frontal cortex	FALSE	TRUE	FALSE	FALSE	588	M	White	Control	Multiple injuries	Multiple injuries
NDAR_INVRT663MBL	5154	GAGE_COMN_CTX_01_SC_28	BSMN	Entire_Consortium	C2458	frontal cortex	FALSE	TRUE	FALSE	FALSE	588	M	White	Control	Multiple injuries	Multiple injuries
NDAR_INVRT663MBL	5154	GAGE_COMN_CTX_01_SC_29	BSMN	Entire_Consortium	C2458	frontal cortex	FALSE	TRUE	FALSE	FALSE	588	M	White	Control	Multiple injuries	Multiple injuries
NDAR_INVRT663MBL	5154	KKI_CE_002_bionano	BSMN	Entire_Consortium	C2458	Fibroblast	FALSE	FALSE	FALSE	TRUE	588	M	White	Control	Multiple injuries	Multiple injuries
NDAR_INVRT663MBL	5154	71938	BSMN	Entire_Consortium	C2458	Fibroblast	TRUE	TRUE	FALSE	TRUE	588	M	White	Control	Multiple injuries	Multiple injuries
NDAR_INVRT663MBL	5154	79230	BSMN	Entire_Consortium	C2458	brain	TRUE	FALSE	FALSE	FALSE	588	M	White	Control	Multiple injuries	Multiple injuries
NDAR_INVRT663MBL	5154	BSMN_REF_NeuN-	BSMN	Entire_Consortium	C2458	brain	FALSE	TRUE	FALSE	TRUE	588	M	White	Control	Multiple injuries	Multiple injuries
NDAR_INVRT663MBL	5154	LIBD62	BSMN	Entire_Consortium	C2458	brain	FALSE	TRUE	FALSE	TRUE	588	M	White	Control	Multiple injuries	Multiple injuries
NDAR_INVRT663MBL	5154	BSMN_REF_NeuN+	BSMN	Entire_Consortium	C2458	brain	FALSE	TRUE	FALSE	TRUE	588	M	White	Control	Multiple injuries	Multiple injuries
NDAR_INVRT663MBL	5154	BSMN_REF_NeuN+_C12	BSMN	Entire_Consortium	C2458	brain	TRUE	TRUE	FALSE	TRUE	588	M	White	Control	Multiple injuries	Multiple injuries
NDAR_INVRT663MBL	5154	BSMN_REF_NeuN+_D4	BSMN	Entire_Consortium	C2458	brain	TRUE	TRUE	FALSE	TRUE	588	M	White	Control	Multiple injuries	Multiple injuries
NDAR_INVRT663MBL	5154	BSMN_REF_NeuN+_E10	BSMN	Entire_Consortium	C2458	brain	TRUE	TRUE	FALSE	TRUE	588	M	White	Control	Multiple injuries	Multiple injuries
NDAR_INVRT663MBL	5154	BSMN_REF_NeuN+_E12	BSMN	Entire_Consortium	C2458	brain	TRUE	TRUE	FALSE	TRUE	588	M	White	Control	Multiple injuries	Multiple injuries
NDAR_INVRT663MBL	5154	BSMN_REF_NeuN+_E8	BSMN	Entire_Consortium	C2458	brain	TRUE	TRUE	FALSE	TRUE	588	M	White	Control	Multiple injuries	Multiple injuries
NDAR_INVRT663MBL	5154	BSMN_REF_NeuN+_E9	BSMN	Entire_Consortium	C2458	brain	TRUE	TRUE	FALSE	TRUE	588	M	White	Control	Multiple injuries	Multiple injuries
NDAR_INVRT663MBL	5154	BSMN_REF_NeuN+_F3	BSMN	Entire_Consortium	C2458	brain	TRUE	TRUE	FALSE	TRUE	588	M	White	Control	Multiple injuries	Multiple injuries
NDAR_INVRT663MBL	5154	Common_7_NeuN	BSMN	Entire_Consortium	C2458	brain	FALSE	TRUE	FALSE	TRUE	588	M	White	Control	Multiple injuries	Multiple injuries
NDAR_INVRT663MBL	5154	GAGE_COMN_CTX_01_SC_01	BSMN	Entire_Consortium	C2458	brain	FALSE	TRUE	FALSE	TRUE	588	M	White	Control	Multiple injuries	Multiple injuries
NDAR_INVRT663MBL	5154	GAGE_COMN_CTX_01_SC_02	BSMN	Entire_Consortium	C2458	brain	FALSE	TRUE	FALSE	TRUE	588	M	White	Control	Multiple injuries	Multiple injuries
NDAR_INVRT663MBL	5154	GAGE_COMN_CTX_01_SC_03	BSMN	Entire_Consortium	C2458	brain	FALSE	TRUE	FALSE	TRUE	588	M	White	Control	Multiple injuries	Multiple injuries
NDAR_INVRT663MBL	5154	GAGE_COMN_CTX_01_SC_04	BSMN	Entire_Consortium	C2458	brain	FALSE	TRUE	FALSE	TRUE	588	M	White	Control	Multiple injuries	Multiple injuries
NDAR_INVRT663MBL	5154	UVA_neuron_031_hiseq	BSMN	Entire_Consortium	C2458	frontal cortex	TRUE	TRUE	FALSE	FALSE	588	M	White	Control	Multiple injuries	Multiple injuries
NDAR_INVRT663MBL	5154	UVA_neuron_032_hiseq	BSMN	Entire_Consortium	C2458	frontal cortex	TRUE	TRUE	FALSE	FALSE	588	M	White	Control	Multiple injuries	Multiple injuries
NDAR_INVRT663MBL	5154	UVA_neuron_033_hiseq	BSMN	Entire_Consortium	C2458	frontal cortex	TRUE	TRUE	FALSE	FALSE	588	M	White	Control	Multiple injuries	Multiple injuries
NDAR_INVRT663MBL	5154	UVA_neuron_034_hiseq	BSMN	Entire_Consortium	C2458	frontal cortex	TRUE	TRUE	FALSE	FALSE	588	M	White	Control	Multiple injuries	Multiple injuries
NDAR_INVRT663MBL	5154	UVA_neuron_035_hiseq	BSMN	Entire_Consortium	C2458	frontal cortex	TRUE	TRUE	FALSE	FALSE	588	M	White	Control	Multiple injuries	Multiple injuries
NDAR_INVRT663MBL	5154	UVA_neuron_036_hiseq	BSMN	Entire_Consortium	C2458	frontal cortex	TRUE	TRUE	FALSE	FALSE	588	M	White	Control	Multiple injuries	Multiple injuries
NDAR_INVRT663MBL	5154	UVA_neuron_037_hiseq	BSMN	Entire_Consortium	C2458	frontal cortex	TRUE	TRUE	FALSE	FALSE	588	M	White	Control	Multiple injuries	Multiple injuries
NDAR_INVRT663MBL	5154	UVA_neuron_038_hiseq	BSMN	Entire_Consortium	C2458	frontal cortex	TRUE	TRUE	FALSE	FALSE	588	M	White	Control	Multiple injuries	Multiple injuries
NDAR_INVRT663MBL	5154	UVA_neuron_039_hiseq	BSMN	Entire_Consortium	C2458	frontal cortex	TRUE	TRUE	FALSE	FALSE	588	M	White	Control	Multiple injuries	Multiple injuries
NDAR_INVRT663MBL	5154	UVA_neuron_040_hiseq	BSMN	Entire_Consortium	C2458	frontal cortex	TRUE	TRUE	FALSE	FALSE	588	M	White	Control	Multiple injuries	Multiple injuries
NDAR_INVRT663MBL	5154	UVA_neuron_041_hiseq	BSMN	Entire_Consortium	C2458	frontal cortex	TRUE	TRUE	FALSE	FALSE	588	M	White	Control	Multiple injuries	Multiple injuries
NDAR_INVRT663MBL	5154	UVA_neuron_042_hiseq	BSMN	Entire_Consortium	C2458	frontal cortex	TRUE	TRUE	FALSE	FALSE	588	M	White	Control	Multiple injuries	Multiple injuries
NDAR_INVRT663MBL	5154	UVA_neuron_043_hiseq	BSMN	Entire_Consortium	C2458	frontal cortex	TRUE	TRUE	FALSE	FALSE	588	M	White	Control	Multiple injuries	Multiple injuries
NDAR_INVRT663MBL	5154	UVA_neuron_044_hiseq	BSMN	Entire_Consortium	C2458	frontal cortex	TRUE	TRUE	FALSE	FALSE	588	M	White	Control	Multiple injuries	Multiple injuries
NDAR_INVRT663MBL	5154	UVA_neuron_045_hiseq	BSMN	Entire_Consortium	C2458	frontal cortex	TRUE	TRUE	FALSE	FALSE	588	M	White	Control	Multiple injuries	Multiple injuries
NDAR_INVRT663MBL	5154	UVA_neuron_046_hiseq	BSMN	Entire_Consortium	C2458	frontal cortex	TRUE	TRUE	FALSE	FALSE	588	M	White	Control	Multiple injuries	Multiple injuries
NDAR_INVRT663MBL	5154	UVA_neuron_047_hiseq	BSMN	Entire_Consortium	C2458	frontal cortex	TRUE	TRUE	FALSE	FALSE	588	M	White	Control	Multiple injuries	Multiple injuries
NDAR_INVRT663MBL	5154	UVA_neuron_048_hiseq	BSMN	Entire_Consortium	C2458	frontal cortex	TRUE	TRUE	FALSE	FALSE	588	M	White	Control	Multiple injuries	Multiple injuries
NDAR_INVRT663MBL	5154	UVA_neuron_049_hiseq	BSMN	Entire_Consortium	C2458	frontal cortex	TRUE	TRUE	FALSE	FALSE	588	M	White	Control	Multiple injuries	Multiple injuries
NDAR_INVRT663MBL	5154	UVA_neuron_050_hiseq	BSMN	Entire_Consortium	C2458	frontal cortex	TRUE	TRUE	FALSE	FALSE	588	M	White	Control	Multiple injuries	Multiple injuries
NDAR_INVRT663MBL	5154	UVA_neuron_051_hiseq	BSMN	Entire_Consortium	C2458	frontal cortex	TRUE	TRUE	FALSE	FALSE	588	M	White	Control	Multiple injuries	Multiple injuries
NDAR_INVRT663MBL	5154	UVA_neuron_052_hiseq	BSMN	Entire_Consortium	C2458	frontal cortex	TRUE	TRUE	FALSE	FALSE	588	M	White	Control	Multiple injuries	Multiple injuries
NDAR_INVRT663MBL	5154	UVA_neuron_053_hiseq	BSMN	Entire_Consortium	C2458	frontal cortex	TRUE	TRUE	FALSE	FALSE	588	M	White	Control	Multiple injuries	Multiple injuries
NDAR_INVRT663MBL	5154	UVA_neuron_054_hiseq	BSMN	Entire_Consortium	C2458	frontal cortex	TRUE	TRUE	FALSE	FALSE	588	M	White	Control	Multiple injuries	Multiple injuries
NDAR_INVRT663MBL	5154	UVA_neuron_055_hiseq	BSMN	Entire_Consortium	C2458	frontal cortex	TRUE	TRUE	FALSE	FALSE	588	M	White	Control	Multiple injuries	Multiple injuries
NDAR_INVRT663MBL	5154	UVA_neuron_056_hiseq	BSMN	Entire_Consortium	C2458	frontal cortex	TRUE	TRUE	FALSE	FALSE	588	M	White	Control	Multiple injuries	Multiple injuries
NDAR_INVRT663MBL	5154	UVA_neuron_057_hiseq	BSMN	Entire_Consortium	C2458	frontal cortex	TRUE	TRUE	FALSE	FALSE	588	M	White	Control	Multiple injuries	Multiple injuries
NDAR_INVRT663MBL	5154	UVA_neuron_058_hiseq	BSMN	Entire_Consortium	C2458	frontal cortex	TRUE	TRUE	FALSE	FALSE	588	M	White	Control	Multiple injuries	Multiple injuries
NDAR_INVRT663MBL	5154	UVA_neuron_059_hiseq	BSMN	Entire_Consortium	C2458	frontal cortex	TRUE	TRUE	FALSE	FALSE	588	M	White	Control	Multiple injuries	Multiple injuries
NDAR_INVRT663MBL	5154	UVA_neuron_060_hiseq	BSMN	Entire_Consortium	C2458	frontal cortex	TRUE	TRUE	FALSE	FALSE	588	M	White	Control	Multiple injuries	Multiple injuries
NDAR_INVRT663MBL	5154	UVA_neuron_061_hiseq	BSMN	Entire_Consortium	C2458	frontal cortex	TRUE	TRUE	FALSE	FALSE	588	M	White	Control	Multiple injuries	Multiple injuries
NDAR_INVRT663MBL	5154	UVA_neuron_062_hiseq	BSMN	Entire_Consortium	C2458	frontal cortex	TRUE	TRUE	FALSE	FALSE	588	M	White	Control	Multiple injuries	Multiple injuries
NDAR_INVRT663MBL	5154	UVA_neuron_063_hiseq	BSMN	Entire_Consortium	C2458	frontal cortex	TRUE	TRUE	FALSE	FALSE	588	M	White	Control	Multiple injuries	Multiple injuries
NDAR_INVRT663MBL	5154	UVA_neuron_064_hiseq	BSMN	Entire_Consortium	C2458	frontal cortex	TRUE	TRUE	FALSE	FALSE	588	M	White	Control	Multiple injuries	Multiple injuries
NDAR_INVRT663MBL	5154	UVA_neuron_065_hiseq	BSMN	Entire_Consortium	C2458	frontal cortex	TRUE	TRUE	FALSE	FALSE	588	M	White	Control	Multiple injuries	Multiple injuries
NDAR_INVRT663MBL	5154	UVA_neuron_066_hiseq	BSMN	Entire_Consortium	C2458	frontal cortex	TRUE	TRUE	FALSE	FALSE	588	M	White	Control	Multiple injuries	Multiple injuries
NDAR_INVRT663MBL	5154	UVA_neuron_067_hiseq	BSMN	Entire_Consortium	C2458	frontal cortex	TRUE	TRUE	FALSE	FALSE	588	M	White	Control	Multiple injuries	Multiple injuries
NDAR_INVRT663MBL	5154	UVA_neuron_068_hiseq	BSMN	Entire_Consortium	C2458	frontal cortex	TRUE	TRUE	FALSE	FALSE	588	M	White	Control	Multiple injuries	Multiple injuries
NDAR_INVRT663MBL	5154	UVA_neuron_069_hiseq	BSMN	Entire_Consortium	C2458	frontal cortex	TRUE	TRUE	FALSE	FALSE	588	M	White	Control	Multiple injuries	Multiple injuries
NDAR_INVRT663MBL	5154	UVA_neuron_070_hiseq	BSMN	Entire_Consortium	C2458	frontal cortex	TRUE	TRUE	FALSE	FALSE	588	M	White	Control	Multiple injuries	Multiple injuries
NDAR_INVRT663MBL	5154	UVA_neuron_071_hiseq	BSMN	Entire_Consortium	C2458	frontal cortex	TRUE	TRUE	FALSE	FALSE	588	M	White	Control	Multiple injuries	Multiple injuries
NDAR_INVRT663MBL	5154	UVA_neuron_072_hiseq	BSMN	Entire_Consortium	C2458	frontal cortex	TRUE	TRUE	FALSE	FALSE	588	M	White	Control	Multiple injuries	Multiple injuries
NDAR_INVRT663MBL	5154	UVA_neuron_073_hiseq	BSMN	Entire_Consortium	C2458	frontal cortex	TRUE	TRUE	FALSE	FALSE	588	M	White	Control	Multiple injuries	Multiple injuries
NDAR_INVRT663MBL	5154	UVA_neuron_074_hiseq	BSMN	Entire_Consortium	C2458	frontal cortex	TRUE	TRUE	FALSE	FALSE	588	M	White	Control	Multiple injuries	Multiple injuries
NDAR_INVRT663MBL	5154	UVA_neuron_075_hiseq	BSMN	Entire_Consortium	C2458	frontal cortex	TRUE	TRUE	FALSE	FALSE	588	M	White	Control	Multiple injuries	Multiple injuries
NDAR_INVRT663MBL	5154	UVA_neuron_076_hiseq	BSMN	Entire_Consortium	C2458	frontal cortex	TRUE	TRUE	FALSE	FALSE	588	M	White	Control	Multiple injuries	Multiple injuries
NDAR_INVRT663MBL	5154	UVA_neuron_077_hiseq	BSMN	Entire_Consortium	C2458	frontal cortex	TRUE	TRUE	FALSE	FALSE	588	M	White	Control	Multiple injuries	Multiple injuries
NDAR_INVRT663MBL	5154	UVA_neuron_078_hiseq	BSMN	Entire_Consortium	C2458	frontal cortex	TRUE	TRUE	FALSE	FALSE	588	M	White	Control	Multiple injuries	Multiple injuries
NDAR_INVRT663MBL	5154	UVA_neuron_079_hiseq	BSMN	Entire_Consortium	C2458	frontal cortex	TRUE	TRUE	FALSE	FALSE	588	M	White	Control	Multiple injuries	Multiple injuries
NDAR_INVRT663MBL	5154	UVA_neuron_080_hiseq	BSMN	Entire_Consortium	C2458	frontal cortex	TRUE	TRUE	FALSE	FALSE	588	M	White	Control	Multiple injuries	Multiple injuries
NDAR_INVRT663MBL	5154	UVA_neuron_081_hiseq	BSMN	Entire_Consortium	C2458	frontal cortex	TRUE	TRUE	FALSE	FALSE	588	M	White	Control	Multiple injuries	Multiple injuries
NDAR_INVRT663MBL	5154	UVA_neuron_082_hiseq	BSMN	Entire_Consortium	C2458	frontal cortex	TRUE	TRUE	FALSE	FALSE	588	M	White	Control	Multiple injuries	Multiple injuries
NDAR_INVRT663MBL	5154	UVA_neuron_083_hiseq	BSMN	Entire_Consortium	C2458	frontal cortex	TRUE	TRUE	FALSE	FALSE	588	M	White	Control	Multiple injuries	Multiple injuries
NDAR_INVRT663MBL	5154	UVA_neuron_084_hiseq	BSMN	Entire_Consortium	C2458	frontal cortex	TRUE	TRUE	FALSE	FALSE	588	M	White	Control	Multiple injuries	Multiple injuries
NDAR_INVRT663MBL	5154	GAGE_COMN_CTX_01_SC_05	BSMN	Entire_Consortium	C2458	brain	FALSE	TRUE	FALSE	TRUE	588	M	White	Control	Multiple injuries	Multiple injuries
NDAR_INVRT663MBL	5154	GAGE_COMN_CTX_01_SC_06	BSMN	Entire_Consortium	C2458	brain	FALSE	TRUE	FALSE	TRUE	588	M	White	Control	Multiple injuries	Multiple injuries
NDAR_INVRT663MBL	5154	GAGE_COMN_CTX_01_SC_07	BSMN	Entire_Consortium	C2458	brain	FALSE	TRUE	FALSE	TRUE	588	M	White	Control	Multiple injuries	Multiple injuries
NDAR_INVRT663MBL	5154	GAGE_COMN_CTX_01_SC_08	BSMN	Entire_Consortium	C2458	brain	FALSE	TRUE	FALSE	TRUE	588	M	White	Control	Multiple injuries	Multiple injuries
NDAR_INVRT663MBL	5154	GAGE_COMN_CTX_01_SC_09	BSMN	Entire_Consortium	C2458	brain	FALSE	TRUE	FALSE	TRUE	588	M	White	Control	Multiple injuries	Multiple injuries
NDAR_INVRT663MBL	5154	GAGE_COMN_CTX_01_SC_10	BSMN	Entire_Consortium	C2458	brain	FALSE	TRUE	FALSE	TRUE	588	M	White	Control	Multiple injuries	Multiple injuries
NDAR_INVRT663MBL	5154	GAGE_COMN_CTX_01_SC_11	BSMN	Entire_Consortium	C2458	brain	FALSE	TRUE	FALSE	TRUE	588	M	White	Control	Multiple injuries	Multiple injuries
NDAR_INVRT663MBL	5154	GAGE_COMN_CTX_01_SC_12	BSMN	Entire_Consortium	C2458	brain	FALSE	TRUE	FALSE	TRUE	588	M	White	Control	Multiple injuries	Multiple injuries
NDAR_INVRT663MBL	5154	GAGE_COMN_CTX_01_SC_13	BSMN	Entire_Consortium	C2458	brain	FALSE	TRUE	FALSE	TRUE	588	M	White	Control	Multiple injuries	Multiple injuries
NDAR_INVRT663MBL	5154	LIBD61	BSMN	Entire_Consortium	C2458	brain	FALSE	TRUE	FALSE	TRUE	588	M	White	Control	Multiple injuries	Multiple injuries
NDAR_INVRT663MBL	5154	BSM-Br-1	BSMN	Entire_Consortium	C2458	brain	FALSE	TRUE	FALSE	TRUE	588	M	White	Control	Multiple injuries	Multiple injuries
NDAR_INVRT663MBL	5154	BSM-Br-2	BSMN	Entire_Consortium	C2458	brain	FALSE	TRUE	FALSE	TRUE	588	M	White	Control	Multiple injuries	Multiple injuries
NDAR_INVRT663MBL	5154	BSM-Br-3	BSMN	Entire_Consortium	C2458	brain	FALSE	TRUE	FALSE	TRUE	588	M	White	Control	Multiple injuries	Multiple injuries
NDAR_INVRT663MBL	5154	BSMN_REF_brain	BSMN	Entire_Consortium	C2458	brain	FALSE	TRUE	FALSE	TRUE	588	M	White	Control	Multiple injuries	Multiple injuries
NDAR_INVRT663MBL	5154	GAGE_COMN_CTX_01_BULK_01	BSMN	Entire_Consortium	C2458	brain	FALSE	TRUE	FALSE	TRUE	588	M	White	Control	Multiple injuries	Multiple injuries
NDAR_INVCR116JLM	NA12878	NA12878_RegularWGS	BSMN	Entire_Consortium	C2458	lymphoblastoid cell line	TRUE	TRUE	FALSE	TRUE	0	F	White	Control	It was purchased from Coriell for control sample. There's no age data.	No_description
NDAR_INVDV163ZKC	Mixed-DNA	Mixed-gDNA_RegularWGS	BSMN	Entire_Consortium	C2458	unknown	TRUE	TRUE	FALSE	TRUE	0	F	White	Control	Artificially mixed DNA from different sources (A1S-Heart 0.04%; NA19240 0.20%; HG00514 1.00%; HG00733 1.00%; BSM brain 5%; NA12877 25%;NA12878 67.76%).	No_description
NDAR_INVRT663MBL	5154	79227	BSMN	Entire_Consortium	C2458	brain	TRUE	FALSE	FALSE	FALSE	588	M	White	Control	Multiple injuries	Multiple injuries
NDAR_INVRT663MBL	5154	TMBS599	BSMN	Entire_Consortium	C2458	frontal cortex	TRUE	TRUE	FALSE	FALSE	588	M	White	Control	Multiple injuries	Multiple injuries
NDAR_INVRT663MBL	5154	79225	BSMN	Entire_Consortium	C2458	brain	TRUE	FALSE	FALSE	FALSE	588	M	White	Control	Multiple injuries	Multiple injuries
NDAR_INVRT663MBL	5154	79229	BSMN	Entire_Consortium	C2458	brain	TRUE	FALSE	FALSE	FALSE	588	M	White	Control	Multiple injuries	Multiple injuries
NDARXB836NBA	Mix1A	0	BSMN	Entire_Consortium	C2458	whole blood	TRUE	TRUE	FALSE	TRUE	0	F	White	Control	No_description	No_description
NDARGZ813GA3	Mix2B	0	BSMN	Entire_Consortium	C2458	whole blood	TRUE	TRUE	FALSE	TRUE	0	F	White	Control	No_description	No_description
NDARYA278JKT	Mix3A	0	BSMN	Entire_Consortium	C2458	whole blood	TRUE	TRUE	FALSE	TRUE	0	F	White	Control	No_description	No_description
NDAREF551UX5	Mix3B	0	BSMN	Entire_Consortium	C2458	whole blood	TRUE	TRUE	FALSE	TRUE	0	F	White	Control	No_description	No_description
NDAR_INVRT663MBL	5154	KKI_CE_001_bionano	BSMN	Entire_Consortium	C2458	frontal cortex	FALSE	FALSE	FALSE	TRUE	588	M	White	Control	Multiple injuries	Multiple injuries
NDARGW359KVT	Mix1B	0	BSMN	Entire_Consortium	C2458	whole blood	TRUE	TRUE	FALSE	TRUE	0	F	White	Control	No_description	No_description
NDARNH126KT9	Mix2A	0	BSMN	Entire_Consortium	C2458	whole blood	TRUE	TRUE	FALSE	TRUE	0	F	White	Control	No_description	No_description
NDAR_INVRT663MBL	5154	GAGE_COMN_CTX_01_BULK_02	BSMN	Entire_Consortium	C2458	brain	FALSE	TRUE	FALSE	TRUE	588	M	White	Control	Multiple injuries	Multiple injuries
NDAR_INVRT663MBL	5154	LBRCE-pfc-1b123	BSMN	Entire_Consortium	C2458	brain	FALSE	TRUE	FALSE	TRUE	588	M	White	Control	Multiple injuries	Multiple injuries
NDAR_INVRT663MBL	5154	LIBD59	BSMN	Entire_Consortium	C2458	brain	FALSE	TRUE	FALSE	TRUE	588	M	White	Control	Multiple injuries	Multiple injuries
NDAR_INVRT663MBL	5154	TMBS599	BSMN	Entire_Consortium	C2458	brain	FALSE	TRUE	FALSE	TRUE	588	M	White	Control	Multiple injuries	Multiple injuries
NDAR_INVRT663MBL	5154	69554	BSMN	Entire_Consortium	C2458	brain	FALSE	TRUE	FALSE	TRUE	588	M	White	Control	Multiple injuries	Multiple injuries
NDAR_INVRT663MBL	5154	71938	BSMN	Entire_Consortium	C2458	brain	FALSE	TRUE	FALSE	TRUE	588	M	White	Control	Multiple injuries	Multiple injuries
NDAR_INVRT663MBL	5154	BSM-Cells	BSMN	Entire_Consortium	C2458	brain	FALSE	TRUE	FALSE	TRUE	588	M	White	Control	Multiple injuries	Multiple injuries
NDAR_INVRT663MBL	5154	BSMN_REF_fibroblasts	BSMN	Entire_Consortium	C2458	brain	FALSE	TRUE	FALSE	TRUE	588	M	White	Control	Multiple injuries	Multiple injuries
NDAR_INVRT663MBL	5154	Fibro_Common_7	BSMN	Entire_Consortium	C2458	brain	FALSE	TRUE	FALSE	TRUE	588	M	White	Control	Multiple injuries	Multiple injuries
NDAR_INVRT663MBL	5154	GAGE_COMN_FIB_01_BULK_01	BSMN	Entire_Consortium	C2458	brain	FALSE	TRUE	FALSE	TRUE	588	M	White	Control	Multiple injuries	Multiple injuries
NDAR_INVRT663MBL	5154	GAGE_COMN_FIB_01_BULK_02	BSMN	Entire_Consortium	C2458	brain	FALSE	TRUE	FALSE	TRUE	588	M	White	Control	Multiple injuries	Multiple injuries
NDAR_INVRT663MBL	5154	LIBD60	BSMN	Entire_Consortium	C2458	brain	FALSE	TRUE	FALSE	TRUE	588	M	White	Control	Multiple injuries	Multiple injuries
NDAR_INVRT663MBL	5154	4290-SE-0001_S9_L005	BSMN	Entire_Consortium	C2458	brain	TRUE	FALSE	FALSE	FALSE	588	M	White	Control	Multiple injuries	Multiple injuries
NDAR_INVRT663MBL	5154	4290-SE-0002_S10_L006	BSMN	Entire_Consortium	C2458	Fibroblast	TRUE	FALSE	FALSE	FALSE	588	M	White	Control	Multiple injuries	Multiple injuries
NDAR_INVKL234TG7	A1S	A1S-Heart_RegularWGS	BSMN	Entire_Consortium	C2458	unknown	FALSE	TRUE	FALSE	TRUE	990	M	White	Sarcoma	A caucasian male of ~ 80 year old. The person died of sarcoma, and the postmortem interval is 9 hours.	Sarcoma
NDAR_INVRT663MBL	5154	BSMN_REF_NeuN+_D2	BSMN	Entire_Consortium	C2458	brain	TRUE	FALSE	FALSE	FALSE	588	M	White	Control	Multiple injuries	Multiple injuries
NDAR_INVRT663MBL	5154	BSMN_REF_NeuN+_D3	BSMN	Entire_Consortium	C2458	brain	TRUE	FALSE	FALSE	FALSE	588	M	White	Control	Multiple injuries	Multiple injuries
NDAR_INVRT663MBL	5154	BSMN_REF_NeuN+_D5	BSMN	Entire_Consortium	C2458	brain	TRUE	FALSE	FALSE	FALSE	588	M	White	Control	Multiple injuries	Multiple injuries
NDAR_INVRT663MBL	5154	BSMN_REF_NeuN+_D6	BSMN	Entire_Consortium	C2458	brain	TRUE	FALSE	FALSE	FALSE	588	M	White	Control	Multiple injuries	Multiple injuries
NDAR_INVRT663MBL	5154	BSMN_REF_NeuN+_D7	BSMN	Entire_Consortium	C2458	brain	TRUE	FALSE	FALSE	FALSE	588	M	White	Control	Multiple injuries	Multiple injuries
NDAR_INVRT663MBL	5154	BSMN_REF_NeuN+_D8	BSMN	Entire_Consortium	C2458	brain	TRUE	FALSE	FALSE	FALSE	588	M	White	Control	Multiple injuries	Multiple injuries
NDAR_INVRT663MBL	5154	BSMN_REF_NeuN+_D9	BSMN	Entire_Consortium	C2458	brain	TRUE	FALSE	FALSE	FALSE	588	M	White	Control	Multiple injuries	Multiple injuries
NDAR_INVRT663MBL	5154	BSMN_REF_NeuN+_D10	BSMN	Entire_Consortium	C2458	brain	TRUE	FALSE	FALSE	FALSE	588	M	White	Control	Multiple injuries	Multiple injuries
NDAR_INVRT663MBL	5154	BSMN_REF_NeuN+_D11	BSMN	Entire_Consortium	C2458	brain	TRUE	FALSE	FALSE	FALSE	588	M	White	Control	Multiple injuries	Multiple injuries
NDAR_INVRT663MBL	5154	BSMN_REF_NeuN+_D12	BSMN	Entire_Consortium	C2458	brain	TRUE	FALSE	FALSE	FALSE	588	M	White	Control	Multiple injuries	Multiple injuries
NDAR_INVRT663MBL	5154	BSMN_REF_NeuN+_E1	BSMN	Entire_Consortium	C2458	brain	TRUE	FALSE	FALSE	FALSE	588	M	White	Control	Multiple injuries	Multiple injuries
NDAR_INVRT663MBL	5154	BSMN_REF_NeuN+_E2	BSMN	Entire_Consortium	C2458	brain	TRUE	FALSE	FALSE	FALSE	588	M	White	Control	Multiple injuries	Multiple injuries
NDAR_INVRT663MBL	5154	BSMN_REF_NeuN+_E3	BSMN	Entire_Consortium	C2458	brain	TRUE	FALSE	FALSE	FALSE	588	M	White	Control	Multiple injuries	Multiple injuries
NDAR_INVRT663MBL	5154	BSMN_REF_NeuN+_E4	BSMN	Entire_Consortium	C2458	brain	TRUE	FALSE	FALSE	FALSE	588	M	White	Control	Multiple injuries	Multiple injuries
NDAR_INVRT663MBL	5154	BSMN_REF_NeuN+_E5	BSMN	Entire_Consortium	C2458	brain	TRUE	FALSE	FALSE	FALSE	588	M	White	Control	Multiple injuries	Multiple injuries
NDAR_INVRT663MBL	5154	BSMN_REF_NeuN+_E6	BSMN	Entire_Consortium	C2458	brain	TRUE	FALSE	FALSE	FALSE	588	M	White	Control	Multiple injuries	Multiple injuries
NDAR_INVRT663MBL	5154	BSMN_REF_NeuN+_E7	BSMN	Entire_Consortium	C2458	brain	TRUE	FALSE	FALSE	FALSE	588	M	White	Control	Multiple injuries	Multiple injuries
NDAR_INVRT663MBL	5154	BSMN_REF_NeuN+_E11	BSMN	Entire_Consortium	C2458	brain	TRUE	FALSE	FALSE	FALSE	588	M	White	Control	Multiple injuries	Multiple injuries
NDAR_INVRT663MBL	5154	BSMN_REF_NeuN+_F1	BSMN	Entire_Consortium	C2458	brain	TRUE	FALSE	FALSE	FALSE	588	M	White	Control	Multiple injuries	Multiple injuries
NDAR_INVRT663MBL	5154	BSMN_REF_NeuN+_F2	BSMN	Entire_Consortium	C2458	brain	TRUE	FALSE	FALSE	FALSE	588	M	White	Control	Multiple injuries	Multiple injuries
NDAR_INVRT663MBL	5154	BSMN_REF_NeuN+_F4	BSMN	Entire_Consortium	C2458	brain	TRUE	FALSE	FALSE	FALSE	588	M	White	Control	Multiple injuries	Multiple injuries
NDAR_INVRT663MBL	5154	BSMN_REF_NeuN+_F5	BSMN	Entire_Consortium	C2458	brain	TRUE	FALSE	FALSE	FALSE	588	M	White	Control	Multiple injuries	Multiple injuries
NDAR_INVRT663MBL	5154	BSMN_REF_NeuN+_F6	BSMN	Entire_Consortium	C2458	brain	TRUE	FALSE	FALSE	FALSE	588	M	White	Control	Multiple injuries	Multiple injuries
NDAR_INVRT663MBL	5154	BSMN_REF_NeuN+_F7	BSMN	Entire_Consortium	C2458	brain	TRUE	FALSE	FALSE	FALSE	588	M	White	Control	Multiple injuries	Multiple injuries
NDAR_INVRT663MBL	5154	BSMN_REF_fibroblasts	BSMN	Entire_Consortium	C2458	Fibroblast	FALSE	TRUE	FALSE	TRUE	588	M	White	Control	Multiple injuries	Multiple injuries
NDAR_INVWP653NZ2	Mix1A	Mix1A	BSMN	Entire_Consortium	C2458	lymphoblastoid cell line	FALSE	TRUE	FALSE	TRUE	0	F	White	Control	Artificially mixed DNA from different sources (NA12889 4%; NA12891 8%; NA12890 16%; NA12892 72%). All the cell line samples used for the mixed DNA were purchased from Coriell.	No_description
NDAR_INVNK007BA5	Mix2A	Mix2A	BSMN	Entire_Consortium	C2458	lymphoblastoid cell line	FALSE	TRUE	FALSE	TRUE	0	F	White	Control	Artificially mixed DNA from different sources (NA12889 2%; NA12891 4%; NA12890 8%; NA12892 86%). All the cell line samples used for the mixed DNA were purchased from Coriell.	No_description
NDAR_INVFD896EJ4	Mix3A	Mix3A	BSMN	Entire_Consortium	C2458	lymphoblastoid cell line	FALSE	TRUE	FALSE	TRUE	0	F	White	Control	NA12892 DNA 100% for the control sample. DNA was extracted using the NA12892 cell line sample purchased from Coriell. There's no age data.	No_description
NDAR_INVCR116JLM	NA12878	NA12878_10Xgenomics	BSMN	Entire_Consortium	C2458	lymphoblastoid cell line	TRUE	FALSE	FALSE	FALSE	0	F	White	Control	It was purchased from Coriell for control sample. There's no age data.	No_description
NDAR_INVRT663MBL	5154	BSMN_REF_NeuN+_A1	BSMN	Entire_Consortium	C2458	brain	TRUE	FALSE	FALSE	FALSE	588	M	White	Control	Multiple injuries	Multiple injuries
NDAR_INVRT663MBL	5154	BSMN_REF_NeuN+_A2	BSMN	Entire_Consortium	C2458	brain	TRUE	FALSE	FALSE	FALSE	588	M	White	Control	Multiple injuries	Multiple injuries
NDAR_INVRT663MBL	5154	BSMN_REF_NeuN+_A3	BSMN	Entire_Consortium	C2458	brain	TRUE	FALSE	FALSE	FALSE	588	M	White	Control	Multiple injuries	Multiple injuries
NDAR_INVRT663MBL	5154	BSMN_REF_NeuN+_A4	BSMN	Entire_Consortium	C2458	brain	TRUE	FALSE	FALSE	FALSE	588	M	White	Control	Multiple injuries	Multiple injuries
NDAR_INVRT663MBL	5154	BSMN_REF_NeuN+_A5	BSMN	Entire_Consortium	C2458	brain	TRUE	FALSE	FALSE	FALSE	588	M	White	Control	Multiple injuries	Multiple injuries
NDAR_INVRT663MBL	5154	BSMN_REF_NeuN+_A6	BSMN	Entire_Consortium	C2458	brain	TRUE	FALSE	FALSE	FALSE	588	M	White	Control	Multiple injuries	Multiple injuries
NDAR_INVRT663MBL	5154	BSMN_REF_NeuN+_A7	BSMN	Entire_Consortium	C2458	brain	TRUE	FALSE	FALSE	FALSE	588	M	White	Control	Multiple injuries	Multiple injuries
NDAR_INVRT663MBL	5154	BSMN_REF_NeuN+_A8	BSMN	Entire_Consortium	C2458	brain	TRUE	FALSE	FALSE	FALSE	588	M	White	Control	Multiple injuries	Multiple injuries
NDAR_INVRT663MBL	5154	BSMN_REF_NeuN+_A9	BSMN	Entire_Consortium	C2458	brain	TRUE	FALSE	FALSE	FALSE	588	M	White	Control	Multiple injuries	Multiple injuries
NDAR_INVRT663MBL	5154	BSMN_REF_NeuN+_A10	BSMN	Entire_Consortium	C2458	brain	TRUE	FALSE	FALSE	FALSE	588	M	White	Control	Multiple injuries	Multiple injuries
NDAR_INVRT663MBL	5154	BSMN_REF_NeuN+_A11	BSMN	Entire_Consortium	C2458	brain	TRUE	FALSE	FALSE	FALSE	588	M	White	Control	Multiple injuries	Multiple injuries
NDAR_INVRT663MBL	5154	BSMN_REF_NeuN+_A12	BSMN	Entire_Consortium	C2458	brain	TRUE	FALSE	FALSE	FALSE	588	M	White	Control	Multiple injuries	Multiple injuries
NDAR_INVRT663MBL	5154	BSMN_REF_NeuN+_B1	BSMN	Entire_Consortium	C2458	brain	TRUE	FALSE	FALSE	FALSE	588	M	White	Control	Multiple injuries	Multiple injuries
NDAR_INVRT663MBL	5154	BSMN_REF_NeuN+_B2	BSMN	Entire_Consortium	C2458	brain	TRUE	FALSE	FALSE	FALSE	588	M	White	Control	Multiple injuries	Multiple injuries
NDAR_INVRT663MBL	5154	BSMN_REF_NeuN+_B3	BSMN	Entire_Consortium	C2458	brain	TRUE	FALSE	FALSE	FALSE	588	M	White	Control	Multiple injuries	Multiple injuries
NDAR_INVRT663MBL	5154	BSMN_REF_NeuN+_B4	BSMN	Entire_Consortium	C2458	brain	TRUE	FALSE	FALSE	FALSE	588	M	White	Control	Multiple injuries	Multiple injuries
NDAR_INVRT663MBL	5154	BSMN_REF_NeuN+_B5	BSMN	Entire_Consortium	C2458	brain	TRUE	FALSE	FALSE	FALSE	588	M	White	Control	Multiple injuries	Multiple injuries
NDAR_INVRT663MBL	5154	BSMN_REF_NeuN+_B6	BSMN	Entire_Consortium	C2458	brain	TRUE	FALSE	FALSE	FALSE	588	M	White	Control	Multiple injuries	Multiple injuries
NDAR_INVRT663MBL	5154	BSMN_REF_NeuN+_B7	BSMN	Entire_Consortium	C2458	brain	TRUE	FALSE	FALSE	FALSE	588	M	White	Control	Multiple injuries	Multiple injuries
NDAR_INVRT663MBL	5154	BSMN_REF_NeuN+_B8	BSMN	Entire_Consortium	C2458	brain	TRUE	FALSE	FALSE	FALSE	588	M	White	Control	Multiple injuries	Multiple injuries
NDAR_INVRT663MBL	5154	BSMN_REF_NeuN+_B9	BSMN	Entire_Consortium	C2458	brain	TRUE	FALSE	FALSE	FALSE	588	M	White	Control	Multiple injuries	Multiple injuries
NDAR_INVRT663MBL	5154	BSMN_REF_NeuN+_B10	BSMN	Entire_Consortium	C2458	brain	TRUE	FALSE	FALSE	FALSE	588	M	White	Control	Multiple injuries	Multiple injuries
NDAR_INVRT663MBL	5154	BSMN_REF_NeuN+_B11	BSMN	Entire_Consortium	C2458	brain	TRUE	FALSE	FALSE	FALSE	588	M	White	Control	Multiple injuries	Multiple injuries
NDAR_INVRT663MBL	5154	BSMN_REF_NeuN+_B12	BSMN	Entire_Consortium	C2458	brain	TRUE	FALSE	FALSE	FALSE	588	M	White	Control	Multiple injuries	Multiple injuries
NDAR_INVRT663MBL	5154	BSMN_REF_NeuN+_C1	BSMN	Entire_Consortium	C2458	brain	TRUE	FALSE	FALSE	FALSE	588	M	White	Control	Multiple injuries	Multiple injuries
NDAR_INVRT663MBL	5154	BSMN_REF_NeuN+_C2	BSMN	Entire_Consortium	C2458	brain	TRUE	FALSE	FALSE	FALSE	588	M	White	Control	Multiple injuries	Multiple injuries
NDAR_INVRT663MBL	5154	BSMN_REF_NeuN+_C3	BSMN	Entire_Consortium	C2458	brain	TRUE	FALSE	FALSE	FALSE	588	M	White	Control	Multiple injuries	Multiple injuries
NDAR_INVRT663MBL	5154	BSMN_REF_NeuN+_C4	BSMN	Entire_Consortium	C2458	brain	TRUE	FALSE	FALSE	FALSE	588	M	White	Control	Multiple injuries	Multiple injuries
NDAR_INVRT663MBL	5154	BSMN_REF_NeuN+_C5	BSMN	Entire_Consortium	C2458	brain	TRUE	FALSE	FALSE	FALSE	588	M	White	Control	Multiple injuries	Multiple injuries
NDAR_INVRT663MBL	5154	BSMN_REF_NeuN+_C6	BSMN	Entire_Consortium	C2458	brain	TRUE	FALSE	FALSE	FALSE	588	M	White	Control	Multiple injuries	Multiple injuries
NDAR_INVRT663MBL	5154	BSMN_REF_NeuN+_C7	BSMN	Entire_Consortium	C2458	brain	TRUE	FALSE	FALSE	FALSE	588	M	White	Control	Multiple injuries	Multiple injuries
NDAR_INVRT663MBL	5154	BSMN_REF_NeuN+_C8	BSMN	Entire_Consortium	C2458	brain	TRUE	FALSE	FALSE	FALSE	588	M	White	Control	Multiple injuries	Multiple injuries
NDAR_INVRT663MBL	5154	BSMN_REF_NeuN+_C9	BSMN	Entire_Consortium	C2458	brain	TRUE	FALSE	FALSE	FALSE	588	M	White	Control	Multiple injuries	Multiple injuries
NDAR_INVRT663MBL	5154	BSMN_REF_NeuN+_C10	BSMN	Entire_Consortium	C2458	brain	TRUE	FALSE	FALSE	FALSE	588	M	White	Control	Multiple injuries	Multiple injuries
NDAR_INVRT663MBL	5154	BSMN_REF_NeuN+_C11	BSMN	Entire_Consortium	C2458	brain	TRUE	FALSE	FALSE	FALSE	588	M	White	Control	Multiple injuries	Multiple injuries
NDAR_INVRT663MBL	5154	BSMN_REF_NeuN+_D1	BSMN	Entire_Consortium	C2458	brain	TRUE	FALSE	FALSE	FALSE	588	M	White	Control	Multiple injuries	Multiple injuries
NDAR_INVDV163ZKC	Mixed-DNA	Mixed-gDNA_10Xgenomics	BSMN	Entire_Consortium	C2458	unknown	TRUE	FALSE	FALSE	FALSE	0	F	White	Control	Artificially mixed DNA from different sources (A1S-Heart 0.04%; NA19240 0.20%; HG00514 1.00%; HG00733 1.00%; BSM brain 5%; NA12877 25%;NA12878 67.76%).	No_description
NDAR_INVRT663MBL	5154	Fibro_Common_7	BSMN	Entire_Consortium	C2458	Fibroblast	TRUE	TRUE	FALSE	FALSE	588	M	White	Control	Multiple injuries	Multiple injuries
NDAR_INVRT663MBL	5154	LIBD60	BSMN	Entire_Consortium	C2458	Fibroblast	TRUE	FALSE	FALSE	FALSE	588	M	White	Control	Multiple injuries	Multiple injuries
NDAR_INVRT663MBL	5154	BSMN_REF_NeuN+_C2	BSMN	Entire_Consortium	C2458	frontal cortex	TRUE	TRUE	FALSE	TRUE	588	M	White	Control	Multiple injuries	Multiple injuries
NDAR_INVRT663MBL	5154	BSMN_REF_NeuN+_E2	BSMN	Entire_Consortium	C2458	frontal cortex	TRUE	TRUE	FALSE	TRUE	588	M	White	Control	Multiple injuries	Multiple injuries
NDAR_INVRT663MBL	5154	BSMN_REF_NeuN+_E3	BSMN	Entire_Consortium	C2458	frontal cortex	TRUE	TRUE	FALSE	TRUE	588	M	White	Control	Multiple injuries	Multiple injuries
NDAR_INVRT663MBL	5154	BSMN_REF_NeuN+_E4	BSMN	Entire_Consortium	C2458	frontal cortex	TRUE	TRUE	FALSE	TRUE	588	M	White	Control	Multiple injuries	Multiple injuries
NDAR_INVRT663MBL	5154	BSMN_REF_NeuN+_E5	BSMN	Entire_Consortium	C2458	frontal cortex	TRUE	TRUE	FALSE	TRUE	588	M	White	Control	Multiple injuries	Multiple injuries
NDAR_INVRT663MBL	5154	4290-SE-0002_S10_L007	BSMN	Entire_Consortium	C2458	Fibroblast	TRUE	FALSE	FALSE	FALSE	588	M	White	Control	Multiple injuries	Multiple injuries
NDAR_INVRT663MBL	5154	Common_7_NeuN	BSMN	Entire_Consortium	C2458	frontal cortex	TRUE	TRUE	FALSE	FALSE	588	M	White	Control	Multiple injuries	Multiple injuries
NDAR_INVRT663MBL	5154	79226	BSMN	Entire_Consortium	C2458	brain	TRUE	FALSE	FALSE	FALSE	588	M	White	Control	Multiple injuries	Multiple injuries
NDAR_INVRT663MBL	5154	4290-SE-0001_S9_L004	BSMN	Entire_Consortium	C2458	brain	TRUE	FALSE	FALSE	FALSE	588	M	White	Control	Multiple injuries	Multiple injuries
NDAR_INVRT663MBL	5154	S29	BSMN	Entire_Consortium	C2458	brain	TRUE	FALSE	FALSE	FALSE	588	M	White	Control	Multiple injuries	Multiple injuries
NDAR_INVRT663MBL	5154	KKI_CE_001_chromium	BSMN	Entire_Consortium	C2458	frontal cortex	TRUE	TRUE	FALSE	TRUE	588	M	White	Control	Multiple injuries	Multiple injuries
NDAR_INVRT663MBL	5154	77450	BSMN	Entire_Consortium	C2458	brain	TRUE	FALSE	FALSE	FALSE	588	M	White	Control	Multiple injuries	Multiple injuries
NDAR_INVKM569ZZK	CMC_MSSM_055	1180.np1	Chess	MSSM	C2965	frontal cortex	TRUE	TRUE	TRUE	TRUE	792	M	White	Control	No	No_description
NDAR_INVGH586VNK	CMC_MSSM_178	1225.np1	Chess	MSSM	C2965	frontal cortex	TRUE	TRUE	TRUE	TRUE	720	M	White	Control	No	No_description
NDAR_INVZK559GXP	CMC_MSSM_116	CMC_PsychENCODE_MSSM_DLPFC_1227.np1	Chess	MSSM	C2965	frontal cortex	TRUE	TRUE	TRUE	TRUE	888	F	White	Schizophrenia	No	No_description
NDAR_INVXF579YLF	CMC_MSSM_158	CMC_MSSM_DLPC219.np1	Chess	MSSM	C2965	frontal cortex	TRUE	TRUE	TRUE	TRUE	924	F	White	Schizophrenia	No	No_description
NDAR_INVCU755RPU	CMC_MSSM_161	CMC_PsychENCODE_MSSM_DLPFC_1202.np1	Chess	MSSM	C2965	frontal cortex	TRUE	TRUE	TRUE	TRUE	1032	F	White	Schizophrenia	No	No_description
NDAR_INVXF962ETG	CMC_MSSM_162	CMC_MSSM_DLPC222.np1	Chess	MSSM	C2965	frontal cortex	TRUE	TRUE	TRUE	TRUE	1008	F	White	Schizophrenia	No	No_description
NDAR_INVTV077VVE	CMC_MSSM_164	CMC_MSSM_DLPC224.np1	Chess	MSSM	C2965	frontal cortex	TRUE	TRUE	TRUE	TRUE	876	M	White	Schizophrenia	No	No_description
NDAR_INVBT951LT1	CMC_MSSM_180	CMC_PsychENCODE_MSSM_DLPFC_1299.np1	Chess	MSSM	C2965	frontal cortex	TRUE	TRUE	TRUE	TRUE	1140	M	White	Schizophrenia	No	No_description
NDAR_INVKX289YYC	CMC_MSSM_201	CMC_PsychENCODE_MSSM_DLPFC_1208.np1	Chess	MSSM	C2965	frontal cortex	TRUE	TRUE	TRUE	TRUE	1008	F	White	Schizophrenia	No	No_description
NDAR_INVZK002JUX	CMC_MSSM_211	CMC_MSSM_DLPC267.np1	Chess	MSSM	C2965	frontal cortex	TRUE	TRUE	TRUE	TRUE	852	F	Black or African American	Schizophrenia	No	No_description
NDAR_INVJZ192PGX	CMC_MSSM_266	CMC_PsychENCODE_MSSM_DLPFC_1276.np1	Chess	MSSM	C2965	frontal cortex	TRUE	TRUE	TRUE	TRUE	972	M	White	Schizophrenia	No	No_description
NDAR_INVBF932BCM	CMC_MSSM_273	CMC_MSSM_DLPC322.np1	Chess	MSSM	C2965	frontal cortex	TRUE	TRUE	TRUE	TRUE	984	M	Black or African American	Schizophrenia	No	No_description
NDAR_INVUD001CM4	CMC_MSSM_287	CMC_MSSM_DLPC335.np1	Chess	MSSM	C2965	frontal cortex	TRUE	TRUE	TRUE	TRUE	708	M	White	Schizophrenia	No	No_description
NDAR_INVNN417NW0	CMC_MSSM_291	CMC_PsychENCODE_MSSM_DLPFC_1379.np1	Chess	MSSM	C2965	frontal cortex	TRUE	TRUE	TRUE	TRUE	1008	M	White	Schizophrenia	No	No_description
NDAR_INVBU203BLC	CMC_MSSM_293	CMC_MSSM_DLPC340.np1	Chess	MSSM	C2965	frontal cortex	TRUE	TRUE	TRUE	TRUE	828	M	White	Schizophrenia	No	No_description
NDAR_INVMJ599GXK	CMC_MSSM_299	CMC_PsychENCODE_MSSM_DLPFC_1301.np1	Chess	MSSM	C2965	frontal cortex	TRUE	TRUE	TRUE	TRUE	708	F	White	Schizophrenia	No	No_description
NDAR_INVXW459XH2	CMC_MSSM_309	CMC_PsychENCODE_MSSM_DLPFC_1396.np1	Chess	MSSM	C2965	frontal cortex	TRUE	TRUE	TRUE	TRUE	1008	F	White	Schizophrenia	No	No_description
NDAR_INVHG861GX7	CMC_MSSM_063	CMC_MSSM_DLPC133.np1	Chess	MSSM	C2965	frontal cortex	TRUE	TRUE	TRUE	TRUE	864	M	White	Control	No	No_description
NDAR_INVUD515VN7	CMC_MSSM_069	CMC_MSSM_DLPC139.np1	Chess	MSSM	C2965	frontal cortex	TRUE	TRUE	TRUE	TRUE	756	F	White	Control	No	No_description
NDAR_INVLF583AY3	CMC_MSSM_305	1160.np1	Chess	MSSM	C2965	frontal cortex	TRUE	TRUE	TRUE	TRUE	1032	F	White	Schizophrenia	No	No_description
NDAR_INVGH343YG4	CMC_MSSM_297	1172.np1	Chess	MSSM	C2965	frontal cortex	TRUE	TRUE	TRUE	TRUE	564	M	White	Schizophrenia	No	No_description
NDAR_INVAN896VCY	CMC_MSSM_097	1199.np1	Chess	MSSM	C2965	frontal cortex	TRUE	TRUE	TRUE	TRUE	876	M	White	Schizophrenia	No	No_description
NDAR_INVTY432EB9	CMC_MSSM_379	1238.np1	Chess	MSSM	C2965	frontal cortex	TRUE	TRUE	TRUE	TRUE	852	M	White	Schizophrenia	No	No_description
NDAR_INVLH141LX6	CMC_MSSM_340	1247.np1	Chess	MSSM	C2965	frontal cortex	TRUE	TRUE	TRUE	TRUE	912	M	Black or African American	Schizophrenia	No	No_description
NDAR_INVAK206LGH	CMC_MSSM_362	1346.np1	Chess	MSSM	C2965	frontal cortex	TRUE	TRUE	TRUE	TRUE	876	M	White	Schizophrenia	No	No_description
NDAR_INVTM018EUJ	CMC_MSSM_405	1357.np1	Chess	MSSM	C2965	frontal cortex	TRUE	TRUE	TRUE	TRUE	708	M	Black or African American	Schizophrenia	No	No_description
NDAR_INVDZ834FVN	CMC_PITT_052	1454.np1	Chess	MSSM	C2965	frontal cortex	TRUE	TRUE	TRUE	TRUE	708	M	White	Schizophrenia	No	No_description
NDAR_INVYK598VAX	CMC_MSSM_027	1421.np1	Chess	MSSM	C2965	frontal cortex	TRUE	TRUE	TRUE	TRUE	792	M	White	Schizophrenia	No	No_description
NDAR_INV0971H4H4	CMC_MSSM_033	MSSM_033.DLPFC_1355.np1	Chess	MSSM	C2965	frontal cortex	TRUE	TRUE	TRUE	TRUE	972	F	Black or African American	Control	No	No_description
NDAR_INV1VPUF5CL	CMC_MSSM_056	MSSM_056.DLPFC_1181.np1	Chess	MSSM	C2965	frontal cortex	TRUE	TRUE	TRUE	TRUE	804	F	White	Control	No	No_description
NDAR_INV27XJ4YKX	CMC_MSSM_065	MSSM_065.DLPFC_1334.np1	Chess	MSSM	C2965	frontal cortex	TRUE	TRUE	TRUE	TRUE	1080	F	White	Control	No	No_description
NDAR_INVDG148VFV	CMC_MSSM_099	1146.np1	Chess	MSSM	C2965	frontal cortex	TRUE	TRUE	TRUE	TRUE	744	F	Black or African American	Control	No	No_description
NDAR_INVYF675VV6	CMC_MSSM_100	1169.np1	Chess	MSSM	C2965	frontal cortex	TRUE	TRUE	TRUE	TRUE	768	M	White	Control	No	No_description
NDAR_INVPJ575EY2	CMC_MSSM_130	1150.np1	Chess	MSSM	C2965	frontal cortex	TRUE	TRUE	TRUE	TRUE	492	M	White	Control	No	No_description
NDAR_INVNY852UUD	CMC_MSSM_142	1286.np1	Chess	MSSM	C2965	frontal cortex	TRUE	TRUE	TRUE	TRUE	948	F	White	Schizophrenia	No	No_description
NDAR_INVHD491DFC	CMC_MSSM_168	1279.np1	Chess	MSSM	C2965	frontal cortex	TRUE	TRUE	TRUE	TRUE	876	M	White	Schizophrenia	No	No_description
NDAR_INVEUUEDMKH	CMC_MSSM_304	MSSM_304.TMPR_69091.mu1	Chess	MSSM	C2965	muscle	TRUE	TRUE	TRUE	TRUE	912	M	White	Schizophrenia	No	No_description
NDAR_INVVA931EAF	CMC_PITT_117	904.np1	Chess	MSSM	C2965	frontal cortex	TRUE	TRUE	TRUE	TRUE	396	M	White	Schizophrenia	No	No_description
NDAR_INVBH284KEM	CMC_MSSM_364	1141.np1	Chess	MSSM	C2965	frontal cortex	TRUE	TRUE	TRUE	TRUE	672	M	White	Schizophrenia	No	No_description
NDAR_INVMD898KCQ	CMC_MSSM_363	1144.np1	Chess	MSSM	C2965	frontal cortex	TRUE	TRUE	TRUE	TRUE	924	F	White	Schizophrenia	No	No_description
NDAR_INVTM096TTE	CMC_MSSM_308	1153.np1	Chess	MSSM	C2965	frontal cortex	TRUE	TRUE	TRUE	TRUE	720	M	Black or African American	Schizophrenia	No	No_description
NDAR_INVFV293VB3	CMC_MSSM_339	1155.np1	Chess	MSSM	C2965	frontal cortex	TRUE	TRUE	TRUE	TRUE	696	M	White	Schizophrenia	No	No_description
NDAR_INVPZ055WNU	CMC_PITT_017	1173.np1	Chess	MSSM	C2965	frontal cortex	TRUE	TRUE	TRUE	TRUE	744	M	White	Schizophrenia	No	No_description
NDAR_INVXL385WNN	CMC_PITT_020	1189.np1	Chess	MSSM	C2965	frontal cortex	TRUE	TRUE	TRUE	TRUE	564	F	White	Schizophrenia	No	No_description
NDAR_INVYL162CC6	CMC_MSSM_199	1195.np1	Chess	MSSM	C2965	frontal cortex	TRUE	TRUE	TRUE	TRUE	984	F	White	Schizophrenia	No	No_description
NDAR_INVGD403WER	CMC_PITT_024	1211.np1	Chess	MSSM	C2965	frontal cortex	TRUE	TRUE	TRUE	TRUE	492	F	White	Schizophrenia	No	No_description
NDAR_INVWR778LAM	CMC_MSSM_372	1240.np1	Chess	MSSM	C2965	frontal cortex	TRUE	TRUE	TRUE	TRUE	1116	M	White	Schizophrenia	No	No_description
NDAR_INVKR471CFM	CMC_MSSM_348	1264.np1	Chess	MSSM	C2965	frontal cortex	TRUE	TRUE	TRUE	TRUE	1068	F	White	Schizophrenia	No	No_description
NDAR_INVGR815AF5	CMC_MSSM_346	1267.np1	Chess	MSSM	C2965	frontal cortex	TRUE	TRUE	TRUE	TRUE	816	M	White	Schizophrenia	No	No_description
NDAR_INVET170HA5	CMC_MSSM_269	1277.np1	Chess	MSSM	C2965	frontal cortex	TRUE	TRUE	TRUE	TRUE	948	M	White	Schizophrenia	No	No_description
NDAR_INVGJ546RRC	CMC_MSSM_370	1297.np1	Chess	MSSM	C2965	frontal cortex	TRUE	TRUE	TRUE	TRUE	852	F	White	Schizophrenia	No	No_description
NDAR_INVXT568BKX	CMC_MSSM_321	1338.np1	Chess	MSSM	C2965	frontal cortex	TRUE	TRUE	TRUE	TRUE	576	M	White	Schizophrenia	No	No_description
NDAR_INVTW904NRZ	CMC_MSSM_224	1347.np1	Chess	MSSM	C2965	frontal cortex	TRUE	TRUE	TRUE	TRUE	636	F	Black or African American	Schizophrenia	No	No_description
NDAR_INVEB801WB9	CMC_MSSM_327	1350.np1	Chess	MSSM	C2965	frontal cortex	TRUE	TRUE	TRUE	TRUE	972	F	Black or African American	Schizophrenia	No	No_description
NDAR_INVAA379FHB	CMC_MSSM_213	1361.np1	Chess	MSSM	C2965	frontal cortex	TRUE	TRUE	TRUE	TRUE	744	M	White	Schizophrenia	No	No_description
NDAR_INVDB709FAX	CMC_MSSM_415	1366.np1	Chess	MSSM	C2965	frontal cortex	TRUE	TRUE	TRUE	TRUE	696	M	White	Schizophrenia	No	No_description
NDAR_INVXN689ET0	CMC_MSSM_366	1369.np1	Chess	MSSM	C2965	frontal cortex	TRUE	TRUE	TRUE	TRUE	1008	M	White	Schizophrenia	No	No_description
NDAR_INVGF232ALA	CMC_MSSM_192	1433.np1	Chess	MSSM	C2965	frontal cortex	TRUE	TRUE	TRUE	TRUE	1032	M	White	Schizophrenia	No	No_description
NDAR_INVVU747WFU	CMC_PITT_050	1433.np1	Chess	MSSM	C2965	frontal cortex	TRUE	TRUE	TRUE	TRUE	780	M	White	Control	No	No_description
NDAR_INVNV152CPB	CMC_MSSM_352	1440.np1	Chess	MSSM	C2965	frontal cortex	TRUE	TRUE	TRUE	TRUE	768	M	White	Schizophrenia	No	No_description
NDAR_INVJH881UFG	CMC_MSSM_222	1441.np1	Chess	MSSM	C2965	frontal cortex	TRUE	TRUE	TRUE	TRUE	816	M	White	Schizophrenia	No	No_description
NDAR_INVYM059VMB	CMC_PITT_071	1691.np1	Chess	MSSM	C2965	frontal cortex	TRUE	TRUE	TRUE	TRUE	612	M	White	Schizophrenia	No	No_description
NDAR_INVPL423DML	CMC_PITT_072	1706.np1	Chess	MSSM	C2965	frontal cortex	TRUE	TRUE	TRUE	TRUE	720	M	Black or African American	Schizophrenia	No	No_description
NDAR_INVHV479MU3	CMC_PITT_004	10023.np1	Chess	MSSM	C2965	frontal cortex	TRUE	TRUE	TRUE	TRUE	300	F	Black or African American	Schizophrenia	No	No_description
NDAR_INVDW743MXJ	CMC_PITT_007	10026.np1	Chess	MSSM	C2965	frontal cortex	TRUE	TRUE	TRUE	TRUE	552	F	White	Schizophrenia	No	No_description
NDAR_INVRZ151FFF	CMC_MSSM_254	1211.np1	Chess	MSSM	C2965	frontal cortex	TRUE	TRUE	TRUE	TRUE	768	M	White	Schizophrenia	No	No_description
NDAR_INVAE245FRM	CMC_MSSM_343	1268.np1	Chess	MSSM	C2965	frontal cortex	TRUE	TRUE	TRUE	TRUE	708	F	White	Schizophrenia	No	No_description
NDAR_INVWZ105VTE	CMC_MSSM_265	1272.np1	Chess	MSSM	C2965	frontal cortex	TRUE	TRUE	TRUE	TRUE	1008	M	White	Schizophrenia	No	No_description
NDAR_INVGF082FCE	CMC_PITT_082	551.np1	Chess	MSSM	C2965	frontal cortex	TRUE	TRUE	TRUE	TRUE	732	M	White	Control	No	No_description
NDAR_INVTH969ZYH	CMC_PITT_098	685.np1	Chess	MSSM	C2965	frontal cortex	TRUE	TRUE	TRUE	TRUE	672	M	White	Control	No	No_description
NDAR_INVLE183UHF	CMC_PITT_113	857.np1	Chess	MSSM	C2965	frontal cortex	TRUE	TRUE	TRUE	TRUE	576	M	White	Control	No	No_description
NDAR_INVWN601YMH	CMC_MSSM_406	1137.np1	Chess	MSSM	C2965	frontal cortex	TRUE	TRUE	TRUE	TRUE	1080	F	White	Control	No	No_description
NDAR_INVNE004BFB	CMC_MSSM_227	1174.np1	Chess	MSSM	C2965	frontal cortex	TRUE	TRUE	TRUE	TRUE	324	M	White	Control	No	No_description
NDAR_INVT10M8RLX	CMC_PITT_036	PITT_036.DRPC1307.np1	Chess	MSSM	C2965	frontal cortex	TRUE	TRUE	TRUE	TRUE	384	M	Black or African American	Control	No	No_description
NDAR_INVV7T3AR4A	CMC_PITT_060	PITT_060.DRPC1542.np1	Chess	MSSM	C2965	frontal cortex	TRUE	TRUE	TRUE	TRUE	780	M	White	Schizophrenia	No	No_description
NDAR_INVY3TCVYKD	CMC_PITT_101	PITT_101.DRPC700.np1	Chess	MSSM	C2965	frontal cortex	TRUE	TRUE	TRUE	TRUE	504	M	White	Control	No	No_description
NDAR_INV7V1JWUWT	CMC_MSSM_193	MSSM_193.DLPFC_1164.np1	Chess	MSSM	C2965	frontal cortex	TRUE	TRUE	TRUE	TRUE	840	M	White	Schizophrenia	No	No_description
NDAR_INVDVXZZ5G0	CMC_MSSM_295	MSSM_295.DLPFC_1178.np1	Chess	MSSM	C2965	frontal cortex	TRUE	TRUE	TRUE	TRUE	744	M	White	Schizophrenia	No	No_description
NDAR_INVEUUEDMKH	CMC_MSSM_304	MSSM_304.DLPFC_1163.np1	Chess	MSSM	C2965	frontal cortex	TRUE	TRUE	TRUE	TRUE	912	M	White	Schizophrenia	No	No_description
NDAR_INVYW068CJB	CMC_MSSM_310	MSSM_310.DLPFC_1329.np1	Chess	MSSM	C2965	frontal cortex	TRUE	TRUE	TRUE	TRUE	1092	F	White	Schizophrenia	No	No_description
NDAR_INVG3V67A3T	CMC_MSSM_331	MSSM_331.DLPFC_1148.np1	Chess	MSSM	C2965	frontal cortex	TRUE	TRUE	TRUE	TRUE	804	F	White	Schizophrenia	No	No_description
NDAR_INVG9F7P3R3	CMC_MSSM_338	MSSM_338.DLPFC_1249.np1	Chess	MSSM	C2965	frontal cortex	TRUE	TRUE	TRUE	TRUE	672	F	Black or African American	Schizophrenia	No	No_description
NDAR_INVDVXZZ5G0	CMC_MSSM_295	MSSM_295.TMPR_69114.mu1	Chess	MSSM	C2965	muscle	TRUE	TRUE	TRUE	TRUE	744	M	White	Schizophrenia	No	No_description
NDAR_INVKG4BHTP9	CMC_MSSM_373	MSSM_373.DLPFC_1250.np1	Chess	MSSM	C2965	frontal cortex	TRUE	TRUE	TRUE	TRUE	1080	M	White	Schizophrenia	No	No_description
NDAR_INVMHWNXRE2	CMC_MSSM_391	MSSM_391.DLPFC_1342.np1	Chess	MSSM	C2965	frontal cortex	TRUE	TRUE	TRUE	TRUE	900	M	White	Control	No	No_description
NDAR_INVMHWNXRE2	CMC_MSSM_391	MSSM_391.TMPR_70358.mu1	Chess	MSSM	C2965	muscle	TRUE	TRUE	TRUE	TRUE	900	M	White	Control	No	No_description
NDAR_INVMHWNXRE2	CMC_MSSM_391	MSSM_391.DLPFC_1342.nn1	Chess	MSSM	C2965	frontal cortex	TRUE	TRUE	TRUE	TRUE	900	M	White	Control	No	No_description
NDAR_INV6B7L0FLH	CMC_MSSM_179	MSSM_179.DLPFC_1224.np1	Chess	MSSM	C2965	frontal cortex	TRUE	TRUE	TRUE	TRUE	1032	F	White	Control	No	No_description
NDAR_INV6B7L0FLH	CMC_MSSM_179	MSSM_179.TMPR_69155.mu1	Chess	MSSM	C2965	muscle	TRUE	TRUE	TRUE	TRUE	1032	F	White	Control	No	No_description
NDAR_INV6B7L0FLH	CMC_MSSM_179	MSSM_179.DLPFC_1224.nn1	Chess	MSSM	C2965	frontal cortex	TRUE	TRUE	TRUE	TRUE	1032	F	White	Control	No	No_description
NDAR_INV42DGPMAB	CMC_MSSM_118	MSSM_118.DLPFC_1236.np1	Chess	MSSM	C2965	frontal cortex	TRUE	TRUE	TRUE	TRUE	648	M	White	Schizophrenia	No	No_description
NDAR_INV6LB9LDKH	CMC_MSSM_183	MSSM_183.TMPR_69159.mu1	Chess	MSSM	C2965	muscle	TRUE	TRUE	TRUE	TRUE	792	M	White	Control	No	No_description
NDAR_INV6LB9LDKH	CMC_MSSM_183	MSSM_183.DLPFC_1239.np1	Chess	MSSM	C2965	frontal cortex	TRUE	TRUE	TRUE	TRUE	792	M	White	Control	No	No_description
NDAR_INV6LB9LDKH	CMC_MSSM_183	MSSM_183.DLPFC_1239.nn1	Chess	MSSM	C2965	frontal cortex	TRUE	TRUE	TRUE	TRUE	792	M	White	Control	No	No_description
NDAR_INV97GR1FH6	CMC_MSSM_215	MSSM_215.DLPFC_1444.np1	Chess	MSSM	C2965	frontal cortex	TRUE	TRUE	TRUE	TRUE	1008	M	White	Control	No	No_description
NDAR_INVKDM87RRY	CMC_MSSM_369	MSSM_369.DLPFC_1313.nn1	Chess	MSSM	C2965	frontal cortex	TRUE	TRUE	TRUE	TRUE	1080	M	White	Control	No	No_description
NDAR_INV42DGPMAB	CMC_MSSM_118	MSSM_118.TMPR_69146.mu1	Chess	MSSM	C2965	muscle	TRUE	TRUE	TRUE	TRUE	648	M	White	Schizophrenia	No	No_description
NDAR_INVKDM87RRY	CMC_MSSM_369	MSSM_369.DLPFC_1313.np1	Chess	MSSM	C2965	frontal cortex	TRUE	TRUE	TRUE	TRUE	1080	M	White	Control	No	No_description
NDAR_INVWYRK5G7G	CMC_PITT_064	PITT_064.DRPC1558.np1	Chess	MSSM	C2965	frontal cortex	TRUE	TRUE	TRUE	TRUE	648	M	White	Control	No	No_description
NDAR_INVKDM87RRY	CMC_MSSM_369	MSSM_369.TMPR_69123.mu1	Chess	MSSM	C2965	muscle	TRUE	TRUE	TRUE	TRUE	1080	M	White	Control	No	No_description
NDAR_INVWYRK5G7G	CMC_PITT_064	PITT_064.DRPC1558.nn1	Chess	MSSM	C2965	frontal cortex	TRUE	TRUE	TRUE	TRUE	648	M	White	Control	No	No_description
NDAR_INVYJJTJCR3	CMC_PITT_118	PITT_118.DRPC917.nn1	Chess	MSSM	C2965	frontal cortex	TRUE	TRUE	TRUE	TRUE	852	F	White	Schizophrenia	No	No_description
NDAR_INVYJJTJCR3	CMC_PITT_118	PITT_118.DRPC917.np1	Chess	MSSM	C2965	frontal cortex	TRUE	TRUE	TRUE	TRUE	852	F	White	Schizophrenia	No	No_description
NDAR_INV3VUWT93R	CMC_MSSM_109	MSSM_109.DLPFC_1401.np1	Chess	MSSM	C2965	frontal cortex	TRUE	TRUE	TRUE	TRUE	1080	F	White	Control	No	No_description
NDAR_INV3VUWT93R	CMC_MSSM_109	MSSM_109.TMPR_69086.mu1	Chess	MSSM	C2965	muscle	TRUE	TRUE	TRUE	TRUE	1080	F	White	Control	No	No_description
NDAR_INV3VUWT93R	CMC_MSSM_109	MSSM_109.DLPFC_1401.nn1	Chess	MSSM	C2965	frontal cortex	TRUE	TRUE	TRUE	TRUE	1080	F	White	Control	No	No_description
NDAR_INV1VPUF5CL	CMC_MSSM_056	MSSM_056.TMPR_69122.mu1	Chess	MSSM	C2965	muscle	TRUE	TRUE	TRUE	TRUE	804	F	White	Control	No	No_description
NDAR_INVPUCFEXLY	CMC_PITT_010	PITT_010.PFC_BP_1086.np1	Chess	MSSM	C2965	frontal cortex	TRUE	TRUE	TRUE	TRUE	612	M	White	Control	No	No_description
NDAR_INVPUCFEXLY	CMC_PITT_010	PITT_010.PFC_BP_1086.nn1	Chess	MSSM	C2965	frontal cortex	TRUE	TRUE	TRUE	TRUE	612	M	White	Control	No	No_description
NDAR_INVG3V67A3T	CMC_MSSM_331	MSSM_331.TMPR_68999.mu1	Chess	MSSM	C2965	muscle	TRUE	TRUE	TRUE	TRUE	804	F	White	Schizophrenia	No	No_description
NDAR_INVXZV1NB5F	CMC_PITT_091	PITT_091.DRPC625.nn1	Chess	MSSM	C2965	frontal cortex	TRUE	TRUE	TRUE	TRUE	588	M	Black or African American	Schizophrenia	No	No_description
NDAR_INVXZV1NB5F	CMC_PITT_091	PITT_091.DRPC625.np1	Chess	MSSM	C2965	frontal cortex	TRUE	TRUE	TRUE	TRUE	588	M	Black or African American	Schizophrenia	No	No_description
NDAR_INV3F2A6YAC	CMC_MSSM_106	MSSM_106.TMPR_69087.mu1	Chess	MSSM	C2965	muscle	TRUE	TRUE	TRUE	TRUE	1080	F	White	Control	No	No_description
NDAR_INV3F2A6YAC	CMC_MSSM_106	MSSM_106.DLPFC_1399.nn1	Chess	MSSM	C2965	frontal cortex	TRUE	TRUE	TRUE	TRUE	1080	F	White	Control	No	No_description
NDAR_INV66AB9HCF	CMC_MSSM_175	MSSM_175.DLPFC_1435.np1	Chess	MSSM	C2965	frontal cortex	TRUE	TRUE	TRUE	TRUE	948	M	White	Control	No	No_description
NDAR_INV3F2A6YAC	CMC_MSSM_106	MSSM_106.DLPFC_1399.np1	Chess	MSSM	C2965	frontal cortex	TRUE	TRUE	TRUE	TRUE	1080	F	White	Control	No	No_description
NDAR_INVBD903XZT	1845	UVA_neuron_184_miseq	Gage	Salk	C2963	frontal cortex	TRUE	FALSE	FALSE	FALSE	4	M	White	Control	Exposure	Exposure
NDAR_INVBD903XZT	1845	UVA_neuron_185_miseq	Gage	Salk	C2963	frontal cortex	TRUE	FALSE	FALSE	FALSE	4	M	White	Control	Exposure	Exposure
NDAR_INVBD903XZT	1845	UVA_neuron_189_miseq	Gage	Salk	C2963	frontal cortex	TRUE	FALSE	FALSE	FALSE	4	M	White	Control	Exposure	Exposure
NDAR_INVBD903XZT	1845	UVA_neuron_190_miseq	Gage	Salk	C2963	frontal cortex	TRUE	FALSE	FALSE	FALSE	4	M	White	Control	Exposure	Exposure
NDAR_INVBD903XZT	1845	UVA_neuron_191_miseq	Gage	Salk	C2963	frontal cortex	TRUE	FALSE	FALSE	FALSE	4	M	White	Control	Exposure	Exposure
NDAR_INVBD903XZT	1845	UVA_neuron_192_miseq	Gage	Salk	C2963	frontal cortex	TRUE	FALSE	FALSE	FALSE	4	M	White	Control	Exposure	Exposure
NDAR_INVBD903XZT	1845	UVA_neuron_193_miseq	Gage	Salk	C2963	frontal cortex	TRUE	FALSE	FALSE	FALSE	4	M	White	Control	Exposure	Exposure
NDAR_INVBD903XZT	1845	UVA_neuron_194_miseq	Gage	Salk	C2963	frontal cortex	TRUE	FALSE	FALSE	FALSE	4	M	White	Control	Exposure	Exposure
NDAR_INVBD903XZT	1845	UVA_neuron_195_miseq	Gage	Salk	C2963	frontal cortex	TRUE	FALSE	FALSE	FALSE	4	M	White	Control	Exposure	Exposure
NDAR_INVBD903XZT	1845	UVA_neuron_196_miseq	Gage	Salk	C2963	frontal cortex	TRUE	FALSE	FALSE	FALSE	4	M	White	Control	Exposure	Exposure
NDAR_INVBD903XZT	1845	UVA_neuron_197_miseq	Gage	Salk	C2963	frontal cortex	TRUE	FALSE	FALSE	FALSE	4	M	White	Control	Exposure	Exposure
NDAR_INVBD903XZT	1845	UVA_neuron_198_miseq	Gage	Salk	C2963	frontal cortex	TRUE	FALSE	FALSE	FALSE	4	M	White	Control	Exposure	Exposure
NDAR_INVBD903XZT	1845	UVA_neuron_199_miseq	Gage	Salk	C2963	frontal cortex	TRUE	FALSE	FALSE	FALSE	4	M	White	Control	Exposure	Exposure
NDAR_INVBD903XZT	1845	UVA_neuron_200_miseq	Gage	Salk	C2963	frontal cortex	TRUE	FALSE	FALSE	FALSE	4	M	White	Control	Exposure	Exposure
NDAR_INVBD903XZT	1845	UVA_neuron_201_miseq	Gage	Salk	C2963	frontal cortex	TRUE	FALSE	FALSE	FALSE	4	M	White	Control	Exposure	Exposure
NDAR_INVBD903XZT	1845	UVA_neuron_205_miseq	Gage	Salk	C2963	frontal cortex	TRUE	FALSE	FALSE	FALSE	4	M	White	Control	Exposure	Exposure
NDAR_INVBD903XZT	1845	UVA_neuron_208_miseq	Gage	Salk	C2963	frontal cortex	TRUE	FALSE	FALSE	FALSE	4	M	White	Control	Exposure	Exposure
NDAR_INVBD903XZT	1845	UVA_neuron_209_miseq	Gage	Salk	C2963	frontal cortex	TRUE	FALSE	FALSE	FALSE	4	M	White	Control	Exposure	Exposure
NDAR_INVBD903XZT	1845	UVA_neuron_210_miseq	Gage	Salk	C2963	frontal cortex	TRUE	FALSE	FALSE	FALSE	4	M	White	Control	Exposure	Exposure
NDAR_INVBD903XZT	1845	UVA_neuron_211_miseq	Gage	Salk	C2963	frontal cortex	TRUE	FALSE	FALSE	FALSE	4	M	White	Control	Exposure	Exposure
NDAR_INVBD903XZT	1845	UVA_neuron_212_miseq	Gage	Salk	C2963	frontal cortex	TRUE	FALSE	FALSE	FALSE	4	M	White	Control	Exposure	Exposure
NDAR_INVBD903XZT	1845	UVA_neuron_213_miseq	Gage	Salk	C2963	frontal cortex	TRUE	FALSE	FALSE	FALSE	4	M	White	Control	Exposure	Exposure
NDAR_INVBD903XZT	1845	UVA_neuron_214_miseq	Gage	Salk	C2963	frontal cortex	TRUE	FALSE	FALSE	FALSE	4	M	White	Control	Exposure	Exposure
NDAR_INVBD903XZT	1845	UVA_neuron_216_miseq	Gage	Salk	C2963	frontal cortex	TRUE	FALSE	FALSE	FALSE	4	M	White	Control	Exposure	Exposure
NDAR_INVBD903XZT	1845	UVA_neuron_217_miseq	Gage	Salk	C2963	frontal cortex	TRUE	FALSE	FALSE	FALSE	4	M	White	Control	Exposure	Exposure
NDAR_INVBD903XZT	1845	UVA_neuron_218_miseq	Gage	Salk	C2963	frontal cortex	TRUE	FALSE	FALSE	FALSE	4	M	White	Control	Exposure	Exposure
NDAR_INVBD903XZT	1845	UVA_neuron_219_miseq	Gage	Salk	C2963	frontal cortex	TRUE	FALSE	FALSE	FALSE	4	M	White	Control	Exposure	Exposure
NDAR_INVBD903XZT	1845	UVA_neuron_221_miseq	Gage	Salk	C2963	frontal cortex	TRUE	FALSE	FALSE	FALSE	4	M	White	Control	Exposure	Exposure
NDAR_INVBD903XZT	1845	UVA_neuron_224_miseq	Gage	Salk	C2963	frontal cortex	TRUE	FALSE	FALSE	FALSE	4	M	White	Control	Exposure	Exposure
NDAR_INVBD903XZT	1845	UVA_neuron_225_miseq	Gage	Salk	C2963	frontal cortex	TRUE	FALSE	FALSE	FALSE	4	M	White	Control	Exposure	Exposure
NDAR_INVBD903XZT	1845	UVA_neuron_228_miseq	Gage	Salk	C2963	frontal cortex	TRUE	FALSE	FALSE	FALSE	4	M	White	Control	Exposure	Exposure
NDAR_INVBD903XZT	1845	UVA_neuron_229_miseq	Gage	Salk	C2963	frontal cortex	TRUE	FALSE	FALSE	FALSE	4	M	White	Control	Exposure	Exposure
NDAR_INVBD903XZT	1845	UVA_neuron_230_miseq	Gage	Salk	C2963	frontal cortex	TRUE	FALSE	FALSE	FALSE	4	M	White	Control	Exposure	Exposure
NDAR_INVBD903XZT	1845	UVA_neuron_231_miseq	Gage	Salk	C2963	frontal cortex	TRUE	FALSE	FALSE	FALSE	4	M	White	Control	Exposure	Exposure
NDAR_INVBD903XZT	1845	UVA_neuron_237_miseq	Gage	Salk	C2963	frontal cortex	TRUE	FALSE	FALSE	FALSE	4	M	White	Control	Exposure	Exposure
NDAR_INVBD903XZT	1845	UVA_neuron_102_hiseq2500	Gage	Salk	C2963	frontal cortex	TRUE	FALSE	FALSE	FALSE	4	M	White	Control	Exposure	Exposure
NDAR_INVBD903XZT	1845	UVA_neuron_103_hiseq2500	Gage	Salk	C2963	frontal cortex	TRUE	FALSE	FALSE	FALSE	4	M	White	Control	Exposure	Exposure
NDAR_INVBD903XZT	1845	UVA_neuron_105_hiseq2500	Gage	Salk	C2963	frontal cortex	TRUE	FALSE	FALSE	FALSE	4	M	White	Control	Exposure	Exposure
NDAR_INVBD903XZT	1845	UVA_neuron_106_hiseq2500	Gage	Salk	C2963	frontal cortex	TRUE	FALSE	FALSE	FALSE	4	M	White	Control	Exposure	Exposure
NDAR_INVBD903XZT	1845	UVA_neuron_107_hiseq2500	Gage	Salk	C2963	frontal cortex	TRUE	FALSE	FALSE	FALSE	4	M	White	Control	Exposure	Exposure
NDAR_INVBD903XZT	1845	UVA_neuron_108_hiseq2500	Gage	Salk	C2963	frontal cortex	TRUE	FALSE	FALSE	FALSE	4	M	White	Control	Exposure	Exposure
NDAR_INVBD903XZT	1845	UVA_neuron_109_hiseq2500	Gage	Salk	C2963	frontal cortex	TRUE	FALSE	FALSE	FALSE	4	M	White	Control	Exposure	Exposure
NDAR_INVBD903XZT	1845	UVA_neuron_110_hiseq2500	Gage	Salk	C2963	frontal cortex	TRUE	FALSE	FALSE	FALSE	4	M	White	Control	Exposure	Exposure
NDAR_INVBD903XZT	1845	UVA_neuron_111_hiseq2500	Gage	Salk	C2963	frontal cortex	TRUE	FALSE	FALSE	FALSE	4	M	White	Control	Exposure	Exposure
NDAR_INVBD903XZT	1845	UVA_neuron_112_hiseq2500	Gage	Salk	C2963	frontal cortex	TRUE	FALSE	FALSE	FALSE	4	M	White	Control	Exposure	Exposure
NDAR_INVBD903XZT	1845	UVA_neuron_113_hiseq2500	Gage	Salk	C2963	frontal cortex	TRUE	FALSE	FALSE	FALSE	4	M	White	Control	Exposure	Exposure
NDAR_INVBD903XZT	1845	UVA_neuron_114_hiseq2500	Gage	Salk	C2963	frontal cortex	TRUE	FALSE	FALSE	FALSE	4	M	White	Control	Exposure	Exposure
NDAR_INVBD903XZT	1845	UVA_neuron_115_hiseq2500	Gage	Salk	C2963	frontal cortex	TRUE	FALSE	FALSE	FALSE	4	M	White	Control	Exposure	Exposure
NDAR_INVBD903XZT	1845	UVA_neuron_116_hiseq2500	Gage	Salk	C2963	frontal cortex	TRUE	FALSE	FALSE	FALSE	4	M	White	Control	Exposure	Exposure
NDAR_INVBD903XZT	1845	UVA_neuron_117_hiseq2500	Gage	Salk	C2963	frontal cortex	TRUE	FALSE	FALSE	FALSE	4	M	White	Control	Exposure	Exposure
NDAR_INVBD903XZT	1845	UVA_neuron_118_hiseq2500	Gage	Salk	C2963	frontal cortex	TRUE	FALSE	FALSE	FALSE	4	M	White	Control	Exposure	Exposure
NDAR_INVBD903XZT	1845	UVA_neuron_156_hiseq2500	Gage	Salk	C2963	frontal cortex	TRUE	FALSE	FALSE	FALSE	4	M	White	Control	Exposure	Exposure
NDAR_INVBD903XZT	1845	UVA_neuron_158_hiseq2500	Gage	Salk	C2963	frontal cortex	TRUE	FALSE	FALSE	FALSE	4	M	White	Control	Exposure	Exposure
NDAR_INVBD903XZT	1845	UVA_neuron_161_hiseq2500	Gage	Salk	C2963	frontal cortex	TRUE	FALSE	FALSE	FALSE	4	M	White	Control	Exposure	Exposure
NDAR_INVBD903XZT	1845	UVA_neuron_164_hiseq2500	Gage	Salk	C2963	frontal cortex	TRUE	FALSE	FALSE	FALSE	4	M	White	Control	Exposure	Exposure
NDAR_INVBD903XZT	1845	UVA_neuron_166_hiseq2500	Gage	Salk	C2963	frontal cortex	TRUE	FALSE	FALSE	FALSE	4	M	White	Control	Exposure	Exposure
NDAR_INVBD903XZT	1845	UVA_neuron_168_hiseq2500	Gage	Salk	C2963	frontal cortex	TRUE	FALSE	FALSE	FALSE	4	M	White	Control	Exposure	Exposure
NDAR_INVBD903XZT	1845	UVA_neuron_169_hiseq2500	Gage	Salk	C2963	frontal cortex	TRUE	FALSE	FALSE	FALSE	4	M	White	Control	Exposure	Exposure
NDAR_INVBD903XZT	1845	UVA_neuron_172_hiseq2500	Gage	Salk	C2963	frontal cortex	TRUE	FALSE	FALSE	FALSE	4	M	White	Control	Exposure	Exposure
NDAR_INVBD903XZT	1845	UVA_neuron_173_hiseq2500	Gage	Salk	C2963	frontal cortex	TRUE	FALSE	FALSE	FALSE	4	M	White	Control	Exposure	Exposure
NDAR_INVBD903XZT	1845	UVA_neuron_174_hiseq2500	Gage	Salk	C2963	frontal cortex	TRUE	FALSE	FALSE	FALSE	4	M	White	Control	Exposure	Exposure
NDAR_INVBD903XZT	1845	UVA_neuron_176_hiseq2500	Gage	Salk	C2963	frontal cortex	TRUE	FALSE	FALSE	FALSE	4	M	White	Control	Exposure	Exposure
NDAR_INVBD903XZT	1845	UVA_neuron_178_hiseq2500	Gage	Salk	C2963	frontal cortex	TRUE	FALSE	FALSE	FALSE	4	M	White	Control	Exposure	Exposure
NDAR_INVBD903XZT	1845	UVA_neuron_186_hiseq2500	Gage	Salk	C2963	frontal cortex	TRUE	FALSE	FALSE	FALSE	4	M	White	Control	Exposure	Exposure
NDAR_INVBD903XZT	1845	UVA_neuron_187_hiseq2500	Gage	Salk	C2963	frontal cortex	TRUE	FALSE	FALSE	FALSE	4	M	White	Control	Exposure	Exposure
NDAR_INVBD903XZT	1845	UVA_neuron_188_hiseq2500	Gage	Salk	C2963	frontal cortex	TRUE	FALSE	FALSE	FALSE	4	M	White	Control	Exposure	Exposure
NDAR_INVBD903XZT	1845	UVA_neuron_202_hiseq2500	Gage	Salk	C2963	frontal cortex	TRUE	FALSE	FALSE	FALSE	4	M	White	Control	Exposure	Exposure
NDAR_INVBD903XZT	1845	UVA_neuron_203_hiseq2500	Gage	Salk	C2963	frontal cortex	TRUE	FALSE	FALSE	FALSE	4	M	White	Control	Exposure	Exposure
NDAR_INVBD903XZT	1845	UVA_neuron_204_hiseq2500	Gage	Salk	C2963	frontal cortex	TRUE	FALSE	FALSE	FALSE	4	M	White	Control	Exposure	Exposure
NDAR_INVBD903XZT	1845	UVA_neuron_206_hiseq2500	Gage	Salk	C2963	frontal cortex	TRUE	FALSE	FALSE	FALSE	4	M	White	Control	Exposure	Exposure
NDAR_INVBD903XZT	1845	UVA_neuron_207_hiseq2500	Gage	Salk	C2963	frontal cortex	TRUE	FALSE	FALSE	FALSE	4	M	White	Control	Exposure	Exposure
NDAR_INVBD903XZT	1845	UVA_neuron_215_hiseq2500	Gage	Salk	C2963	frontal cortex	TRUE	FALSE	FALSE	FALSE	4	M	White	Control	Exposure	Exposure
NDAR_INVBD903XZT	1845	UVA_neuron_220_hiseq2500	Gage	Salk	C2963	frontal cortex	TRUE	FALSE	FALSE	FALSE	4	M	White	Control	Exposure	Exposure
NDAR_INVBD903XZT	1845	UVA_neuron_222_hiseq2500	Gage	Salk	C2963	frontal cortex	TRUE	FALSE	FALSE	FALSE	4	M	White	Control	Exposure	Exposure
NDAR_INVBD903XZT	1845	UVA_neuron_223_hiseq2500	Gage	Salk	C2963	frontal cortex	TRUE	FALSE	FALSE	FALSE	4	M	White	Control	Exposure	Exposure
NDAR_INVBD903XZT	1845	UVA_neuron_226_hiseq2500	Gage	Salk	C2963	frontal cortex	TRUE	FALSE	FALSE	FALSE	4	M	White	Control	Exposure	Exposure
NDAR_INVBD903XZT	1845	UVA_neuron_227_hiseq2500	Gage	Salk	C2963	frontal cortex	TRUE	FALSE	FALSE	FALSE	4	M	White	Control	Exposure	Exposure
NDAR_INVBD903XZT	1845	UVA_neuron_232_hiseq2500	Gage	Salk	C2963	frontal cortex	TRUE	FALSE	FALSE	FALSE	4	M	White	Control	Exposure	Exposure
NDAR_INVBD903XZT	1845	UVA_neuron_233_hiseq2500	Gage	Salk	C2963	frontal cortex	TRUE	FALSE	FALSE	FALSE	4	M	White	Control	Exposure	Exposure
NDAR_INVBD903XZT	1845	UVA_neuron_234_hiseq2500	Gage	Salk	C2963	frontal cortex	TRUE	FALSE	FALSE	FALSE	4	M	White	Control	Exposure	Exposure
NDAR_INVBD903XZT	1845	UVA_neuron_235_hiseq2500	Gage	Salk	C2963	frontal cortex	TRUE	FALSE	FALSE	FALSE	4	M	White	Control	Exposure	Exposure
NDAR_INVBD903XZT	1845	UVA_neuron_119_hiseq2500	Gage	Salk	C2963	frontal cortex	TRUE	FALSE	FALSE	FALSE	4	M	White	Control	Exposure	Exposure
NDAR_INVBD903XZT	1845	UVA_neuron_120_hiseq2500	Gage	Salk	C2963	frontal cortex	TRUE	FALSE	FALSE	FALSE	4	M	White	Control	Exposure	Exposure
NDAR_INVBD903XZT	1845	UVA_neuron_122_hiseq2500	Gage	Salk	C2963	frontal cortex	TRUE	FALSE	FALSE	FALSE	4	M	White	Control	Exposure	Exposure
NDAR_INVBD903XZT	1845	UVA_neuron_123_hiseq2500	Gage	Salk	C2963	frontal cortex	TRUE	FALSE	FALSE	FALSE	4	M	White	Control	Exposure	Exposure
NDAR_INVBD903XZT	1845	UVA_neuron_124_hiseq2500	Gage	Salk	C2963	frontal cortex	TRUE	FALSE	FALSE	FALSE	4	M	White	Control	Exposure	Exposure
NDAR_INVBD903XZT	1845	UVA_neuron_125_hiseq2500	Gage	Salk	C2963	frontal cortex	TRUE	FALSE	FALSE	FALSE	4	M	White	Control	Exposure	Exposure
NDAR_INVBD903XZT	1845	UVA_neuron_126_hiseq2500	Gage	Salk	C2963	frontal cortex	TRUE	FALSE	FALSE	FALSE	4	M	White	Control	Exposure	Exposure
NDAR_INVBD903XZT	1845	UVA_neuron_127_hiseq2500	Gage	Salk	C2963	frontal cortex	TRUE	FALSE	FALSE	FALSE	4	M	White	Control	Exposure	Exposure
NDAR_INVBD903XZT	1845	UVA_neuron_129_hiseq2500	Gage	Salk	C2963	frontal cortex	TRUE	FALSE	FALSE	FALSE	4	M	White	Control	Exposure	Exposure
NDAR_INVBD903XZT	1845	UVA_neuron_130_hiseq2500	Gage	Salk	C2963	frontal cortex	TRUE	FALSE	FALSE	FALSE	4	M	White	Control	Exposure	Exposure
NDAR_INVBD903XZT	1845	UVA_neuron_131_hiseq2500	Gage	Salk	C2963	frontal cortex	TRUE	FALSE	FALSE	FALSE	4	M	White	Control	Exposure	Exposure
NDAR_INVBD903XZT	1845	UVA_neuron_132_hiseq2500	Gage	Salk	C2963	frontal cortex	TRUE	FALSE	FALSE	FALSE	4	M	White	Control	Exposure	Exposure
NDAR_INVBD903XZT	1845	UVA_neuron_133_hiseq2500	Gage	Salk	C2963	frontal cortex	TRUE	FALSE	FALSE	FALSE	4	M	White	Control	Exposure	Exposure
NDAR_INVBD903XZT	1845	UVA_neuron_134_hiseq2500	Gage	Salk	C2963	frontal cortex	TRUE	FALSE	FALSE	FALSE	4	M	White	Control	Exposure	Exposure
NDAR_INVBD903XZT	1845	UVA_neuron_136_hiseq2500	Gage	Salk	C2963	frontal cortex	TRUE	FALSE	FALSE	FALSE	4	M	White	Control	Exposure	Exposure
NDAR_INVBD903XZT	1845	UVA_neuron_137_hiseq2500	Gage	Salk	C2963	frontal cortex	TRUE	FALSE	FALSE	FALSE	4	M	White	Control	Exposure	Exposure
NDAR_INVBD903XZT	1845	UVA_neuron_138_hiseq2500	Gage	Salk	C2963	frontal cortex	TRUE	FALSE	FALSE	FALSE	4	M	White	Control	Exposure	Exposure
NDAR_INVBD903XZT	1845	UVA_neuron_139_hiseq2500	Gage	Salk	C2963	frontal cortex	TRUE	FALSE	FALSE	FALSE	4	M	White	Control	Exposure	Exposure
NDAR_INVBD903XZT	1845	UVA_neuron_140_hiseq2500	Gage	Salk	C2963	frontal cortex	TRUE	FALSE	FALSE	FALSE	4	M	White	Control	Exposure	Exposure
NDAR_INVBD903XZT	1845	UVA_neuron_141_hiseq2500	Gage	Salk	C2963	frontal cortex	TRUE	FALSE	FALSE	FALSE	4	M	White	Control	Exposure	Exposure
NDAR_INVBD903XZT	1845	UVA_neuron_142_hiseq2500	Gage	Salk	C2963	frontal cortex	TRUE	FALSE	FALSE	FALSE	4	M	White	Control	Exposure	Exposure
NDAR_INVBD903XZT	1845	UVA_neuron_143_hiseq2500	Gage	Salk	C2963	frontal cortex	TRUE	FALSE	FALSE	FALSE	4	M	White	Control	Exposure	Exposure
NDAR_INVBD903XZT	1845	UVA_neuron_144_hiseq2500	Gage	Salk	C2963	frontal cortex	TRUE	FALSE	FALSE	FALSE	4	M	White	Control	Exposure	Exposure
NDAR_INVBD903XZT	1845	UVA_neuron_145_hiseq2500	Gage	Salk	C2963	frontal cortex	TRUE	FALSE	FALSE	FALSE	4	M	White	Control	Exposure	Exposure
NDAR_INVBD903XZT	1845	UVA_neuron_146_hiseq2500	Gage	Salk	C2963	frontal cortex	TRUE	FALSE	FALSE	FALSE	4	M	White	Control	Exposure	Exposure
NDAR_INVBD903XZT	1845	UVA_neuron_149_hiseq2500	Gage	Salk	C2963	frontal cortex	TRUE	FALSE	FALSE	FALSE	4	M	White	Control	Exposure	Exposure
NDAR_INVBD903XZT	1845	UVA_neuron_150_hiseq2500	Gage	Salk	C2963	frontal cortex	TRUE	FALSE	FALSE	FALSE	4	M	White	Control	Exposure	Exposure
NDAR_INVBD903XZT	1845	UVA_neuron_151_hiseq2500	Gage	Salk	C2963	frontal cortex	TRUE	FALSE	FALSE	FALSE	4	M	White	Control	Exposure	Exposure
NDAR_INVBD903XZT	1845	UVA_neuron_154_hiseq2500	Gage	Salk	C2963	frontal cortex	TRUE	FALSE	FALSE	FALSE	4	M	White	Control	Exposure	Exposure
NDAR_INVBD903XZT	1845	UVA_neuron_155_hiseq2500	Gage	Salk	C2963	frontal cortex	TRUE	FALSE	FALSE	FALSE	4	M	White	Control	Exposure	Exposure
NDAR_INVBD903XZT	1845	UVA_neuron_104_miseq	Gage	Salk	C2963	frontal cortex	TRUE	FALSE	FALSE	FALSE	4	M	White	Control	Exposure	Exposure
NDAR_INVBD903XZT	1845	UVA_neuron_121_miseq	Gage	Salk	C2963	frontal cortex	TRUE	FALSE	FALSE	FALSE	4	M	White	Control	Exposure	Exposure
NDAR_INVBD903XZT	1845	UVA_neuron_128_miseq	Gage	Salk	C2963	frontal cortex	TRUE	FALSE	FALSE	FALSE	4	M	White	Control	Exposure	Exposure
NDAR_INVBD903XZT	1845	UVA_neuron_135_miseq	Gage	Salk	C2963	frontal cortex	TRUE	FALSE	FALSE	FALSE	4	M	White	Control	Exposure	Exposure
NDAR_INVBD903XZT	1845	UVA_neuron_147_miseq	Gage	Salk	C2963	frontal cortex	TRUE	FALSE	FALSE	FALSE	4	M	White	Control	Exposure	Exposure
NDAR_INVBD903XZT	1845	UVA_neuron_148_miseq	Gage	Salk	C2963	frontal cortex	TRUE	FALSE	FALSE	FALSE	4	M	White	Control	Exposure	Exposure
NDAR_INVBD903XZT	1845	UVA_neuron_152_miseq	Gage	Salk	C2963	frontal cortex	TRUE	FALSE	FALSE	FALSE	4	M	White	Control	Exposure	Exposure
NDAR_INVBD903XZT	1845	UVA_neuron_153_miseq	Gage	Salk	C2963	frontal cortex	TRUE	FALSE	FALSE	FALSE	4	M	White	Control	Exposure	Exposure
NDAR_INVBD903XZT	1845	UVA_neuron_157_miseq	Gage	Salk	C2963	frontal cortex	TRUE	FALSE	FALSE	FALSE	4	M	White	Control	Exposure	Exposure
NDAR_INVBD903XZT	1845	UVA_neuron_159_miseq	Gage	Salk	C2963	frontal cortex	TRUE	FALSE	FALSE	FALSE	4	M	White	Control	Exposure	Exposure
NDAR_INVBD903XZT	1845	UVA_neuron_160_miseq	Gage	Salk	C2963	frontal cortex	TRUE	FALSE	FALSE	FALSE	4	M	White	Control	Exposure	Exposure
NDAR_INVBD903XZT	1845	UVA_neuron_162_miseq	Gage	Salk	C2963	frontal cortex	TRUE	FALSE	FALSE	FALSE	4	M	White	Control	Exposure	Exposure
NDAR_INVBD903XZT	1845	UVA_neuron_163_miseq	Gage	Salk	C2963	frontal cortex	TRUE	FALSE	FALSE	FALSE	4	M	White	Control	Exposure	Exposure
NDAR_INVBD903XZT	1845	UVA_neuron_165_miseq	Gage	Salk	C2963	frontal cortex	TRUE	FALSE	FALSE	FALSE	4	M	White	Control	Exposure	Exposure
NDAR_INVBD903XZT	1845	UVA_neuron_167_miseq	Gage	Salk	C2963	frontal cortex	TRUE	FALSE	FALSE	FALSE	4	M	White	Control	Exposure	Exposure
NDAR_INVBD903XZT	1845	UVA_neuron_170_miseq	Gage	Salk	C2963	frontal cortex	TRUE	FALSE	FALSE	FALSE	4	M	White	Control	Exposure	Exposure
NDAR_INVBD903XZT	1845	UVA_neuron_171_miseq	Gage	Salk	C2963	frontal cortex	TRUE	FALSE	FALSE	FALSE	4	M	White	Control	Exposure	Exposure
NDAR_INVBD903XZT	1845	UVA_neuron_175_miseq	Gage	Salk	C2963	frontal cortex	TRUE	FALSE	FALSE	FALSE	4	M	White	Control	Exposure	Exposure
NDAR_INVBD903XZT	1845	UVA_neuron_177_miseq	Gage	Salk	C2963	frontal cortex	TRUE	FALSE	FALSE	FALSE	4	M	White	Control	Exposure	Exposure
NDAR_INVBD903XZT	1845	UVA_neuron_179_miseq	Gage	Salk	C2963	frontal cortex	TRUE	FALSE	FALSE	FALSE	4	M	White	Control	Exposure	Exposure
NDAR_INVBD903XZT	1845	UVA_neuron_180_miseq	Gage	Salk	C2963	frontal cortex	TRUE	FALSE	FALSE	FALSE	4	M	White	Control	Exposure	Exposure
NDAR_INVBD903XZT	1845	UVA_neuron_181_miseq	Gage	Salk	C2963	frontal cortex	TRUE	FALSE	FALSE	FALSE	4	M	White	Control	Exposure	Exposure
NDAR_INVBD903XZT	1845	UVA_neuron_182_miseq	Gage	Salk	C2963	frontal cortex	TRUE	FALSE	FALSE	FALSE	4	M	White	Control	Exposure	Exposure
NDAR_INVBD903XZT	1845	UVA_neuron_183_miseq	Gage	Salk	C2963	frontal cortex	TRUE	FALSE	FALSE	FALSE	4	M	White	Control	Exposure	Exposure
NDAR_INVFN913ELE	1583	UVA_neuron_263_miseq	Gage	Salk	C2963	frontal cortex	TRUE	FALSE	FALSE	FALSE	312	M	White	Control	No_description	No_description
NDAR_INVFN913ELE	1583	UVA_neuron_266_miseq	Gage	Salk	C2963	frontal cortex	TRUE	FALSE	FALSE	FALSE	312	M	White	Control	No_description	No_description
NDAR_INVFN913ELE	1583	UVA_neuron_267_miseq	Gage	Salk	C2963	frontal cortex	TRUE	FALSE	FALSE	FALSE	312	M	White	Control	No_description	No_description
NDAR_INVFN913ELE	1583	UVA_neuron_268_miseq	Gage	Salk	C2963	frontal cortex	TRUE	FALSE	FALSE	FALSE	312	M	White	Control	No_description	No_description
NDAR_INVFN913ELE	1583	UVA_neuron_269_miseq	Gage	Salk	C2963	frontal cortex	TRUE	FALSE	FALSE	FALSE	312	M	White	Control	No_description	No_description
NDAR_INVFN913ELE	1583	UVA_neuron_270_miseq	Gage	Salk	C2963	frontal cortex	TRUE	FALSE	FALSE	FALSE	312	M	White	Control	No_description	No_description
NDAR_INVFN913ELE	1583	UVA_neuron_271_miseq	Gage	Salk	C2963	frontal cortex	TRUE	FALSE	FALSE	FALSE	312	M	White	Control	No_description	No_description
NDAR_INVFN913ELE	1583	UVA_neuron_272_miseq	Gage	Salk	C2963	frontal cortex	TRUE	FALSE	FALSE	FALSE	312	M	White	Control	No_description	No_description
NDAR_INVFN913ELE	1583	UVA_neuron_273_miseq	Gage	Salk	C2963	frontal cortex	TRUE	FALSE	FALSE	FALSE	312	M	White	Control	No_description	No_description
NDAR_INVFN913ELE	1583	UVA_neuron_274_miseq	Gage	Salk	C2963	frontal cortex	TRUE	FALSE	FALSE	FALSE	312	M	White	Control	No_description	No_description
NDAR_INVFN913ELE	1583	UVA_neuron_276_miseq	Gage	Salk	C2963	frontal cortex	TRUE	FALSE	FALSE	FALSE	312	M	White	Control	No_description	No_description
NDAR_INVFN913ELE	1583	UVA_neuron_278_miseq	Gage	Salk	C2963	frontal cortex	TRUE	FALSE	FALSE	FALSE	312	M	White	Control	No_description	No_description
NDAR_INVFN913ELE	1583	UVA_neuron_280_miseq	Gage	Salk	C2963	frontal cortex	TRUE	FALSE	FALSE	FALSE	312	M	White	Control	No_description	No_description
NDAR_INVFN913ELE	1583	UVA_neuron_281_miseq	Gage	Salk	C2963	frontal cortex	TRUE	FALSE	FALSE	FALSE	312	M	White	Control	No_description	No_description
NDAR_INVFN913ELE	1583	UVA_neuron_282_miseq	Gage	Salk	C2963	frontal cortex	TRUE	FALSE	FALSE	FALSE	312	M	White	Control	No_description	No_description
NDAR_INVFN913ELE	1583	UVA_neuron_283_miseq	Gage	Salk	C2963	frontal cortex	TRUE	FALSE	FALSE	FALSE	312	M	White	Control	No_description	No_description
NDAR_INVFN913ELE	1583	UVA_neuron_284_miseq	Gage	Salk	C2963	frontal cortex	TRUE	FALSE	FALSE	FALSE	312	M	White	Control	No_description	No_description
NDAR_INVFN913ELE	1583	UVA_neuron_285_miseq	Gage	Salk	C2963	frontal cortex	TRUE	FALSE	FALSE	FALSE	312	M	White	Control	No_description	No_description
NDAR_INVFN913ELE	1583	UVA_neuron_286_miseq	Gage	Salk	C2963	frontal cortex	TRUE	FALSE	FALSE	FALSE	312	M	White	Control	No_description	No_description
NDAR_INVFN913ELE	1583	UVA_neuron_288_miseq	Gage	Salk	C2963	frontal cortex	TRUE	FALSE	FALSE	FALSE	312	M	White	Control	No_description	No_description
NDAR_INVFN913ELE	1583	UVA_neuron_293_miseq	Gage	Salk	C2963	frontal cortex	TRUE	FALSE	FALSE	FALSE	312	M	White	Control	No_description	No_description
NDAR_INVFN913ELE	1583	UVA_neuron_295_miseq	Gage	Salk	C2963	frontal cortex	TRUE	FALSE	FALSE	FALSE	312	M	White	Control	No_description	No_description
NDAR_INVFN913ELE	1583	UVA_neuron_374_hiseq2500	Gage	Salk	C2963	frontal cortex	TRUE	FALSE	FALSE	FALSE	312	M	White	Control	No_description	No_description
NDAR_INVFN913ELE	1583	UVA_neuron_375_hiseq2500	Gage	Salk	C2963	frontal cortex	TRUE	FALSE	FALSE	FALSE	312	M	White	Control	No_description	No_description
NDAR_INVFN913ELE	1583	UVA_neuron_376_hiseq2500	Gage	Salk	C2963	frontal cortex	TRUE	FALSE	FALSE	FALSE	312	M	White	Control	No_description	No_description
NDAR_INVFN913ELE	1583	UVA_neuron_381_hiseq2500	Gage	Salk	C2963	frontal cortex	TRUE	FALSE	FALSE	FALSE	312	M	White	Control	No_description	No_description
NDAR_INVFN913ELE	1583	UVA_neuron_383_hiseq2500	Gage	Salk	C2963	frontal cortex	TRUE	FALSE	FALSE	FALSE	312	M	White	Control	No_description	No_description
NDAR_INVFN913ELE	1583	UVA_neuron_385_hiseq2500	Gage	Salk	C2963	frontal cortex	TRUE	FALSE	FALSE	FALSE	312	M	White	Control	No_description	No_description
NDAR_INVFN913ELE	1583	UVA_neuron_386_hiseq2500	Gage	Salk	C2963	frontal cortex	TRUE	FALSE	FALSE	FALSE	312	M	White	Control	No_description	No_description
NDAR_INVFN913ELE	1583	UVA_neuron_264_hiseq3000	Gage	Salk	C2963	frontal cortex	TRUE	FALSE	FALSE	FALSE	312	M	White	Control	No_description	No_description
NDAR_INVFN913ELE	1583	UVA_neuron_265_hiseq3000	Gage	Salk	C2963	frontal cortex	TRUE	FALSE	FALSE	FALSE	312	M	White	Control	No_description	No_description
NDAR_INVFN913ELE	1583	UVA_neuron_277_hiseq3000	Gage	Salk	C2963	frontal cortex	TRUE	FALSE	FALSE	FALSE	312	M	White	Control	No_description	No_description
NDAR_INVFN913ELE	1583	UVA_neuron_279_hiseq3000	Gage	Salk	C2963	frontal cortex	TRUE	FALSE	FALSE	FALSE	312	M	White	Control	No_description	No_description
NDAR_INVFN913ELE	1583	UVA_neuron_289_hiseq3000	Gage	Salk	C2963	frontal cortex	TRUE	FALSE	FALSE	FALSE	312	M	White	Control	No_description	No_description
NDAR_INVFN913ELE	1583	UVA_neuron_290_hiseq3000	Gage	Salk	C2963	frontal cortex	TRUE	FALSE	FALSE	FALSE	312	M	White	Control	No_description	No_description
NDAR_INVFN913ELE	1583	UVA_neuron_291_hiseq3000	Gage	Salk	C2963	frontal cortex	TRUE	FALSE	FALSE	FALSE	312	M	White	Control	No_description	No_description
NDAR_INVFN913ELE	1583	UVA_neuron_292_hiseq3000	Gage	Salk	C2963	frontal cortex	TRUE	FALSE	FALSE	FALSE	312	M	White	Control	No_description	No_description
NDAR_INVFN913ELE	1583	UVA_neuron_294_hiseq3000	Gage	Salk	C2963	frontal cortex	TRUE	FALSE	FALSE	FALSE	312	M	White	Control	No_description	No_description
NDAR_INVFN913ELE	1583	UVA_neuron_297_hiseq3000	Gage	Salk	C2963	frontal cortex	TRUE	FALSE	FALSE	FALSE	312	M	White	Control	No_description	No_description
NDAR_INVFN913ELE	1583	UVA_neuron_306_hiseq3000	Gage	Salk	C2963	frontal cortex	TRUE	FALSE	FALSE	FALSE	312	M	White	Control	No_description	No_description
NDAR_INVFN913ELE	1583	UVA_neuron_307_hiseq3000	Gage	Salk	C2963	frontal cortex	TRUE	FALSE	FALSE	FALSE	312	M	White	Control	No_description	No_description
NDAR_INVFN913ELE	1583	UVA_neuron_309_hiseq3000	Gage	Salk	C2963	frontal cortex	TRUE	FALSE	FALSE	FALSE	312	M	White	Control	No_description	No_description
NDAR_INVFN913ELE	1583	UVA_neuron_313_hiseq3000	Gage	Salk	C2963	frontal cortex	TRUE	FALSE	FALSE	FALSE	312	M	White	Control	No_description	No_description
NDAR_INVFN913ELE	1583	UVA_neuron_314_hiseq3000	Gage	Salk	C2963	frontal cortex	TRUE	FALSE	FALSE	FALSE	312	M	White	Control	No_description	No_description
NDAR_INVFN913ELE	1583	UVA_neuron_315_hiseq3000	Gage	Salk	C2963	frontal cortex	TRUE	FALSE	FALSE	FALSE	312	M	White	Control	No_description	No_description
NDAR_INVFN913ELE	1583	UVA_neuron_316_hiseq3000	Gage	Salk	C2963	frontal cortex	TRUE	FALSE	FALSE	FALSE	312	M	White	Control	No_description	No_description
NDAR_INVFN913ELE	1583	UVA_neuron_319_hiseq3000	Gage	Salk	C2963	frontal cortex	TRUE	FALSE	FALSE	FALSE	312	M	White	Control	No_description	No_description
NDAR_INVFN913ELE	1583	UVA_neuron_325_hiseq3000	Gage	Salk	C2963	frontal cortex	TRUE	FALSE	FALSE	FALSE	312	M	White	Control	No_description	No_description
NDAR_INVFN913ELE	1583	UVA_neuron_326_hiseq3000	Gage	Salk	C2963	frontal cortex	TRUE	FALSE	FALSE	FALSE	312	M	White	Control	No_description	No_description
NDAR_INVFN913ELE	1583	UVA_neuron_327_hiseq3000	Gage	Salk	C2963	frontal cortex	TRUE	FALSE	FALSE	FALSE	312	M	White	Control	No_description	No_description
NDAR_INVFN913ELE	1583	UVA_neuron_328_hiseq3000	Gage	Salk	C2963	frontal cortex	TRUE	FALSE	FALSE	FALSE	312	M	White	Control	No_description	No_description
NDAR_INVFN913ELE	1583	UVA_neuron_332_hiseq3000	Gage	Salk	C2963	frontal cortex	TRUE	FALSE	FALSE	FALSE	312	M	White	Control	No_description	No_description
NDAR_INVFN913ELE	1583	UVA_neuron_333_hiseq3000	Gage	Salk	C2963	frontal cortex	TRUE	FALSE	FALSE	FALSE	312	M	White	Control	No_description	No_description
NDAR_INVFN913ELE	1583	UVA_neuron_349_hiseq3000	Gage	Salk	C2963	frontal cortex	TRUE	FALSE	FALSE	FALSE	312	M	White	Control	No_description	No_description
NDAR_INVFN913ELE	1583	UVA_neuron_350_hiseq3000	Gage	Salk	C2963	frontal cortex	TRUE	FALSE	FALSE	FALSE	312	M	White	Control	No_description	No_description
NDAR_INVFN913ELE	1583	UVA_neuron_351_hiseq3000	Gage	Salk	C2963	frontal cortex	TRUE	FALSE	FALSE	FALSE	312	M	White	Control	No_description	No_description
NDAR_INVFN913ELE	1583	UVA_neuron_352_hiseq3000	Gage	Salk	C2963	frontal cortex	TRUE	FALSE	FALSE	FALSE	312	M	White	Control	No_description	No_description
NDAR_INVFN913ELE	1583	UVA_neuron_359_hiseq3000	Gage	Salk	C2963	frontal cortex	TRUE	FALSE	FALSE	FALSE	312	M	White	Control	No_description	No_description
NDAR_INVFN913ELE	1583	UVA_neuron_362_hiseq3000	Gage	Salk	C2963	frontal cortex	TRUE	FALSE	FALSE	FALSE	312	M	White	Control	No_description	No_description
NDAR_INVFN913ELE	1583	UVA_neuron_366_hiseq3000	Gage	Salk	C2963	frontal cortex	TRUE	FALSE	FALSE	FALSE	312	M	White	Control	No_description	No_description
NDAR_INVFN913ELE	1583	UVA_neuron_367_hiseq3000	Gage	Salk	C2963	frontal cortex	TRUE	FALSE	FALSE	FALSE	312	M	White	Control	No_description	No_description
NDAR_INVFN913ELE	1583	UVA_neuron_368_hiseq3000	Gage	Salk	C2963	frontal cortex	TRUE	FALSE	FALSE	FALSE	312	M	White	Control	No_description	No_description
NDAR_INVFN913ELE	1583	UVA_neuron_369_hiseq3000	Gage	Salk	C2963	frontal cortex	TRUE	FALSE	FALSE	FALSE	312	M	White	Control	No_description	No_description
NDAR_INVFN913ELE	1583	UVA_neuron_377_hiseq3000	Gage	Salk	C2963	frontal cortex	TRUE	FALSE	FALSE	FALSE	312	M	White	Control	No_description	No_description
NDAR_INVFN913ELE	1583	UVA_neuron_378_hiseq3000	Gage	Salk	C2963	frontal cortex	TRUE	FALSE	FALSE	FALSE	312	M	White	Control	No_description	No_description
NDAR_INVFN913ELE	1583	UVA_neuron_379_hiseq3000	Gage	Salk	C2963	frontal cortex	TRUE	FALSE	FALSE	FALSE	312	M	White	Control	No_description	No_description
NDAR_INVFN913ELE	1583	UVA_neuron_296_miseq	Gage	Salk	C2963	frontal cortex	TRUE	FALSE	FALSE	FALSE	312	M	White	Control	No_description	No_description
NDAR_INVFN913ELE	1583	UVA_neuron_298_miseq	Gage	Salk	C2963	frontal cortex	TRUE	FALSE	FALSE	FALSE	312	M	White	Control	No_description	No_description
NDAR_INVFN913ELE	1583	UVA_neuron_300_miseq	Gage	Salk	C2963	frontal cortex	TRUE	FALSE	FALSE	FALSE	312	M	White	Control	No_description	No_description
NDAR_INVFN913ELE	1583	UVA_neuron_301_miseq	Gage	Salk	C2963	frontal cortex	TRUE	FALSE	FALSE	FALSE	312	M	White	Control	No_description	No_description
NDAR_INVFN913ELE	1583	UVA_neuron_302_miseq	Gage	Salk	C2963	frontal cortex	TRUE	FALSE	FALSE	FALSE	312	M	White	Control	No_description	No_description
NDAR_INVFN913ELE	1583	UVA_neuron_303_miseq	Gage	Salk	C2963	frontal cortex	TRUE	FALSE	FALSE	FALSE	312	M	White	Control	No_description	No_description
NDAR_INVFN913ELE	1583	UVA_neuron_304_miseq	Gage	Salk	C2963	frontal cortex	TRUE	FALSE	FALSE	FALSE	312	M	White	Control	No_description	No_description
NDAR_INVFN913ELE	1583	UVA_neuron_305_miseq	Gage	Salk	C2963	frontal cortex	TRUE	FALSE	FALSE	FALSE	312	M	White	Control	No_description	No_description
NDAR_INVFN913ELE	1583	UVA_neuron_308_miseq	Gage	Salk	C2963	frontal cortex	TRUE	FALSE	FALSE	FALSE	312	M	White	Control	No_description	No_description
NDAR_INVFN913ELE	1583	UVA_neuron_310_miseq	Gage	Salk	C2963	frontal cortex	TRUE	FALSE	FALSE	FALSE	312	M	White	Control	No_description	No_description
NDAR_INVFN913ELE	1583	UVA_neuron_311_miseq	Gage	Salk	C2963	frontal cortex	TRUE	FALSE	FALSE	FALSE	312	M	White	Control	No_description	No_description
NDAR_INVFN913ELE	1583	UVA_neuron_312_miseq	Gage	Salk	C2963	frontal cortex	TRUE	FALSE	FALSE	FALSE	312	M	White	Control	No_description	No_description
NDAR_INVFN913ELE	1583	UVA_neuron_317_miseq	Gage	Salk	C2963	frontal cortex	TRUE	FALSE	FALSE	FALSE	312	M	White	Control	No_description	No_description
NDAR_INVFN913ELE	1583	UVA_neuron_318_miseq	Gage	Salk	C2963	frontal cortex	TRUE	FALSE	FALSE	FALSE	312	M	White	Control	No_description	No_description
NDAR_INVFN913ELE	1583	UVA_neuron_320_miseq	Gage	Salk	C2963	frontal cortex	TRUE	FALSE	FALSE	FALSE	312	M	White	Control	No_description	No_description
NDAR_INVFN913ELE	1583	UVA_neuron_342_miseq	Gage	Salk	C2963	frontal cortex	TRUE	FALSE	FALSE	FALSE	312	M	White	Control	No_description	No_description
NDAR_INVFN913ELE	1583	UVA_neuron_343_miseq	Gage	Salk	C2963	frontal cortex	TRUE	FALSE	FALSE	FALSE	312	M	White	Control	No_description	No_description
NDAR_INVFN913ELE	1583	UVA_neuron_348_miseq	Gage	Salk	C2963	frontal cortex	TRUE	FALSE	FALSE	FALSE	312	M	White	Control	No_description	No_description
NDAR_INVFN913ELE	1583	UVA_neuron_358_miseq	Gage	Salk	C2963	frontal cortex	TRUE	FALSE	FALSE	FALSE	312	M	White	Control	No_description	No_description
NDAR_INVFN913ELE	1583	UVA_neuron_387_miseq	Gage	Salk	C2963	frontal cortex	TRUE	FALSE	FALSE	FALSE	312	M	White	Control	No_description	No_description
NDAR_INVFN913ELE	1583	UVA_neuron_388_miseq	Gage	Salk	C2963	frontal cortex	TRUE	FALSE	FALSE	FALSE	312	M	White	Control	No_description	No_description
NDAR_INVFN913ELE	1583	UVA_neuron_389_miseq	Gage	Salk	C2963	frontal cortex	TRUE	FALSE	FALSE	FALSE	312	M	White	Control	No_description	No_description
NDAR_INVFN913ELE	1583	UVA_neuron_390_miseq	Gage	Salk	C2963	frontal cortex	TRUE	FALSE	FALSE	FALSE	312	M	White	Control	No_description	No_description
NDAR_INVFN913ELE	1583	UVA_neuron_391_miseq	Gage	Salk	C2963	frontal cortex	TRUE	FALSE	FALSE	FALSE	312	M	White	Control	No_description	No_description
NDAR_INVFN913ELE	1583	UVA_neuron_392_miseq	Gage	Salk	C2963	frontal cortex	TRUE	FALSE	FALSE	FALSE	312	M	White	Control	No_description	No_description
NDAR_INVFN913ELE	1583	UVA_neuron_393_miseq	Gage	Salk	C2963	frontal cortex	TRUE	FALSE	FALSE	FALSE	312	M	White	Control	No_description	No_description
NDAR_INVFN913ELE	1583	UVA_neuron_394_miseq	Gage	Salk	C2963	frontal cortex	TRUE	FALSE	FALSE	FALSE	312	M	White	Control	No_description	No_description
NDAR_INVFN913ELE	1583	UVA_neuron_395_miseq	Gage	Salk	C2963	frontal cortex	TRUE	FALSE	FALSE	FALSE	312	M	White	Control	No_description	No_description
NDAR_INVFN913ELE	1583	UVA_neuron_396_miseq	Gage	Salk	C2963	frontal cortex	TRUE	FALSE	FALSE	FALSE	312	M	White	Control	No_description	No_description
NDAR_INVFN913ELE	1583	UVA_neuron_397_miseq	Gage	Salk	C2963	frontal cortex	TRUE	FALSE	FALSE	FALSE	312	M	White	Control	No_description	No_description
NDAR_INVFN913ELE	1583	UVA_neuron_398_miseq	Gage	Salk	C2963	frontal cortex	TRUE	FALSE	FALSE	FALSE	312	M	White	Control	No_description	No_description
NDAR_INVFN913ELE	1583	UVA_neuron_399_miseq	Gage	Salk	C2963	frontal cortex	TRUE	FALSE	FALSE	FALSE	312	M	White	Control	No_description	No_description
NDAR_INVFN913ELE	1583	UVA_neuron_400_miseq	Gage	Salk	C2963	frontal cortex	TRUE	FALSE	FALSE	FALSE	312	M	White	Control	No_description	No_description
NDAR_INVFN913ELE	1583	UVA_neuron_401_miseq	Gage	Salk	C2963	frontal cortex	TRUE	FALSE	FALSE	FALSE	312	M	White	Control	No_description	No_description
NDAR_INVFN913ELE	1583	UVA_neuron_402_miseq	Gage	Salk	C2963	frontal cortex	TRUE	FALSE	FALSE	FALSE	312	M	White	Control	No_description	No_description
NDAR_INVFN913ELE	1583	UVA_neuron_403_miseq	Gage	Salk	C2963	frontal cortex	TRUE	FALSE	FALSE	FALSE	312	M	White	Control	No_description	No_description
NDAR_INVFN913ELE	1583	UVA_neuron_404_miseq	Gage	Salk	C2963	frontal cortex	TRUE	FALSE	FALSE	FALSE	312	M	White	Control	No_description	No_description
NDAR_INVFN913ELE	1583	UVA_neuron_405_miseq	Gage	Salk	C2963	frontal cortex	TRUE	FALSE	FALSE	FALSE	312	M	White	Control	No_description	No_description
NDAR_INVFN913ELE	1583	UVA_neuron_406_miseq	Gage	Salk	C2963	frontal cortex	TRUE	FALSE	FALSE	FALSE	312	M	White	Control	No_description	No_description
NDAR_INVFN913ELE	1583	UVA_neuron_407_miseq	Gage	Salk	C2963	frontal cortex	TRUE	FALSE	FALSE	FALSE	312	M	White	Control	No_description	No_description
NDAR_INVFN913ELE	1583	UVA_neuron_408_miseq	Gage	Salk	C2963	frontal cortex	TRUE	FALSE	FALSE	FALSE	312	M	White	Control	No_description	No_description
NDAR_INVFN913ELE	1583	UVA_neuron_409_miseq	Gage	Salk	C2963	frontal cortex	TRUE	FALSE	FALSE	FALSE	312	M	White	Control	No_description	No_description
NDAR_INVFN913ELE	1583	UVA_neuron_410_miseq	Gage	Salk	C2963	frontal cortex	TRUE	FALSE	FALSE	FALSE	312	M	White	Control	No_description	No_description
NDAR_INVFN913ELE	1583	UVA_neuron_411_miseq	Gage	Salk	C2963	frontal cortex	TRUE	FALSE	FALSE	FALSE	312	M	White	Control	No_description	No_description
NDAR_INVFN913ELE	1583	UVA_neuron_412_miseq	Gage	Salk	C2963	frontal cortex	TRUE	FALSE	FALSE	FALSE	312	M	White	Control	No_description	No_description
NDAR_INVFN913ELE	1583	UVA_neuron_413_miseq	Gage	Salk	C2963	frontal cortex	TRUE	FALSE	FALSE	FALSE	312	M	White	Control	No_description	No_description
NDAR_INVFN913ELE	1583	UVA_neuron_414_miseq	Gage	Salk	C2963	frontal cortex	TRUE	FALSE	FALSE	FALSE	312	M	White	Control	No_description	No_description
NDAR_INVFN913ELE	1583	UVA_neuron_415_miseq	Gage	Salk	C2963	frontal cortex	TRUE	FALSE	FALSE	FALSE	312	M	White	Control	No_description	No_description
NDAR_INVFN913ELE	1583	UVA_neuron_416_miseq	Gage	Salk	C2963	frontal cortex	TRUE	FALSE	FALSE	FALSE	312	M	White	Control	No_description	No_description
NDAR_INVFN913ELE	1583	UVA_neuron_417_miseq	Gage	Salk	C2963	frontal cortex	TRUE	FALSE	FALSE	FALSE	312	M	White	Control	No_description	No_description
NDAR_INVFN913ELE	1583	UVA_neuron_418_miseq	Gage	Salk	C2963	frontal cortex	TRUE	FALSE	FALSE	FALSE	312	M	White	Control	No_description	No_description
NDAR_INVFN913ELE	1583	UVA_neuron_419_miseq	Gage	Salk	C2963	frontal cortex	TRUE	FALSE	FALSE	FALSE	312	M	White	Control	No_description	No_description
NDAR_INVFN913ELE	1583	UVA_neuron_420_miseq	Gage	Salk	C2963	frontal cortex	TRUE	FALSE	FALSE	FALSE	312	M	White	Control	No_description	No_description
NDAR_INVFN913ELE	1583	UVA_neuron_421_miseq	Gage	Salk	C2963	frontal cortex	TRUE	FALSE	FALSE	FALSE	312	M	White	Control	No_description	No_description
NDAR_INVFN913ELE	1583	UVA_neuron_422_miseq	Gage	Salk	C2963	frontal cortex	TRUE	FALSE	FALSE	FALSE	312	M	White	Control	No_description	No_description
NDAR_INVFN913ELE	1583	UVA_neuron_423_miseq	Gage	Salk	C2963	frontal cortex	TRUE	FALSE	FALSE	FALSE	312	M	White	Control	No_description	No_description
NDAR_INVFN913ELE	1583	UVA_neuron_245_hiseq2500	Gage	Salk	C2963	frontal cortex	TRUE	FALSE	FALSE	FALSE	312	M	White	Control	No_description	No_description
NDAR_INVFN913ELE	1583	UVA_neuron_247_hiseq2500	Gage	Salk	C2963	frontal cortex	TRUE	FALSE	FALSE	FALSE	312	M	White	Control	No_description	No_description
NDAR_INVFN913ELE	1583	UVA_neuron_250_hiseq2500	Gage	Salk	C2963	frontal cortex	TRUE	FALSE	FALSE	FALSE	312	M	White	Control	No_description	No_description
NDAR_INVFN913ELE	1583	UVA_neuron_275_hiseq2500	Gage	Salk	C2963	frontal cortex	TRUE	FALSE	FALSE	FALSE	312	M	White	Control	No_description	No_description
NDAR_INVFN913ELE	1583	UVA_neuron_287_hiseq2500	Gage	Salk	C2963	frontal cortex	TRUE	FALSE	FALSE	FALSE	312	M	White	Control	No_description	No_description
NDAR_INVFN913ELE	1583	UVA_neuron_299_hiseq2500	Gage	Salk	C2963	frontal cortex	TRUE	FALSE	FALSE	FALSE	312	M	White	Control	No_description	No_description
NDAR_INVFN913ELE	1583	UVA_neuron_321_hiseq2500	Gage	Salk	C2963	frontal cortex	TRUE	FALSE	FALSE	FALSE	312	M	White	Control	No_description	No_description
NDAR_INVFN913ELE	1583	UVA_neuron_322_hiseq2500	Gage	Salk	C2963	frontal cortex	TRUE	FALSE	FALSE	FALSE	312	M	White	Control	No_description	No_description
NDAR_INVFN913ELE	1583	UVA_neuron_323_hiseq2500	Gage	Salk	C2963	frontal cortex	TRUE	FALSE	FALSE	FALSE	312	M	White	Control	No_description	No_description
NDAR_INVFN913ELE	1583	UVA_neuron_324_hiseq2500	Gage	Salk	C2963	frontal cortex	TRUE	FALSE	FALSE	FALSE	312	M	White	Control	No_description	No_description
NDAR_INVFN913ELE	1583	UVA_neuron_329_hiseq2500	Gage	Salk	C2963	frontal cortex	TRUE	FALSE	FALSE	FALSE	312	M	White	Control	No_description	No_description
NDAR_INVFN913ELE	1583	UVA_neuron_330_hiseq2500	Gage	Salk	C2963	frontal cortex	TRUE	FALSE	FALSE	FALSE	312	M	White	Control	No_description	No_description
NDAR_INVFN913ELE	1583	UVA_neuron_331_hiseq2500	Gage	Salk	C2963	frontal cortex	TRUE	FALSE	FALSE	FALSE	312	M	White	Control	No_description	No_description
NDAR_INVFN913ELE	1583	UVA_neuron_334_hiseq2500	Gage	Salk	C2963	frontal cortex	TRUE	FALSE	FALSE	FALSE	312	M	White	Control	No_description	No_description
NDAR_INVFN913ELE	1583	UVA_neuron_335_hiseq2500	Gage	Salk	C2963	frontal cortex	TRUE	FALSE	FALSE	FALSE	312	M	White	Control	No_description	No_description
NDAR_INVFN913ELE	1583	UVA_neuron_336_hiseq2500	Gage	Salk	C2963	frontal cortex	TRUE	FALSE	FALSE	FALSE	312	M	White	Control	No_description	No_description
NDAR_INVFN913ELE	1583	UVA_neuron_337_hiseq2500	Gage	Salk	C2963	frontal cortex	TRUE	FALSE	FALSE	FALSE	312	M	White	Control	No_description	No_description
NDAR_INVFN913ELE	1583	UVA_neuron_338_hiseq2500	Gage	Salk	C2963	frontal cortex	TRUE	FALSE	FALSE	FALSE	312	M	White	Control	No_description	No_description
NDAR_INVFN913ELE	1583	UVA_neuron_339_hiseq2500	Gage	Salk	C2963	frontal cortex	TRUE	FALSE	FALSE	FALSE	312	M	White	Control	No_description	No_description
NDAR_INVFN913ELE	1583	UVA_neuron_340_hiseq2500	Gage	Salk	C2963	frontal cortex	TRUE	FALSE	FALSE	FALSE	312	M	White	Control	No_description	No_description
NDAR_INVFN913ELE	1583	UVA_neuron_341_hiseq2500	Gage	Salk	C2963	frontal cortex	TRUE	FALSE	FALSE	FALSE	312	M	White	Control	No_description	No_description
NDAR_INVFN913ELE	1583	UVA_neuron_344_hiseq2500	Gage	Salk	C2963	frontal cortex	TRUE	FALSE	FALSE	FALSE	312	M	White	Control	No_description	No_description
NDAR_INVFN913ELE	1583	UVA_neuron_345_hiseq2500	Gage	Salk	C2963	frontal cortex	TRUE	FALSE	FALSE	FALSE	312	M	White	Control	No_description	No_description
NDAR_INVFN913ELE	1583	UVA_neuron_346_hiseq2500	Gage	Salk	C2963	frontal cortex	TRUE	FALSE	FALSE	FALSE	312	M	White	Control	No_description	No_description
NDAR_INVFN913ELE	1583	UVA_neuron_347_hiseq2500	Gage	Salk	C2963	frontal cortex	TRUE	FALSE	FALSE	FALSE	312	M	White	Control	No_description	No_description
NDAR_INVFN913ELE	1583	UVA_neuron_353_hiseq2500	Gage	Salk	C2963	frontal cortex	TRUE	FALSE	FALSE	FALSE	312	M	White	Control	No_description	No_description
NDAR_INVFN913ELE	1583	UVA_neuron_354_hiseq2500	Gage	Salk	C2963	frontal cortex	TRUE	FALSE	FALSE	FALSE	312	M	White	Control	No_description	No_description
NDAR_INVFN913ELE	1583	UVA_neuron_355_hiseq2500	Gage	Salk	C2963	frontal cortex	TRUE	FALSE	FALSE	FALSE	312	M	White	Control	No_description	No_description
NDAR_INVFN913ELE	1583	UVA_neuron_356_hiseq2500	Gage	Salk	C2963	frontal cortex	TRUE	FALSE	FALSE	FALSE	312	M	White	Control	No_description	No_description
NDAR_INVFN913ELE	1583	UVA_neuron_357_hiseq2500	Gage	Salk	C2963	frontal cortex	TRUE	FALSE	FALSE	FALSE	312	M	White	Control	No_description	No_description
NDAR_INVFN913ELE	1583	UVA_neuron_360_hiseq2500	Gage	Salk	C2963	frontal cortex	TRUE	FALSE	FALSE	FALSE	312	M	White	Control	No_description	No_description
NDAR_INVFN913ELE	1583	UVA_neuron_361_hiseq2500	Gage	Salk	C2963	frontal cortex	TRUE	FALSE	FALSE	FALSE	312	M	White	Control	No_description	No_description
NDAR_INVFN913ELE	1583	UVA_neuron_363_hiseq2500	Gage	Salk	C2963	frontal cortex	TRUE	FALSE	FALSE	FALSE	312	M	White	Control	No_description	No_description
NDAR_INVFN913ELE	1583	UVA_neuron_364_hiseq2500	Gage	Salk	C2963	frontal cortex	TRUE	FALSE	FALSE	FALSE	312	M	White	Control	No_description	No_description
NDAR_INVFN913ELE	1583	UVA_neuron_365_hiseq2500	Gage	Salk	C2963	frontal cortex	TRUE	FALSE	FALSE	FALSE	312	M	White	Control	No_description	No_description
NDAR_INVFN913ELE	1583	UVA_neuron_370_hiseq2500	Gage	Salk	C2963	frontal cortex	TRUE	FALSE	FALSE	FALSE	312	M	White	Control	No_description	No_description
NDAR_INVFN913ELE	1583	UVA_neuron_371_hiseq2500	Gage	Salk	C2963	frontal cortex	TRUE	FALSE	FALSE	FALSE	312	M	White	Control	No_description	No_description
NDAR_INVFN913ELE	1583	UVA_neuron_372_hiseq2500	Gage	Salk	C2963	frontal cortex	TRUE	FALSE	FALSE	FALSE	312	M	White	Control	No_description	No_description
NDAR_INVFN913ELE	1583	UVA_neuron_373_hiseq2500	Gage	Salk	C2963	frontal cortex	TRUE	FALSE	FALSE	FALSE	312	M	White	Control	No_description	No_description
NDAR_INVBD903XZT	1845	UVA_neuron_236_hiseq2500	Gage	Salk	C2963	frontal cortex	TRUE	FALSE	FALSE	FALSE	4	M	White	Control	Exposure	Exposure
NDAR_INVBD903XZT	1845	UVA_neuron_238_hiseq2500	Gage	Salk	C2963	frontal cortex	TRUE	FALSE	FALSE	FALSE	4	M	White	Control	Exposure	Exposure
NDAR_INVBD903XZT	1845	UVA_neuron_239_hiseq2500	Gage	Salk	C2963	frontal cortex	TRUE	FALSE	FALSE	FALSE	4	M	White	Control	Exposure	Exposure
NDAR_INVFN913ELE	1583	UVA_neuron_240_miseq	Gage	Salk	C2963	frontal cortex	TRUE	FALSE	FALSE	FALSE	312	M	White	Control	No_description	No_description
NDAR_INVFN913ELE	1583	UVA_neuron_241_miseq	Gage	Salk	C2963	frontal cortex	TRUE	FALSE	FALSE	FALSE	312	M	White	Control	No_description	No_description
NDAR_INVFN913ELE	1583	UVA_neuron_242_miseq	Gage	Salk	C2963	frontal cortex	TRUE	FALSE	FALSE	FALSE	312	M	White	Control	No_description	No_description
NDAR_INVFN913ELE	1583	UVA_neuron_243_miseq	Gage	Salk	C2963	frontal cortex	TRUE	FALSE	FALSE	FALSE	312	M	White	Control	No_description	No_description
NDAR_INVFN913ELE	1583	UVA_neuron_244_miseq	Gage	Salk	C2963	frontal cortex	TRUE	FALSE	FALSE	FALSE	312	M	White	Control	No_description	No_description
NDAR_INVFN913ELE	1583	UVA_neuron_246_miseq	Gage	Salk	C2963	frontal cortex	TRUE	FALSE	FALSE	FALSE	312	M	White	Control	No_description	No_description
NDAR_INVFN913ELE	1583	UVA_neuron_248_miseq	Gage	Salk	C2963	frontal cortex	TRUE	FALSE	FALSE	FALSE	312	M	White	Control	No_description	No_description
NDAR_INVFN913ELE	1583	UVA_neuron_249_miseq	Gage	Salk	C2963	frontal cortex	TRUE	FALSE	FALSE	FALSE	312	M	White	Control	No_description	No_description
NDAR_INVFN913ELE	1583	UVA_neuron_251_miseq	Gage	Salk	C2963	frontal cortex	TRUE	FALSE	FALSE	FALSE	312	M	White	Control	No_description	No_description
NDAR_INVFN913ELE	1583	UVA_neuron_252_miseq	Gage	Salk	C2963	frontal cortex	TRUE	FALSE	FALSE	FALSE	312	M	White	Control	No_description	No_description
NDAR_INVFN913ELE	1583	UVA_neuron_253_miseq	Gage	Salk	C2963	frontal cortex	TRUE	FALSE	FALSE	FALSE	312	M	White	Control	No_description	No_description
NDAR_INVFN913ELE	1583	UVA_neuron_254_miseq	Gage	Salk	C2963	frontal cortex	TRUE	FALSE	FALSE	FALSE	312	M	White	Control	No_description	No_description
NDAR_INVFN913ELE	1583	UVA_neuron_255_miseq	Gage	Salk	C2963	frontal cortex	TRUE	FALSE	FALSE	FALSE	312	M	White	Control	No_description	No_description
NDAR_INVFN913ELE	1583	UVA_neuron_256_miseq	Gage	Salk	C2963	frontal cortex	TRUE	FALSE	FALSE	FALSE	312	M	White	Control	No_description	No_description
NDAR_INVFN913ELE	1583	UVA_neuron_257_miseq	Gage	Salk	C2963	frontal cortex	TRUE	FALSE	FALSE	FALSE	312	M	White	Control	No_description	No_description
NDAR_INVFN913ELE	1583	UVA_neuron_258_miseq	Gage	Salk	C2963	frontal cortex	TRUE	FALSE	FALSE	FALSE	312	M	White	Control	No_description	No_description
NDAR_INVFN913ELE	1583	UVA_neuron_259_miseq	Gage	Salk	C2963	frontal cortex	TRUE	FALSE	FALSE	FALSE	312	M	White	Control	No_description	No_description
NDAR_INVFN913ELE	1583	UVA_neuron_260_miseq	Gage	Salk	C2963	frontal cortex	TRUE	FALSE	FALSE	FALSE	312	M	White	Control	No_description	No_description
NDAR_INVFN913ELE	1583	UVA_neuron_261_miseq	Gage	Salk	C2963	frontal cortex	TRUE	FALSE	FALSE	FALSE	312	M	White	Control	No_description	No_description
NDAR_INVFN913ELE	1583	UVA_neuron_262_miseq	Gage	Salk	C2963	frontal cortex	TRUE	FALSE	FALSE	FALSE	312	M	White	Control	No_description	No_description
NDAR_INVZY172RM8	5401	UVA_neuron_467_hiseq3000	Gage	Salk	C2963	frontal cortex	TRUE	FALSE	FALSE	FALSE	1032	M	White	Control	ASHCVD	ASHCVD
NDAR_INVZY172RM8	5401	UVA_neuron_468_hiseq3000	Gage	Salk	C2963	frontal cortex	TRUE	FALSE	FALSE	FALSE	1032	M	White	Control	ASHCVD	ASHCVD
NDAR_INVZY172RM8	5401	UVA_neuron_469_hiseq3000	Gage	Salk	C2963	frontal cortex	TRUE	FALSE	FALSE	FALSE	1032	M	White	Control	ASHCVD	ASHCVD
NDAR_INVZY172RM8	5401	UVA_neuron_470_hiseq3000	Gage	Salk	C2963	frontal cortex	TRUE	FALSE	FALSE	FALSE	1032	M	White	Control	ASHCVD	ASHCVD
NDAR_INVZY172RM8	5401	UVA_neuron_471_hiseq3000	Gage	Salk	C2963	frontal cortex	TRUE	FALSE	FALSE	FALSE	1032	M	White	Control	ASHCVD	ASHCVD
NDAR_INVZY172RM8	5401	UVA_neuron_472_hiseq3000	Gage	Salk	C2963	frontal cortex	TRUE	FALSE	FALSE	FALSE	1032	M	White	Control	ASHCVD	ASHCVD
NDAR_INVZY172RM8	5401	UVA_neuron_473_hiseq3000	Gage	Salk	C2963	frontal cortex	TRUE	FALSE	FALSE	FALSE	1032	M	White	Control	ASHCVD	ASHCVD
NDAR_INVZY172RM8	5401	UVA_neuron_474_hiseq3000	Gage	Salk	C2963	frontal cortex	TRUE	FALSE	FALSE	FALSE	1032	M	White	Control	ASHCVD	ASHCVD
NDAR_INVZY172RM8	5401	UVA_neuron_475_hiseq3000	Gage	Salk	C2963	frontal cortex	TRUE	FALSE	FALSE	FALSE	1032	M	White	Control	ASHCVD	ASHCVD
NDAR_INVZY172RM8	5401	UVA_neuron_476_hiseq3000	Gage	Salk	C2963	frontal cortex	TRUE	FALSE	FALSE	FALSE	1032	M	White	Control	ASHCVD	ASHCVD
NDAR_INVZY172RM8	5401	UVA_neuron_477_hiseq3000	Gage	Salk	C2963	frontal cortex	TRUE	FALSE	FALSE	FALSE	1032	M	White	Control	ASHCVD	ASHCVD
NDAR_INVZY172RM8	5401	UVA_neuron_478_hiseq3000	Gage	Salk	C2963	frontal cortex	TRUE	FALSE	FALSE	FALSE	1032	M	White	Control	ASHCVD	ASHCVD
NDAR_INVZY172RM8	5401	UVA_neuron_479_hiseq3000	Gage	Salk	C2963	frontal cortex	TRUE	FALSE	FALSE	FALSE	1032	M	White	Control	ASHCVD	ASHCVD
NDAR_INVZY172RM8	5401	UVA_neuron_480_hiseq3000	Gage	Salk	C2963	frontal cortex	TRUE	FALSE	FALSE	FALSE	1032	M	White	Control	ASHCVD	ASHCVD
NDAR_INVZY172RM8	5401	UVA_neuron_481_hiseq3000	Gage	Salk	C2963	frontal cortex	TRUE	FALSE	FALSE	FALSE	1032	M	White	Control	ASHCVD	ASHCVD
NDAR_INVZY172RM8	5401	UVA_neuron_482_hiseq3000	Gage	Salk	C2963	frontal cortex	TRUE	FALSE	FALSE	FALSE	1032	M	White	Control	ASHCVD	ASHCVD
NDAR_INVZY172RM8	5401	UVA_neuron_483_hiseq3000	Gage	Salk	C2963	frontal cortex	TRUE	FALSE	FALSE	FALSE	1032	M	White	Control	ASHCVD	ASHCVD
NDAR_INVZY172RM8	5401	UVA_neuron_484_hiseq3000	Gage	Salk	C2963	frontal cortex	TRUE	FALSE	FALSE	FALSE	1032	M	White	Control	ASHCVD	ASHCVD
NDAR_INVZY172RM8	5401	UVA_neuron_485_hiseq3000	Gage	Salk	C2963	frontal cortex	TRUE	FALSE	FALSE	FALSE	1032	M	White	Control	ASHCVD	ASHCVD
NDAR_INVZY172RM8	5401	UVA_neuron_486_hiseq3000	Gage	Salk	C2963	frontal cortex	TRUE	FALSE	FALSE	FALSE	1032	M	White	Control	ASHCVD	ASHCVD
NDAR_INVZY172RM8	5401	UVA_neuron_487_hiseq3000	Gage	Salk	C2963	frontal cortex	TRUE	FALSE	FALSE	FALSE	1032	M	White	Control	ASHCVD	ASHCVD
NDAR_INVZY172RM8	5401	UVA_neuron_488_hiseq3000	Gage	Salk	C2963	frontal cortex	TRUE	FALSE	FALSE	FALSE	1032	M	White	Control	ASHCVD	ASHCVD
NDAR_INVZY172RM8	5401	UVA_neuron_489_hiseq3000	Gage	Salk	C2963	frontal cortex	TRUE	FALSE	FALSE	FALSE	1032	M	White	Control	ASHCVD	ASHCVD
NDAR_INVZY172RM8	5401	UVA_neuron_490_hiseq3000	Gage	Salk	C2963	frontal cortex	TRUE	FALSE	FALSE	FALSE	1032	M	White	Control	ASHCVD	ASHCVD
NDAR_INVZY172RM8	5401	UVA_neuron_491_hiseq3000	Gage	Salk	C2963	frontal cortex	TRUE	FALSE	FALSE	FALSE	1032	M	White	Control	ASHCVD	ASHCVD
NDAR_INVZY172RM8	5401	UVA_neuron_492_hiseq3000	Gage	Salk	C2963	frontal cortex	TRUE	FALSE	FALSE	FALSE	1032	M	White	Control	ASHCVD	ASHCVD
NDAR_INVZY172RM8	5401	UVA_neuron_493_hiseq3000	Gage	Salk	C2963	frontal cortex	TRUE	FALSE	FALSE	FALSE	1032	M	White	Control	ASHCVD	ASHCVD
NDAR_INVZY172RM8	5401	UVA_neuron_494_hiseq3000	Gage	Salk	C2963	frontal cortex	TRUE	FALSE	FALSE	FALSE	1032	M	White	Control	ASHCVD	ASHCVD
NDAR_INVZY172RM8	5401	UVA_neuron_495_hiseq3000	Gage	Salk	C2963	frontal cortex	TRUE	FALSE	FALSE	FALSE	1032	M	White	Control	ASHCVD	ASHCVD
NDAR_INVZY172RM8	5401	UVA_neuron_496_hiseq3000	Gage	Salk	C2963	frontal cortex	TRUE	FALSE	FALSE	FALSE	1032	M	White	Control	ASHCVD	ASHCVD
NDAR_INVZY172RM8	5401	UVA_neuron_497_hiseq3000	Gage	Salk	C2963	frontal cortex	TRUE	FALSE	FALSE	FALSE	1032	M	White	Control	ASHCVD	ASHCVD
NDAR_INVZY172RM8	5401	UVA_neuron_498_hiseq3000	Gage	Salk	C2963	frontal cortex	TRUE	FALSE	FALSE	FALSE	1032	M	White	Control	ASHCVD	ASHCVD
NDAR_INVZY172RM8	5401	UVA_neuron_499_hiseq3000	Gage	Salk	C2963	frontal cortex	TRUE	FALSE	FALSE	FALSE	1032	M	White	Control	ASHCVD	ASHCVD
NDAR_INVZY172RM8	5401	UVA_neuron_500_hiseq3000	Gage	Salk	C2963	frontal cortex	TRUE	FALSE	FALSE	FALSE	1032	M	White	Control	ASHCVD	ASHCVD
NDAR_INVZY172RM8	5401	UVA_neuron_501_hiseq3000	Gage	Salk	C2963	frontal cortex	TRUE	FALSE	FALSE	FALSE	1032	M	White	Control	ASHCVD	ASHCVD
NDAR_INVZY172RM8	5401	UVA_neuron_502_hiseq3000	Gage	Salk	C2963	frontal cortex	TRUE	FALSE	FALSE	FALSE	1032	M	White	Control	ASHCVD	ASHCVD
NDAR_INVZY172RM8	5401	UVA_neuron_503_hiseq3000	Gage	Salk	C2963	frontal cortex	TRUE	FALSE	FALSE	FALSE	1032	M	White	Control	ASHCVD	ASHCVD
NDAR_INVZY172RM8	5401	UVA_neuron_504_hiseq3000	Gage	Salk	C2963	frontal cortex	TRUE	FALSE	FALSE	FALSE	1032	M	White	Control	ASHCVD	ASHCVD
NDAR_INVZY172RM8	5401	UVA_neuron_505_hiseq3000	Gage	Salk	C2963	frontal cortex	TRUE	FALSE	FALSE	FALSE	1032	M	White	Control	ASHCVD	ASHCVD
NDAR_INVZY172RM8	5401	UVA_neuron_506_hiseq3000	Gage	Salk	C2963	frontal cortex	TRUE	FALSE	FALSE	FALSE	1032	M	White	Control	ASHCVD	ASHCVD
NDAR_INVZY172RM8	5401	UVA_neuron_507_hiseq3000	Gage	Salk	C2963	frontal cortex	TRUE	FALSE	FALSE	FALSE	1032	M	White	Control	ASHCVD	ASHCVD
NDAR_INVZY172RM8	5401	UVA_neuron_508_hiseq3000	Gage	Salk	C2963	frontal cortex	TRUE	FALSE	FALSE	FALSE	1032	M	White	Control	ASHCVD	ASHCVD
NDAR_INVZY172RM8	5401	UVA_neuron_509_hiseq3000	Gage	Salk	C2963	frontal cortex	TRUE	FALSE	FALSE	FALSE	1032	M	White	Control	ASHCVD	ASHCVD
NDAR_INVZY172RM8	5401	UVA_neuron_510_hiseq3000	Gage	Salk	C2963	frontal cortex	TRUE	FALSE	FALSE	FALSE	1032	M	White	Control	ASHCVD	ASHCVD
NDAR_INVZY172RM8	5401	UVA_neuron_511_hiseq3000	Gage	Salk	C2963	frontal cortex	TRUE	FALSE	FALSE	FALSE	1032	M	White	Control	ASHCVD	ASHCVD
NDAR_INVZY172RM8	5401	UVA_neuron_512_hiseq3000	Gage	Salk	C2963	frontal cortex	TRUE	FALSE	FALSE	FALSE	1032	M	White	Control	ASHCVD	ASHCVD
NDAR_INVFN913ELE	1583	UVA_neuron_380_hiseq3000	Gage	Salk	C2963	frontal cortex	TRUE	FALSE	FALSE	FALSE	312	M	White	Control	No_description	No_description
NDAR_INVFN913ELE	1583	UVA_neuron_382_hiseq3000	Gage	Salk	C2963	frontal cortex	TRUE	FALSE	FALSE	FALSE	312	M	White	Control	No_description	No_description
NDAR_INVFN913ELE	1583	UVA_neuron_384_hiseq3000	Gage	Salk	C2963	frontal cortex	TRUE	FALSE	FALSE	FALSE	312	M	White	Control	No_description	No_description
NDAR_INVFN913ELE	1583	UVA_nonneuron_042_miseq	Gage	Salk	C2963	frontal cortex	TRUE	FALSE	FALSE	FALSE	312	M	White	Control	No_description	No_description
NDAR_INVFN913ELE	1583	UVA_nonneuron_075_miseq	Gage	Salk	C2963	frontal cortex	TRUE	FALSE	FALSE	FALSE	312	M	White	Control	No_description	No_description
NDAR_INVFN913ELE	1583	UVA_nonneuron_088_miseq	Gage	Salk	C2963	frontal cortex	TRUE	FALSE	FALSE	FALSE	312	M	White	Control	No_description	No_description
NDAR_INVFN913ELE	1583	UVA_nonneuron_089_miseq	Gage	Salk	C2963	frontal cortex	TRUE	FALSE	FALSE	FALSE	312	M	White	Control	No_description	No_description
NDAR_INVFN913ELE	1583	UVA_nonneuron_090_miseq	Gage	Salk	C2963	frontal cortex	TRUE	FALSE	FALSE	FALSE	312	M	White	Control	No_description	No_description
NDAR_INVFN913ELE	1583	UVA_nonneuron_091_miseq	Gage	Salk	C2963	frontal cortex	TRUE	FALSE	FALSE	FALSE	312	M	White	Control	No_description	No_description
NDAR_INVFN913ELE	1583	UVA_nonneuron_035_hiseq2500	Gage	Salk	C2963	frontal cortex	TRUE	FALSE	FALSE	FALSE	312	M	White	Control	No_description	No_description
NDAR_INVFN913ELE	1583	UVA_nonneuron_036_hiseq2500	Gage	Salk	C2963	frontal cortex	TRUE	FALSE	FALSE	FALSE	312	M	White	Control	No_description	No_description
NDAR_INVFN913ELE	1583	UVA_nonneuron_037_hiseq2500	Gage	Salk	C2963	frontal cortex	TRUE	FALSE	FALSE	FALSE	312	M	White	Control	No_description	No_description
NDAR_INVFN913ELE	1583	UVA_nonneuron_041_hiseq2500	Gage	Salk	C2963	frontal cortex	TRUE	FALSE	FALSE	FALSE	312	M	White	Control	No_description	No_description
NDAR_INVFN913ELE	1583	UVA_nonneuron_044_hiseq2500	Gage	Salk	C2963	frontal cortex	TRUE	FALSE	FALSE	FALSE	312	M	White	Control	No_description	No_description
NDAR_INVFN913ELE	1583	UVA_nonneuron_045_hiseq2500	Gage	Salk	C2963	frontal cortex	TRUE	FALSE	FALSE	FALSE	312	M	White	Control	No_description	No_description
NDAR_INVFN913ELE	1583	UVA_nonneuron_047_hiseq2500	Gage	Salk	C2963	frontal cortex	TRUE	FALSE	FALSE	FALSE	312	M	White	Control	No_description	No_description
NDAR_INVFN913ELE	1583	UVA_nonneuron_052_hiseq2500	Gage	Salk	C2963	frontal cortex	TRUE	FALSE	FALSE	FALSE	312	M	White	Control	No_description	No_description
NDAR_INVFN913ELE	1583	UVA_nonneuron_053_hiseq2500	Gage	Salk	C2963	frontal cortex	TRUE	FALSE	FALSE	FALSE	312	M	White	Control	No_description	No_description
NDAR_INVFN913ELE	1583	UVA_nonneuron_055_hiseq2500	Gage	Salk	C2963	frontal cortex	TRUE	FALSE	FALSE	FALSE	312	M	White	Control	No_description	No_description
NDAR_INVFN913ELE	1583	UVA_nonneuron_056_hiseq2500	Gage	Salk	C2963	frontal cortex	TRUE	FALSE	FALSE	FALSE	312	M	White	Control	No_description	No_description
NDAR_INVFN913ELE	1583	UVA_nonneuron_058_hiseq2500	Gage	Salk	C2963	frontal cortex	TRUE	FALSE	FALSE	FALSE	312	M	White	Control	No_description	No_description
NDAR_INVFN913ELE	1583	UVA_nonneuron_059_hiseq2500	Gage	Salk	C2963	frontal cortex	TRUE	FALSE	FALSE	FALSE	312	M	White	Control	No_description	No_description
NDAR_INVFN913ELE	1583	UVA_nonneuron_060_hiseq2500	Gage	Salk	C2963	frontal cortex	TRUE	FALSE	FALSE	FALSE	312	M	White	Control	No_description	No_description
NDAR_INVFN913ELE	1583	UVA_nonneuron_064_hiseq2500	Gage	Salk	C2963	frontal cortex	TRUE	FALSE	FALSE	FALSE	312	M	White	Control	No_description	No_description
NDAR_INVFN913ELE	1583	UVA_nonneuron_065_hiseq2500	Gage	Salk	C2963	frontal cortex	TRUE	FALSE	FALSE	FALSE	312	M	White	Control	No_description	No_description
NDAR_INVFN913ELE	1583	UVA_nonneuron_066_hiseq2500	Gage	Salk	C2963	frontal cortex	TRUE	FALSE	FALSE	FALSE	312	M	White	Control	No_description	No_description
NDAR_INVFN913ELE	1583	UVA_nonneuron_067_hiseq2500	Gage	Salk	C2963	frontal cortex	TRUE	FALSE	FALSE	FALSE	312	M	White	Control	No_description	No_description
NDAR_INVFN913ELE	1583	UVA_nonneuron_070_hiseq2500	Gage	Salk	C2963	frontal cortex	TRUE	FALSE	FALSE	FALSE	312	M	White	Control	No_description	No_description
NDAR_INVFN913ELE	1583	UVA_nonneuron_083_hiseq2500	Gage	Salk	C2963	frontal cortex	TRUE	FALSE	FALSE	FALSE	312	M	White	Control	No_description	No_description
NDAR_INVFN913ELE	1583	UVA_nonneuron_085_hiseq2500	Gage	Salk	C2963	frontal cortex	TRUE	FALSE	FALSE	FALSE	312	M	White	Control	No_description	No_description
NDAR_INVFN913ELE	1583	UVA_nonneuron_087_hiseq2500	Gage	Salk	C2963	frontal cortex	TRUE	FALSE	FALSE	FALSE	312	M	White	Control	No_description	No_description
NDAR_INVFN913ELE	1583	UVA_nonneuron_029_hiseq3000	Gage	Salk	C2963	frontal cortex	TRUE	FALSE	FALSE	FALSE	312	M	White	Control	No_description	No_description
NDAR_INVFN913ELE	1583	UVA_nonneuron_030_hiseq3000	Gage	Salk	C2963	frontal cortex	TRUE	FALSE	FALSE	FALSE	312	M	White	Control	No_description	No_description
NDAR_INVFN913ELE	1583	UVA_nonneuron_031_hiseq3000	Gage	Salk	C2963	frontal cortex	TRUE	FALSE	FALSE	FALSE	312	M	White	Control	No_description	No_description
NDAR_INVFN913ELE	1583	UVA_nonneuron_032_hiseq3000	Gage	Salk	C2963	frontal cortex	TRUE	FALSE	FALSE	FALSE	312	M	White	Control	No_description	No_description
NDAR_INVFN913ELE	1583	UVA_nonneuron_033_hiseq3000	Gage	Salk	C2963	frontal cortex	TRUE	FALSE	FALSE	FALSE	312	M	White	Control	No_description	No_description
NDAR_INVFN913ELE	1583	UVA_nonneuron_034_hiseq3000	Gage	Salk	C2963	frontal cortex	TRUE	FALSE	FALSE	FALSE	312	M	White	Control	No_description	No_description
NDAR_INVFN913ELE	1583	UVA_nonneuron_038_hiseq3000	Gage	Salk	C2963	frontal cortex	TRUE	FALSE	FALSE	FALSE	312	M	White	Control	No_description	No_description
NDAR_INVFN913ELE	1583	UVA_nonneuron_039_hiseq3000	Gage	Salk	C2963	frontal cortex	TRUE	FALSE	FALSE	FALSE	312	M	White	Control	No_description	No_description
NDAR_INVFN913ELE	1583	UVA_nonneuron_040_hiseq3000	Gage	Salk	C2963	frontal cortex	TRUE	FALSE	FALSE	FALSE	312	M	White	Control	No_description	No_description
NDAR_INVFN913ELE	1583	UVA_nonneuron_043_hiseq3000	Gage	Salk	C2963	frontal cortex	TRUE	FALSE	FALSE	FALSE	312	M	White	Control	No_description	No_description
NDAR_INVFN913ELE	1583	UVA_nonneuron_046_hiseq3000	Gage	Salk	C2963	frontal cortex	TRUE	FALSE	FALSE	FALSE	312	M	White	Control	No_description	No_description
NDAR_INVFN913ELE	1583	UVA_nonneuron_048_hiseq3000	Gage	Salk	C2963	frontal cortex	TRUE	FALSE	FALSE	FALSE	312	M	White	Control	No_description	No_description
NDAR_INVFN913ELE	1583	UVA_nonneuron_049_hiseq3000	Gage	Salk	C2963	frontal cortex	TRUE	FALSE	FALSE	FALSE	312	M	White	Control	No_description	No_description
NDAR_INVFN913ELE	1583	UVA_nonneuron_050_hiseq3000	Gage	Salk	C2963	frontal cortex	TRUE	FALSE	FALSE	FALSE	312	M	White	Control	No_description	No_description
NDAR_INVFN913ELE	1583	UVA_nonneuron_051_hiseq3000	Gage	Salk	C2963	frontal cortex	TRUE	FALSE	FALSE	FALSE	312	M	White	Control	No_description	No_description
NDAR_INVFN913ELE	1583	UVA_nonneuron_054_hiseq3000	Gage	Salk	C2963	frontal cortex	TRUE	FALSE	FALSE	FALSE	312	M	White	Control	No_description	No_description
NDAR_INVFN913ELE	1583	UVA_nonneuron_057_hiseq3000	Gage	Salk	C2963	frontal cortex	TRUE	FALSE	FALSE	FALSE	312	M	White	Control	No_description	No_description
NDAR_INVFN913ELE	1583	UVA_nonneuron_061_hiseq3000	Gage	Salk	C2963	frontal cortex	TRUE	FALSE	FALSE	FALSE	312	M	White	Control	No_description	No_description
NDAR_INVFN913ELE	1583	UVA_nonneuron_062_hiseq3000	Gage	Salk	C2963	frontal cortex	TRUE	FALSE	FALSE	FALSE	312	M	White	Control	No_description	No_description
NDAR_INVFN913ELE	1583	UVA_nonneuron_063_hiseq3000	Gage	Salk	C2963	frontal cortex	TRUE	FALSE	FALSE	FALSE	312	M	White	Control	No_description	No_description
NDAR_INVFN913ELE	1583	UVA_nonneuron_068_hiseq3000	Gage	Salk	C2963	frontal cortex	TRUE	FALSE	FALSE	FALSE	312	M	White	Control	No_description	No_description
NDAR_INVFN913ELE	1583	UVA_nonneuron_069_hiseq3000	Gage	Salk	C2963	frontal cortex	TRUE	FALSE	FALSE	FALSE	312	M	White	Control	No_description	No_description
NDAR_INVFN913ELE	1583	UVA_nonneuron_071_hiseq3000	Gage	Salk	C2963	frontal cortex	TRUE	FALSE	FALSE	FALSE	312	M	White	Control	No_description	No_description
NDAR_INVFN913ELE	1583	UVA_nonneuron_072_hiseq3000	Gage	Salk	C2963	frontal cortex	TRUE	FALSE	FALSE	FALSE	312	M	White	Control	No_description	No_description
NDAR_INVFN913ELE	1583	UVA_nonneuron_073_hiseq3000	Gage	Salk	C2963	frontal cortex	TRUE	FALSE	FALSE	FALSE	312	M	White	Control	No_description	No_description
NDAR_INVFN913ELE	1583	UVA_nonneuron_074_hiseq3000	Gage	Salk	C2963	frontal cortex	TRUE	FALSE	FALSE	FALSE	312	M	White	Control	No_description	No_description
NDAR_INVFN913ELE	1583	UVA_nonneuron_076_hiseq3000	Gage	Salk	C2963	frontal cortex	TRUE	FALSE	FALSE	FALSE	312	M	White	Control	No_description	No_description
NDAR_INVFN913ELE	1583	UVA_nonneuron_077_hiseq3000	Gage	Salk	C2963	frontal cortex	TRUE	FALSE	FALSE	FALSE	312	M	White	Control	No_description	No_description
NDAR_INVFN913ELE	1583	UVA_nonneuron_078_hiseq3000	Gage	Salk	C2963	frontal cortex	TRUE	FALSE	FALSE	FALSE	312	M	White	Control	No_description	No_description
NDAR_INVFN913ELE	1583	UVA_nonneuron_079_hiseq3000	Gage	Salk	C2963	frontal cortex	TRUE	FALSE	FALSE	FALSE	312	M	White	Control	No_description	No_description
NDAR_INVFN913ELE	1583	UVA_nonneuron_080_hiseq3000	Gage	Salk	C2963	frontal cortex	TRUE	FALSE	FALSE	FALSE	312	M	White	Control	No_description	No_description
NDAR_INVFN913ELE	1583	UVA_nonneuron_081_hiseq3000	Gage	Salk	C2963	frontal cortex	TRUE	FALSE	FALSE	FALSE	312	M	White	Control	No_description	No_description
NDAR_INVFN913ELE	1583	UVA_nonneuron_082_hiseq3000	Gage	Salk	C2963	frontal cortex	TRUE	FALSE	FALSE	FALSE	312	M	White	Control	No_description	No_description
NDAR_INVFN913ELE	1583	UVA_nonneuron_084_hiseq3000	Gage	Salk	C2963	frontal cortex	TRUE	FALSE	FALSE	FALSE	312	M	White	Control	No_description	No_description
NDAR_INVFN913ELE	1583	UVA_nonneuron_086_hiseq3000	Gage	Salk	C2963	frontal cortex	TRUE	FALSE	FALSE	FALSE	312	M	White	Control	No_description	No_description
NDAR_INVRT663MBL	5154	UVA_neuron_100_hiseq2500	Gage	Salk	C2963	frontal cortex	TRUE	FALSE	FALSE	FALSE	588	M	White	Control	Multiple injuries	Multiple injuries
NDAR_INVRT663MBL	5154	UVA_neuron_101_hiseq2500	Gage	Salk	C2963	frontal cortex	TRUE	FALSE	FALSE	FALSE	588	M	White	Control	Multiple injuries	Multiple injuries
NDAR_INVRT663MBL	5154	UVA_nonneuron_026_miseq	Gage	Salk	C2963	frontal cortex	TRUE	FALSE	FALSE	FALSE	588	M	White	Control	Multiple injuries	Multiple injuries
NDAR_INVRT663MBL	5154	UVA_nonneuron_027_hiseq2500	Gage	Salk	C2963	frontal cortex	TRUE	FALSE	FALSE	FALSE	588	M	White	Control	Multiple injuries	Multiple injuries
NDAR_INVRT663MBL	5154	UVA_nonneuron_028_hiseq2500	Gage	Salk	C2963	frontal cortex	TRUE	FALSE	FALSE	FALSE	588	M	White	Control	Multiple injuries	Multiple injuries
NDAR_INVZY172RM8	5401	UVA_neuron_424_hiseq3000	Gage	Salk	C2963	frontal cortex	TRUE	FALSE	FALSE	FALSE	1032	M	White	Control	ASHCVD	ASHCVD
NDAR_INVZY172RM8	5401	UVA_neuron_425_hiseq3000	Gage	Salk	C2963	frontal cortex	TRUE	FALSE	FALSE	FALSE	1032	M	White	Control	ASHCVD	ASHCVD
NDAR_INVZY172RM8	5401	UVA_neuron_426_hiseq3000	Gage	Salk	C2963	frontal cortex	TRUE	FALSE	FALSE	FALSE	1032	M	White	Control	ASHCVD	ASHCVD
NDAR_INVZY172RM8	5401	UVA_neuron_427_hiseq3000	Gage	Salk	C2963	frontal cortex	TRUE	FALSE	FALSE	FALSE	1032	M	White	Control	ASHCVD	ASHCVD
NDAR_INVZY172RM8	5401	UVA_neuron_428_hiseq3000	Gage	Salk	C2963	frontal cortex	TRUE	FALSE	FALSE	FALSE	1032	M	White	Control	ASHCVD	ASHCVD
NDAR_INVZY172RM8	5401	UVA_neuron_429_hiseq3000	Gage	Salk	C2963	frontal cortex	TRUE	FALSE	FALSE	FALSE	1032	M	White	Control	ASHCVD	ASHCVD
NDAR_INVZY172RM8	5401	UVA_neuron_430_hiseq3000	Gage	Salk	C2963	frontal cortex	TRUE	FALSE	FALSE	FALSE	1032	M	White	Control	ASHCVD	ASHCVD
NDAR_INVZY172RM8	5401	UVA_neuron_431_hiseq3000	Gage	Salk	C2963	frontal cortex	TRUE	FALSE	FALSE	FALSE	1032	M	White	Control	ASHCVD	ASHCVD
NDAR_INVZY172RM8	5401	UVA_neuron_432_hiseq3000	Gage	Salk	C2963	frontal cortex	TRUE	FALSE	FALSE	FALSE	1032	M	White	Control	ASHCVD	ASHCVD
NDAR_INVZY172RM8	5401	UVA_neuron_433_hiseq3000	Gage	Salk	C2963	frontal cortex	TRUE	FALSE	FALSE	FALSE	1032	M	White	Control	ASHCVD	ASHCVD
NDAR_INVZY172RM8	5401	UVA_neuron_434_hiseq3000	Gage	Salk	C2963	frontal cortex	TRUE	FALSE	FALSE	FALSE	1032	M	White	Control	ASHCVD	ASHCVD
NDAR_INVZY172RM8	5401	UVA_neuron_435_hiseq3000	Gage	Salk	C2963	frontal cortex	TRUE	FALSE	FALSE	FALSE	1032	M	White	Control	ASHCVD	ASHCVD
NDAR_INVZY172RM8	5401	UVA_neuron_436_hiseq3000	Gage	Salk	C2963	frontal cortex	TRUE	FALSE	FALSE	FALSE	1032	M	White	Control	ASHCVD	ASHCVD
NDAR_INVZY172RM8	5401	UVA_neuron_437_hiseq3000	Gage	Salk	C2963	frontal cortex	TRUE	FALSE	FALSE	FALSE	1032	M	White	Control	ASHCVD	ASHCVD
NDAR_INVZY172RM8	5401	UVA_neuron_438_hiseq3000	Gage	Salk	C2963	frontal cortex	TRUE	FALSE	FALSE	FALSE	1032	M	White	Control	ASHCVD	ASHCVD
NDAR_INVZY172RM8	5401	UVA_neuron_439_hiseq3000	Gage	Salk	C2963	frontal cortex	TRUE	FALSE	FALSE	FALSE	1032	M	White	Control	ASHCVD	ASHCVD
NDAR_INVZY172RM8	5401	UVA_neuron_440_hiseq3000	Gage	Salk	C2963	frontal cortex	TRUE	FALSE	FALSE	FALSE	1032	M	White	Control	ASHCVD	ASHCVD
NDAR_INVZY172RM8	5401	UVA_neuron_441_hiseq3000	Gage	Salk	C2963	frontal cortex	TRUE	FALSE	FALSE	FALSE	1032	M	White	Control	ASHCVD	ASHCVD
NDAR_INVZY172RM8	5401	UVA_neuron_442_hiseq3000	Gage	Salk	C2963	frontal cortex	TRUE	FALSE	FALSE	FALSE	1032	M	White	Control	ASHCVD	ASHCVD
NDAR_INVZY172RM8	5401	UVA_neuron_443_hiseq3000	Gage	Salk	C2963	frontal cortex	TRUE	FALSE	FALSE	FALSE	1032	M	White	Control	ASHCVD	ASHCVD
NDAR_INVZY172RM8	5401	UVA_neuron_444_hiseq3000	Gage	Salk	C2963	frontal cortex	TRUE	FALSE	FALSE	FALSE	1032	M	White	Control	ASHCVD	ASHCVD
NDAR_INVZY172RM8	5401	UVA_neuron_445_hiseq3000	Gage	Salk	C2963	frontal cortex	TRUE	FALSE	FALSE	FALSE	1032	M	White	Control	ASHCVD	ASHCVD
NDAR_INVZY172RM8	5401	UVA_neuron_446_hiseq3000	Gage	Salk	C2963	frontal cortex	TRUE	FALSE	FALSE	FALSE	1032	M	White	Control	ASHCVD	ASHCVD
NDAR_INVZY172RM8	5401	UVA_neuron_447_hiseq3000	Gage	Salk	C2963	frontal cortex	TRUE	FALSE	FALSE	FALSE	1032	M	White	Control	ASHCVD	ASHCVD
NDAR_INVZY172RM8	5401	UVA_neuron_448_hiseq3000	Gage	Salk	C2963	frontal cortex	TRUE	FALSE	FALSE	FALSE	1032	M	White	Control	ASHCVD	ASHCVD
NDAR_INVZY172RM8	5401	UVA_neuron_449_hiseq3000	Gage	Salk	C2963	frontal cortex	TRUE	FALSE	FALSE	FALSE	1032	M	White	Control	ASHCVD	ASHCVD
NDAR_INVZY172RM8	5401	UVA_neuron_450_hiseq3000	Gage	Salk	C2963	frontal cortex	TRUE	FALSE	FALSE	FALSE	1032	M	White	Control	ASHCVD	ASHCVD
NDAR_INVZY172RM8	5401	UVA_neuron_451_hiseq3000	Gage	Salk	C2963	frontal cortex	TRUE	FALSE	FALSE	FALSE	1032	M	White	Control	ASHCVD	ASHCVD
NDAR_INVZY172RM8	5401	UVA_neuron_452_hiseq3000	Gage	Salk	C2963	frontal cortex	TRUE	FALSE	FALSE	FALSE	1032	M	White	Control	ASHCVD	ASHCVD
NDAR_INVZY172RM8	5401	UVA_neuron_453_hiseq3000	Gage	Salk	C2963	frontal cortex	TRUE	FALSE	FALSE	FALSE	1032	M	White	Control	ASHCVD	ASHCVD
NDAR_INVZY172RM8	5401	UVA_neuron_454_hiseq3000	Gage	Salk	C2963	frontal cortex	TRUE	FALSE	FALSE	FALSE	1032	M	White	Control	ASHCVD	ASHCVD
NDAR_INVZY172RM8	5401	UVA_neuron_455_hiseq3000	Gage	Salk	C2963	frontal cortex	TRUE	FALSE	FALSE	FALSE	1032	M	White	Control	ASHCVD	ASHCVD
NDAR_INVZY172RM8	5401	UVA_neuron_456_hiseq3000	Gage	Salk	C2963	frontal cortex	TRUE	FALSE	FALSE	FALSE	1032	M	White	Control	ASHCVD	ASHCVD
NDAR_INVZY172RM8	5401	UVA_neuron_457_hiseq3000	Gage	Salk	C2963	frontal cortex	TRUE	FALSE	FALSE	FALSE	1032	M	White	Control	ASHCVD	ASHCVD
NDAR_INVZY172RM8	5401	UVA_neuron_458_hiseq3000	Gage	Salk	C2963	frontal cortex	TRUE	FALSE	FALSE	FALSE	1032	M	White	Control	ASHCVD	ASHCVD
NDAR_INVZY172RM8	5401	UVA_neuron_459_hiseq3000	Gage	Salk	C2963	frontal cortex	TRUE	FALSE	FALSE	FALSE	1032	M	White	Control	ASHCVD	ASHCVD
NDAR_INVZY172RM8	5401	UVA_neuron_460_hiseq3000	Gage	Salk	C2963	frontal cortex	TRUE	FALSE	FALSE	FALSE	1032	M	White	Control	ASHCVD	ASHCVD
NDAR_INVZY172RM8	5401	UVA_neuron_461_hiseq3000	Gage	Salk	C2963	frontal cortex	TRUE	FALSE	FALSE	FALSE	1032	M	White	Control	ASHCVD	ASHCVD
NDAR_INVZY172RM8	5401	UVA_neuron_462_hiseq3000	Gage	Salk	C2963	frontal cortex	TRUE	FALSE	FALSE	FALSE	1032	M	White	Control	ASHCVD	ASHCVD
NDAR_INVZY172RM8	5401	UVA_neuron_463_hiseq3000	Gage	Salk	C2963	frontal cortex	TRUE	FALSE	FALSE	FALSE	1032	M	White	Control	ASHCVD	ASHCVD
NDAR_INVZY172RM8	5401	UVA_neuron_464_hiseq3000	Gage	Salk	C2963	frontal cortex	TRUE	FALSE	FALSE	FALSE	1032	M	White	Control	ASHCVD	ASHCVD
NDAR_INVZY172RM8	5401	UVA_neuron_465_hiseq3000	Gage	Salk	C2963	frontal cortex	TRUE	FALSE	FALSE	FALSE	1032	M	White	Control	ASHCVD	ASHCVD
NDAR_INVZY172RM8	5401	UVA_neuron_466_hiseq3000	Gage	Salk	C2963	frontal cortex	TRUE	FALSE	FALSE	FALSE	1032	M	White	Control	ASHCVD	ASHCVD
NDAR_INVZY172RM8	5401	UVA_neuron_536_hiseq3000	Gage	Salk	C2963	frontal cortex	TRUE	FALSE	FALSE	FALSE	1032	M	White	Control	ASHCVD	ASHCVD
NDAR_INVZY172RM8	5401	UVA_neuron_537_hiseq3000	Gage	Salk	C2963	frontal cortex	TRUE	FALSE	FALSE	FALSE	1032	M	White	Control	ASHCVD	ASHCVD
NDAR_INVZY172RM8	5401	UVA_neuron_538_hiseq3000	Gage	Salk	C2963	frontal cortex	TRUE	FALSE	FALSE	FALSE	1032	M	White	Control	ASHCVD	ASHCVD
NDAR_INVZY172RM8	5401	UVA_neuron_539_hiseq3000	Gage	Salk	C2963	frontal cortex	TRUE	FALSE	FALSE	FALSE	1032	M	White	Control	ASHCVD	ASHCVD
NDAR_INVZY172RM8	5401	UVA_neuron_540_hiseq3000	Gage	Salk	C2963	frontal cortex	TRUE	FALSE	FALSE	FALSE	1032	M	White	Control	ASHCVD	ASHCVD
NDAR_INVZY172RM8	5401	UVA_neuron_541_hiseq3000	Gage	Salk	C2963	frontal cortex	TRUE	FALSE	FALSE	FALSE	1032	M	White	Control	ASHCVD	ASHCVD
NDAR_INVZY172RM8	5401	UVA_nonneuron_092_hiseq3000	Gage	Salk	C2963	frontal cortex	TRUE	FALSE	FALSE	FALSE	1032	M	White	Control	ASHCVD	ASHCVD
NDAR_INVZY172RM8	5401	UVA_nonneuron_093_hiseq3000	Gage	Salk	C2963	frontal cortex	TRUE	FALSE	FALSE	FALSE	1032	M	White	Control	ASHCVD	ASHCVD
NDAR_INVZY172RM8	5401	UVA_nonneuron_094_hiseq3000	Gage	Salk	C2963	frontal cortex	TRUE	FALSE	FALSE	FALSE	1032	M	White	Control	ASHCVD	ASHCVD
NDAR_INVZY172RM8	5401	UVA_nonneuron_095_hiseq3000	Gage	Salk	C2963	frontal cortex	TRUE	FALSE	FALSE	FALSE	1032	M	White	Control	ASHCVD	ASHCVD
NDAR_INVZY172RM8	5401	UVA_nonneuron_096_hiseq3000	Gage	Salk	C2963	frontal cortex	TRUE	FALSE	FALSE	FALSE	1032	M	White	Control	ASHCVD	ASHCVD
NDAR_INVZY172RM8	5401	UVA_nonneuron_097_hiseq3000	Gage	Salk	C2963	frontal cortex	TRUE	FALSE	FALSE	FALSE	1032	M	White	Control	ASHCVD	ASHCVD
NDAR_INVZY172RM8	5401	UVA_nonneuron_098_hiseq3000	Gage	Salk	C2963	frontal cortex	TRUE	FALSE	FALSE	FALSE	1032	M	White	Control	ASHCVD	ASHCVD
NDAR_INVZY172RM8	5401	UVA_nonneuron_099_hiseq3000	Gage	Salk	C2963	frontal cortex	TRUE	FALSE	FALSE	FALSE	1032	M	White	Control	ASHCVD	ASHCVD
NDAR_INVZY172RM8	5401	UVA_nonneuron_100_hiseq3000	Gage	Salk	C2963	frontal cortex	TRUE	FALSE	FALSE	FALSE	1032	M	White	Control	ASHCVD	ASHCVD
NDAR_INVZY172RM8	5401	UVA_nonneuron_101_hiseq3000	Gage	Salk	C2963	frontal cortex	TRUE	FALSE	FALSE	FALSE	1032	M	White	Control	ASHCVD	ASHCVD
NDAR_INVZY172RM8	5401	UVA_nonneuron_102_hiseq3000	Gage	Salk	C2963	frontal cortex	TRUE	FALSE	FALSE	FALSE	1032	M	White	Control	ASHCVD	ASHCVD
NDAR_INVZY172RM8	5401	UVA_nonneuron_103_hiseq3000	Gage	Salk	C2963	frontal cortex	TRUE	FALSE	FALSE	FALSE	1032	M	White	Control	ASHCVD	ASHCVD
NDAR_INVZY172RM8	5401	UVA_nonneuron_104_hiseq3000	Gage	Salk	C2963	frontal cortex	TRUE	FALSE	FALSE	FALSE	1032	M	White	Control	ASHCVD	ASHCVD
NDAR_INVZY172RM8	5401	UVA_nonneuron_105_hiseq3000	Gage	Salk	C2963	frontal cortex	TRUE	FALSE	FALSE	FALSE	1032	M	White	Control	ASHCVD	ASHCVD
NDAR_INVZY172RM8	5401	UVA_nonneuron_106_hiseq3000	Gage	Salk	C2963	frontal cortex	TRUE	FALSE	FALSE	FALSE	1032	M	White	Control	ASHCVD	ASHCVD
NDAR_INVZY172RM8	5401	UVA_nonneuron_107_hiseq3000	Gage	Salk	C2963	frontal cortex	TRUE	FALSE	FALSE	FALSE	1032	M	White	Control	ASHCVD	ASHCVD
NDAR_INVCN941GVX	5570	UVA_neuron_619_miseq	Gage	Salk	C2963	frontal cortex	TRUE	FALSE	FALSE	FALSE	1140	M	White	Control	ASHCVD	ASHCVD
NDAR_INVCN941GVX	5570	UVA_neuron_620_miseq	Gage	Salk	C2963	frontal cortex	TRUE	FALSE	FALSE	FALSE	1140	M	White	Control	ASHCVD	ASHCVD
NDAR_INVCN941GVX	5570	UVA_neuron_623_miseq	Gage	Salk	C2963	frontal cortex	TRUE	FALSE	FALSE	FALSE	1140	M	White	Control	ASHCVD	ASHCVD
NDAR_INVCN941GVX	5570	UVA_neuron_581_hiseq2500	Gage	Salk	C2963	frontal cortex	TRUE	FALSE	FALSE	FALSE	1140	M	White	Control	ASHCVD	ASHCVD
NDAR_INVCN941GVX	5570	UVA_neuron_583_hiseq2500	Gage	Salk	C2963	frontal cortex	TRUE	FALSE	FALSE	FALSE	1140	M	White	Control	ASHCVD	ASHCVD
NDAR_INVCN941GVX	5570	UVA_neuron_585_hiseq2500	Gage	Salk	C2963	frontal cortex	TRUE	FALSE	FALSE	FALSE	1140	M	White	Control	ASHCVD	ASHCVD
NDAR_INVCN941GVX	5570	UVA_neuron_588_hiseq2500	Gage	Salk	C2963	frontal cortex	TRUE	FALSE	FALSE	FALSE	1140	M	White	Control	ASHCVD	ASHCVD
NDAR_INVCN941GVX	5570	UVA_neuron_589_hiseq2500	Gage	Salk	C2963	frontal cortex	TRUE	FALSE	FALSE	FALSE	1140	M	White	Control	ASHCVD	ASHCVD
NDAR_INVCN941GVX	5570	UVA_neuron_592_hiseq2500	Gage	Salk	C2963	frontal cortex	TRUE	FALSE	FALSE	FALSE	1140	M	White	Control	ASHCVD	ASHCVD
NDAR_INVCN941GVX	5570	UVA_neuron_594_hiseq2500	Gage	Salk	C2963	frontal cortex	TRUE	FALSE	FALSE	FALSE	1140	M	White	Control	ASHCVD	ASHCVD
NDAR_INVCN941GVX	5570	UVA_neuron_596_hiseq2500	Gage	Salk	C2963	frontal cortex	TRUE	FALSE	FALSE	FALSE	1140	M	White	Control	ASHCVD	ASHCVD
NDAR_INVCN941GVX	5570	UVA_neuron_597_hiseq2500	Gage	Salk	C2963	frontal cortex	TRUE	FALSE	FALSE	FALSE	1140	M	White	Control	ASHCVD	ASHCVD
NDAR_INVCN941GVX	5570	UVA_neuron_599_hiseq2500	Gage	Salk	C2963	frontal cortex	TRUE	FALSE	FALSE	FALSE	1140	M	White	Control	ASHCVD	ASHCVD
NDAR_INVCN941GVX	5570	UVA_neuron_600_hiseq2500	Gage	Salk	C2963	frontal cortex	TRUE	FALSE	FALSE	FALSE	1140	M	White	Control	ASHCVD	ASHCVD
NDAR_INVCN941GVX	5570	UVA_neuron_601_hiseq2500	Gage	Salk	C2963	frontal cortex	TRUE	FALSE	FALSE	FALSE	1140	M	White	Control	ASHCVD	ASHCVD
NDAR_INVCN941GVX	5570	UVA_neuron_605_hiseq2500	Gage	Salk	C2963	frontal cortex	TRUE	FALSE	FALSE	FALSE	1140	M	White	Control	ASHCVD	ASHCVD
NDAR_INVCN941GVX	5570	UVA_neuron_606_hiseq2500	Gage	Salk	C2963	frontal cortex	TRUE	FALSE	FALSE	FALSE	1140	M	White	Control	ASHCVD	ASHCVD
NDAR_INVCN941GVX	5570	UVA_neuron_607_hiseq2500	Gage	Salk	C2963	frontal cortex	TRUE	FALSE	FALSE	FALSE	1140	M	White	Control	ASHCVD	ASHCVD
NDAR_INVCN941GVX	5570	UVA_neuron_608_hiseq2500	Gage	Salk	C2963	frontal cortex	TRUE	FALSE	FALSE	FALSE	1140	M	White	Control	ASHCVD	ASHCVD
NDAR_INVCN941GVX	5570	UVA_neuron_610_hiseq2500	Gage	Salk	C2963	frontal cortex	TRUE	FALSE	FALSE	FALSE	1140	M	White	Control	ASHCVD	ASHCVD
NDAR_INVCN941GVX	5570	UVA_neuron_611_hiseq2500	Gage	Salk	C2963	frontal cortex	TRUE	FALSE	FALSE	FALSE	1140	M	White	Control	ASHCVD	ASHCVD
NDAR_INVCN941GVX	5570	UVA_neuron_613_hiseq2500	Gage	Salk	C2963	frontal cortex	TRUE	FALSE	FALSE	FALSE	1140	M	White	Control	ASHCVD	ASHCVD
NDAR_INVCN941GVX	5570	UVA_neuron_617_hiseq2500	Gage	Salk	C2963	frontal cortex	TRUE	FALSE	FALSE	FALSE	1140	M	White	Control	ASHCVD	ASHCVD
NDAR_INVCN941GVX	5570	UVA_neuron_621_hiseq2500	Gage	Salk	C2963	frontal cortex	TRUE	FALSE	FALSE	FALSE	1140	M	White	Control	ASHCVD	ASHCVD
NDAR_INVCN941GVX	5570	UVA_neuron_622_hiseq2500	Gage	Salk	C2963	frontal cortex	TRUE	FALSE	FALSE	FALSE	1140	M	White	Control	ASHCVD	ASHCVD
NDAR_INVCN941GVX	5570	UVA_neuron_624_hiseq2500	Gage	Salk	C2963	frontal cortex	TRUE	FALSE	FALSE	FALSE	1140	M	White	Control	ASHCVD	ASHCVD
NDAR_INVCN941GVX	5570	UVA_neuron_625_hiseq2500	Gage	Salk	C2963	frontal cortex	TRUE	FALSE	FALSE	FALSE	1140	M	White	Control	ASHCVD	ASHCVD
NDAR_INVCN941GVX	5570	UVA_neuron_626_hiseq2500	Gage	Salk	C2963	frontal cortex	TRUE	FALSE	FALSE	FALSE	1140	M	White	Control	ASHCVD	ASHCVD
NDAR_INVCN941GVX	5570	UVA_neuron_627_hiseq2500	Gage	Salk	C2963	frontal cortex	TRUE	FALSE	FALSE	FALSE	1140	M	White	Control	ASHCVD	ASHCVD
NDAR_INVCN941GVX	5570	UVA_neuron_630_hiseq2500	Gage	Salk	C2963	frontal cortex	TRUE	FALSE	FALSE	FALSE	1140	M	White	Control	ASHCVD	ASHCVD
NDAR_INVCN941GVX	5570	UVA_neuron_631_hiseq2500	Gage	Salk	C2963	frontal cortex	TRUE	FALSE	FALSE	FALSE	1140	M	White	Control	ASHCVD	ASHCVD
NDAR_INVCN941GVX	5570	UVA_neuron_632_hiseq2500	Gage	Salk	C2963	frontal cortex	TRUE	FALSE	FALSE	FALSE	1140	M	White	Control	ASHCVD	ASHCVD
NDAR_INVCN941GVX	5570	UVA_neuron_633_hiseq2500	Gage	Salk	C2963	frontal cortex	TRUE	FALSE	FALSE	FALSE	1140	M	White	Control	ASHCVD	ASHCVD
NDAR_INVCN941GVX	5570	UVA_neuron_634_hiseq2500	Gage	Salk	C2963	frontal cortex	TRUE	FALSE	FALSE	FALSE	1140	M	White	Control	ASHCVD	ASHCVD
NDAR_INVCN941GVX	5570	UVA_neuron_635_hiseq2500	Gage	Salk	C2963	frontal cortex	TRUE	FALSE	FALSE	FALSE	1140	M	White	Control	ASHCVD	ASHCVD
NDAR_INVCN941GVX	5570	UVA_neuron_636_hiseq2500	Gage	Salk	C2963	frontal cortex	TRUE	FALSE	FALSE	FALSE	1140	M	White	Control	ASHCVD	ASHCVD
NDAR_INVCN941GVX	5570	UVA_neuron_637_hiseq2500	Gage	Salk	C2963	frontal cortex	TRUE	FALSE	FALSE	FALSE	1140	M	White	Control	ASHCVD	ASHCVD
NDAR_INVCN941GVX	5570	UVA_neuron_638_hiseq2500	Gage	Salk	C2963	frontal cortex	TRUE	FALSE	FALSE	FALSE	1140	M	White	Control	ASHCVD	ASHCVD
NDAR_INVCN941GVX	5570	UVA_neuron_639_hiseq2500	Gage	Salk	C2963	frontal cortex	TRUE	FALSE	FALSE	FALSE	1140	M	White	Control	ASHCVD	ASHCVD
NDAR_INVCN941GVX	5570	UVA_neuron_640_hiseq2500	Gage	Salk	C2963	frontal cortex	TRUE	FALSE	FALSE	FALSE	1140	M	White	Control	ASHCVD	ASHCVD
NDAR_INVCN941GVX	5570	UVA_neuron_641_hiseq2500	Gage	Salk	C2963	frontal cortex	TRUE	FALSE	FALSE	FALSE	1140	M	White	Control	ASHCVD	ASHCVD
NDAR_INVCN941GVX	5570	UVA_neuron_642_hiseq2500	Gage	Salk	C2963	frontal cortex	TRUE	FALSE	FALSE	FALSE	1140	M	White	Control	ASHCVD	ASHCVD
NDAR_INVCN941GVX	5570	UVA_neuron_643_hiseq2500	Gage	Salk	C2963	frontal cortex	TRUE	FALSE	FALSE	FALSE	1140	M	White	Control	ASHCVD	ASHCVD
NDAR_INVCN941GVX	5570	UVA_neuron_644_hiseq2500	Gage	Salk	C2963	frontal cortex	TRUE	FALSE	FALSE	FALSE	1140	M	White	Control	ASHCVD	ASHCVD
NDAR_INVCN941GVX	5570	UVA_neuron_645_hiseq2500	Gage	Salk	C2963	frontal cortex	TRUE	FALSE	FALSE	FALSE	1140	M	White	Control	ASHCVD	ASHCVD
NDAR_INVCN941GVX	5570	UVA_neuron_646_hiseq2500	Gage	Salk	C2963	frontal cortex	TRUE	FALSE	FALSE	FALSE	1140	M	White	Control	ASHCVD	ASHCVD
NDAR_INVCN941GVX	5570	UVA_neuron_647_hiseq2500	Gage	Salk	C2963	frontal cortex	TRUE	FALSE	FALSE	FALSE	1140	M	White	Control	ASHCVD	ASHCVD
NDAR_INVCN941GVX	5570	UVA_neuron_648_hiseq2500	Gage	Salk	C2963	frontal cortex	TRUE	FALSE	FALSE	FALSE	1140	M	White	Control	ASHCVD	ASHCVD
NDAR_INVCN941GVX	5570	UVA_neuron_651_hiseq2500	Gage	Salk	C2963	frontal cortex	TRUE	FALSE	FALSE	FALSE	1140	M	White	Control	ASHCVD	ASHCVD
NDAR_INVCN941GVX	5570	UVA_neuron_654_hiseq2500	Gage	Salk	C2963	frontal cortex	TRUE	FALSE	FALSE	FALSE	1140	M	White	Control	ASHCVD	ASHCVD
NDAR_INVCN941GVX	5570	UVA_neuron_655_hiseq2500	Gage	Salk	C2963	frontal cortex	TRUE	FALSE	FALSE	FALSE	1140	M	White	Control	ASHCVD	ASHCVD
NDAR_INVCN941GVX	5570	UVA_neuron_657_hiseq2500	Gage	Salk	C2963	frontal cortex	TRUE	FALSE	FALSE	FALSE	1140	M	White	Control	ASHCVD	ASHCVD
NDAR_INVCN941GVX	5570	UVA_neuron_658_hiseq2500	Gage	Salk	C2963	frontal cortex	TRUE	FALSE	FALSE	FALSE	1140	M	White	Control	ASHCVD	ASHCVD
NDAR_INVCN941GVX	5570	UVA_neuron_659_hiseq2500	Gage	Salk	C2963	frontal cortex	TRUE	FALSE	FALSE	FALSE	1140	M	White	Control	ASHCVD	ASHCVD
NDAR_INVCN941GVX	5570	UVA_neuron_660_hiseq2500	Gage	Salk	C2963	frontal cortex	TRUE	FALSE	FALSE	FALSE	1140	M	White	Control	ASHCVD	ASHCVD
NDAR_INVCN941GVX	5570	UVA_neuron_661_hiseq2500	Gage	Salk	C2963	frontal cortex	TRUE	FALSE	FALSE	FALSE	1140	M	White	Control	ASHCVD	ASHCVD
NDAR_INVCN941GVX	5570	UVA_neuron_662_hiseq2500	Gage	Salk	C2963	frontal cortex	TRUE	FALSE	FALSE	FALSE	1140	M	White	Control	ASHCVD	ASHCVD
NDAR_INVCN941GVX	5570	UVA_neuron_663_hiseq2500	Gage	Salk	C2963	frontal cortex	TRUE	FALSE	FALSE	FALSE	1140	M	White	Control	ASHCVD	ASHCVD
NDAR_INVCN941GVX	5570	UVA_neuron_664_hiseq2500	Gage	Salk	C2963	frontal cortex	TRUE	FALSE	FALSE	FALSE	1140	M	White	Control	ASHCVD	ASHCVD
NDAR_INVZY172RM8	5401	UVA_nonneuron_108_hiseq3000	Gage	Salk	C2963	frontal cortex	TRUE	FALSE	FALSE	FALSE	1032	M	White	Control	ASHCVD	ASHCVD
NDAR_INVZY172RM8	5401	UVA_nonneuron_109_hiseq3000	Gage	Salk	C2963	frontal cortex	TRUE	FALSE	FALSE	FALSE	1032	M	White	Control	ASHCVD	ASHCVD
NDAR_INVZY172RM8	5401	UVA_nonneuron_110_hiseq3000	Gage	Salk	C2963	frontal cortex	TRUE	FALSE	FALSE	FALSE	1032	M	White	Control	ASHCVD	ASHCVD
NDAR_INVZY172RM8	5401	UVA_nonneuron_111_hiseq3000	Gage	Salk	C2963	frontal cortex	TRUE	FALSE	FALSE	FALSE	1032	M	White	Control	ASHCVD	ASHCVD
NDAR_INVZY172RM8	5401	UVA_nonneuron_112_hiseq3000	Gage	Salk	C2963	frontal cortex	TRUE	FALSE	FALSE	FALSE	1032	M	White	Control	ASHCVD	ASHCVD
NDAR_INVZY172RM8	5401	UVA_nonneuron_113_hiseq3000	Gage	Salk	C2963	frontal cortex	TRUE	FALSE	FALSE	FALSE	1032	M	White	Control	ASHCVD	ASHCVD
NDAR_INVZY172RM8	5401	UVA_nonneuron_114_hiseq3000	Gage	Salk	C2963	frontal cortex	TRUE	FALSE	FALSE	FALSE	1032	M	White	Control	ASHCVD	ASHCVD
NDAR_INVZY172RM8	5401	UVA_nonneuron_115_hiseq3000	Gage	Salk	C2963	frontal cortex	TRUE	FALSE	FALSE	FALSE	1032	M	White	Control	ASHCVD	ASHCVD
NDAR_INVZY172RM8	5401	UVA_nonneuron_116_hiseq3000	Gage	Salk	C2963	frontal cortex	TRUE	FALSE	FALSE	FALSE	1032	M	White	Control	ASHCVD	ASHCVD
NDAR_INVZY172RM8	5401	UVA_nonneuron_117_hiseq3000	Gage	Salk	C2963	frontal cortex	TRUE	FALSE	FALSE	FALSE	1032	M	White	Control	ASHCVD	ASHCVD
NDAR_INVZY172RM8	5401	UVA_nonneuron_118_hiseq3000	Gage	Salk	C2963	frontal cortex	TRUE	FALSE	FALSE	FALSE	1032	M	White	Control	ASHCVD	ASHCVD
NDAR_INVZY172RM8	5401	UVA_nonneuron_119_hiseq3000	Gage	Salk	C2963	frontal cortex	TRUE	FALSE	FALSE	FALSE	1032	M	White	Control	ASHCVD	ASHCVD
NDAR_INVZY172RM8	5401	UVA_nonneuron_120_hiseq3000	Gage	Salk	C2963	frontal cortex	TRUE	FALSE	FALSE	FALSE	1032	M	White	Control	ASHCVD	ASHCVD
NDAR_INVZY172RM8	5401	UVA_nonneuron_121_hiseq3000	Gage	Salk	C2963	frontal cortex	TRUE	FALSE	FALSE	FALSE	1032	M	White	Control	ASHCVD	ASHCVD
NDAR_INVZY172RM8	5401	UVA_nonneuron_122_hiseq3000	Gage	Salk	C2963	frontal cortex	TRUE	FALSE	FALSE	FALSE	1032	M	White	Control	ASHCVD	ASHCVD
NDAR_INVZY172RM8	5401	UVA_nonneuron_123_hiseq3000	Gage	Salk	C2963	frontal cortex	TRUE	FALSE	FALSE	FALSE	1032	M	White	Control	ASHCVD	ASHCVD
NDAR_INVZY172RM8	5401	UVA_nonneuron_124_hiseq3000	Gage	Salk	C2963	frontal cortex	TRUE	FALSE	FALSE	FALSE	1032	M	White	Control	ASHCVD	ASHCVD
NDAR_INVZY172RM8	5401	UVA_nonneuron_125_hiseq3000	Gage	Salk	C2963	frontal cortex	TRUE	FALSE	FALSE	FALSE	1032	M	White	Control	ASHCVD	ASHCVD
NDAR_INVZY172RM8	5401	UVA_nonneuron_126_hiseq3000	Gage	Salk	C2963	frontal cortex	TRUE	FALSE	FALSE	FALSE	1032	M	White	Control	ASHCVD	ASHCVD
NDAR_INVZY172RM8	5401	UVA_nonneuron_127_hiseq3000	Gage	Salk	C2963	frontal cortex	TRUE	FALSE	FALSE	FALSE	1032	M	White	Control	ASHCVD	ASHCVD
NDAR_INVZY172RM8	5401	UVA_nonneuron_128_hiseq3000	Gage	Salk	C2963	frontal cortex	TRUE	FALSE	FALSE	FALSE	1032	M	White	Control	ASHCVD	ASHCVD
NDAR_INVZY172RM8	5401	UVA_nonneuron_129_hiseq3000	Gage	Salk	C2963	frontal cortex	TRUE	FALSE	FALSE	FALSE	1032	M	White	Control	ASHCVD	ASHCVD
NDAR_INVZY172RM8	5401	UVA_nonneuron_130_hiseq3000	Gage	Salk	C2963	frontal cortex	TRUE	FALSE	FALSE	FALSE	1032	M	White	Control	ASHCVD	ASHCVD
NDAR_INVZY172RM8	5401	UVA_nonneuron_131_hiseq3000	Gage	Salk	C2963	frontal cortex	TRUE	FALSE	FALSE	FALSE	1032	M	White	Control	ASHCVD	ASHCVD
NDAR_INVZY172RM8	5401	UVA_nonneuron_132_hiseq3000	Gage	Salk	C2963	frontal cortex	TRUE	FALSE	FALSE	FALSE	1032	M	White	Control	ASHCVD	ASHCVD
NDAR_INVZY172RM8	5401	UVA_nonneuron_133_hiseq3000	Gage	Salk	C2963	frontal cortex	TRUE	FALSE	FALSE	FALSE	1032	M	White	Control	ASHCVD	ASHCVD
NDAR_INVZY172RM8	5401	UVA_nonneuron_134_hiseq3000	Gage	Salk	C2963	frontal cortex	TRUE	FALSE	FALSE	FALSE	1032	M	White	Control	ASHCVD	ASHCVD
NDAR_INVZY172RM8	5401	UVA_nonneuron_135_hiseq3000	Gage	Salk	C2963	frontal cortex	TRUE	FALSE	FALSE	FALSE	1032	M	White	Control	ASHCVD	ASHCVD
NDAR_INVZY172RM8	5401	UVA_nonneuron_136_hiseq3000	Gage	Salk	C2963	frontal cortex	TRUE	FALSE	FALSE	FALSE	1032	M	White	Control	ASHCVD	ASHCVD
NDAR_INVZY172RM8	5401	UVA_nonneuron_137_hiseq3000	Gage	Salk	C2963	frontal cortex	TRUE	FALSE	FALSE	FALSE	1032	M	White	Control	ASHCVD	ASHCVD
NDAR_INVZY172RM8	5401	UVA_nonneuron_138_hiseq3000	Gage	Salk	C2963	frontal cortex	TRUE	FALSE	FALSE	FALSE	1032	M	White	Control	ASHCVD	ASHCVD
NDAR_INVZY172RM8	5401	UVA_nonneuron_139_hiseq3000	Gage	Salk	C2963	frontal cortex	TRUE	FALSE	FALSE	FALSE	1032	M	White	Control	ASHCVD	ASHCVD
NDAR_INVZY172RM8	5401	UVA_nonneuron_140_hiseq3000	Gage	Salk	C2963	frontal cortex	TRUE	FALSE	FALSE	FALSE	1032	M	White	Control	ASHCVD	ASHCVD
NDAR_INVZY172RM8	5401	UVA_nonneuron_141_hiseq3000	Gage	Salk	C2963	frontal cortex	TRUE	FALSE	FALSE	FALSE	1032	M	White	Control	ASHCVD	ASHCVD
NDAR_INVZY172RM8	5401	UVA_nonneuron_142_hiseq3000	Gage	Salk	C2963	frontal cortex	TRUE	FALSE	FALSE	FALSE	1032	M	White	Control	ASHCVD	ASHCVD
NDAR_INVZY172RM8	5401	UVA_nonneuron_143_hiseq3000	Gage	Salk	C2963	frontal cortex	TRUE	FALSE	FALSE	FALSE	1032	M	White	Control	ASHCVD	ASHCVD
NDAR_INVZY172RM8	5401	UVA_nonneuron_144_hiseq3000	Gage	Salk	C2963	frontal cortex	TRUE	FALSE	FALSE	FALSE	1032	M	White	Control	ASHCVD	ASHCVD
NDAR_INVZY172RM8	5401	UVA_nonneuron_145_hiseq3000	Gage	Salk	C2963	frontal cortex	TRUE	FALSE	FALSE	FALSE	1032	M	White	Control	ASHCVD	ASHCVD
NDAR_INVZY172RM8	5401	UVA_nonneuron_146_hiseq3000	Gage	Salk	C2963	frontal cortex	TRUE	FALSE	FALSE	FALSE	1032	M	White	Control	ASHCVD	ASHCVD
NDAR_INVCN941GVX	5570	UVA_neuron_542_miseq	Gage	Salk	C2963	frontal cortex	TRUE	FALSE	FALSE	FALSE	1140	M	White	Control	ASHCVD	ASHCVD
NDAR_INVCN941GVX	5570	UVA_neuron_543_miseq	Gage	Salk	C2963	frontal cortex	TRUE	FALSE	FALSE	FALSE	1140	M	White	Control	ASHCVD	ASHCVD
NDAR_INVCN941GVX	5570	UVA_neuron_544_miseq	Gage	Salk	C2963	frontal cortex	TRUE	FALSE	FALSE	FALSE	1140	M	White	Control	ASHCVD	ASHCVD
NDAR_INVCN941GVX	5570	UVA_neuron_545_miseq	Gage	Salk	C2963	frontal cortex	TRUE	FALSE	FALSE	FALSE	1140	M	White	Control	ASHCVD	ASHCVD
NDAR_INVCN941GVX	5570	UVA_neuron_546_miseq	Gage	Salk	C2963	frontal cortex	TRUE	FALSE	FALSE	FALSE	1140	M	White	Control	ASHCVD	ASHCVD
NDAR_INVCN941GVX	5570	UVA_neuron_547_miseq	Gage	Salk	C2963	frontal cortex	TRUE	FALSE	FALSE	FALSE	1140	M	White	Control	ASHCVD	ASHCVD
NDAR_INVCN941GVX	5570	UVA_neuron_548_miseq	Gage	Salk	C2963	frontal cortex	TRUE	FALSE	FALSE	FALSE	1140	M	White	Control	ASHCVD	ASHCVD
NDAR_INVCN941GVX	5570	UVA_neuron_549_miseq	Gage	Salk	C2963	frontal cortex	TRUE	FALSE	FALSE	FALSE	1140	M	White	Control	ASHCVD	ASHCVD
NDAR_INVCN941GVX	5570	UVA_neuron_550_miseq	Gage	Salk	C2963	frontal cortex	TRUE	FALSE	FALSE	FALSE	1140	M	White	Control	ASHCVD	ASHCVD
NDAR_INVCN941GVX	5570	UVA_neuron_551_miseq	Gage	Salk	C2963	frontal cortex	TRUE	FALSE	FALSE	FALSE	1140	M	White	Control	ASHCVD	ASHCVD
NDAR_INVCN941GVX	5570	UVA_neuron_552_miseq	Gage	Salk	C2963	frontal cortex	TRUE	FALSE	FALSE	FALSE	1140	M	White	Control	ASHCVD	ASHCVD
NDAR_INVCN941GVX	5570	UVA_neuron_553_miseq	Gage	Salk	C2963	frontal cortex	TRUE	FALSE	FALSE	FALSE	1140	M	White	Control	ASHCVD	ASHCVD
NDAR_INVCN941GVX	5570	UVA_neuron_554_miseq	Gage	Salk	C2963	frontal cortex	TRUE	FALSE	FALSE	FALSE	1140	M	White	Control	ASHCVD	ASHCVD
NDAR_INVCN941GVX	5570	UVA_neuron_555_miseq	Gage	Salk	C2963	frontal cortex	TRUE	FALSE	FALSE	FALSE	1140	M	White	Control	ASHCVD	ASHCVD
NDAR_INVCN941GVX	5570	UVA_neuron_556_miseq	Gage	Salk	C2963	frontal cortex	TRUE	FALSE	FALSE	FALSE	1140	M	White	Control	ASHCVD	ASHCVD
NDAR_INVCN941GVX	5570	UVA_neuron_557_miseq	Gage	Salk	C2963	frontal cortex	TRUE	FALSE	FALSE	FALSE	1140	M	White	Control	ASHCVD	ASHCVD
NDAR_INVCN941GVX	5570	UVA_neuron_558_miseq	Gage	Salk	C2963	frontal cortex	TRUE	FALSE	FALSE	FALSE	1140	M	White	Control	ASHCVD	ASHCVD
NDAR_INVCN941GVX	5570	UVA_neuron_559_miseq	Gage	Salk	C2963	frontal cortex	TRUE	FALSE	FALSE	FALSE	1140	M	White	Control	ASHCVD	ASHCVD
NDAR_INVCN941GVX	5570	UVA_neuron_560_miseq	Gage	Salk	C2963	frontal cortex	TRUE	FALSE	FALSE	FALSE	1140	M	White	Control	ASHCVD	ASHCVD
NDAR_INVCN941GVX	5570	UVA_neuron_561_miseq	Gage	Salk	C2963	frontal cortex	TRUE	FALSE	FALSE	FALSE	1140	M	White	Control	ASHCVD	ASHCVD
NDAR_INVCN941GVX	5570	UVA_neuron_562_miseq	Gage	Salk	C2963	frontal cortex	TRUE	FALSE	FALSE	FALSE	1140	M	White	Control	ASHCVD	ASHCVD
NDAR_INVCN941GVX	5570	UVA_neuron_563_miseq	Gage	Salk	C2963	frontal cortex	TRUE	FALSE	FALSE	FALSE	1140	M	White	Control	ASHCVD	ASHCVD
NDAR_INVCN941GVX	5570	UVA_neuron_564_miseq	Gage	Salk	C2963	frontal cortex	TRUE	FALSE	FALSE	FALSE	1140	M	White	Control	ASHCVD	ASHCVD
NDAR_INVCN941GVX	5570	UVA_neuron_565_miseq	Gage	Salk	C2963	frontal cortex	TRUE	FALSE	FALSE	FALSE	1140	M	White	Control	ASHCVD	ASHCVD
NDAR_INVCN941GVX	5570	UVA_neuron_566_miseq	Gage	Salk	C2963	frontal cortex	TRUE	FALSE	FALSE	FALSE	1140	M	White	Control	ASHCVD	ASHCVD
NDAR_INVCN941GVX	5570	UVA_neuron_567_miseq	Gage	Salk	C2963	frontal cortex	TRUE	FALSE	FALSE	FALSE	1140	M	White	Control	ASHCVD	ASHCVD
NDAR_INVCN941GVX	5570	UVA_neuron_568_miseq	Gage	Salk	C2963	frontal cortex	TRUE	FALSE	FALSE	FALSE	1140	M	White	Control	ASHCVD	ASHCVD
NDAR_INVCN941GVX	5570	UVA_neuron_569_miseq	Gage	Salk	C2963	frontal cortex	TRUE	FALSE	FALSE	FALSE	1140	M	White	Control	ASHCVD	ASHCVD
NDAR_INVCN941GVX	5570	UVA_neuron_570_miseq	Gage	Salk	C2963	frontal cortex	TRUE	FALSE	FALSE	FALSE	1140	M	White	Control	ASHCVD	ASHCVD
NDAR_INVCN941GVX	5570	UVA_neuron_571_miseq	Gage	Salk	C2963	frontal cortex	TRUE	FALSE	FALSE	FALSE	1140	M	White	Control	ASHCVD	ASHCVD
NDAR_INVCN941GVX	5570	UVA_neuron_572_miseq	Gage	Salk	C2963	frontal cortex	TRUE	FALSE	FALSE	FALSE	1140	M	White	Control	ASHCVD	ASHCVD
NDAR_INVCN941GVX	5570	UVA_neuron_573_miseq	Gage	Salk	C2963	frontal cortex	TRUE	FALSE	FALSE	FALSE	1140	M	White	Control	ASHCVD	ASHCVD
NDAR_INVCN941GVX	5570	UVA_neuron_574_miseq	Gage	Salk	C2963	frontal cortex	TRUE	FALSE	FALSE	FALSE	1140	M	White	Control	ASHCVD	ASHCVD
NDAR_INVCN941GVX	5570	UVA_neuron_575_miseq	Gage	Salk	C2963	frontal cortex	TRUE	FALSE	FALSE	FALSE	1140	M	White	Control	ASHCVD	ASHCVD
NDAR_INVCN941GVX	5570	UVA_neuron_576_miseq	Gage	Salk	C2963	frontal cortex	TRUE	FALSE	FALSE	FALSE	1140	M	White	Control	ASHCVD	ASHCVD
NDAR_INVCN941GVX	5570	UVA_neuron_577_miseq	Gage	Salk	C2963	frontal cortex	TRUE	FALSE	FALSE	FALSE	1140	M	White	Control	ASHCVD	ASHCVD
NDAR_INVCN941GVX	5570	UVA_neuron_578_miseq	Gage	Salk	C2963	frontal cortex	TRUE	FALSE	FALSE	FALSE	1140	M	White	Control	ASHCVD	ASHCVD
NDAR_INVCN941GVX	5570	UVA_neuron_579_miseq	Gage	Salk	C2963	frontal cortex	TRUE	FALSE	FALSE	FALSE	1140	M	White	Control	ASHCVD	ASHCVD
NDAR_INVCN941GVX	5570	UVA_neuron_580_miseq	Gage	Salk	C2963	frontal cortex	TRUE	FALSE	FALSE	FALSE	1140	M	White	Control	ASHCVD	ASHCVD
NDAR_INVCN941GVX	5570	UVA_neuron_582_miseq	Gage	Salk	C2963	frontal cortex	TRUE	FALSE	FALSE	FALSE	1140	M	White	Control	ASHCVD	ASHCVD
NDAR_INVCN941GVX	5570	UVA_neuron_584_miseq	Gage	Salk	C2963	frontal cortex	TRUE	FALSE	FALSE	FALSE	1140	M	White	Control	ASHCVD	ASHCVD
NDAR_INVCN941GVX	5570	UVA_neuron_586_miseq	Gage	Salk	C2963	frontal cortex	TRUE	FALSE	FALSE	FALSE	1140	M	White	Control	ASHCVD	ASHCVD
NDAR_INVCN941GVX	5570	UVA_neuron_587_miseq	Gage	Salk	C2963	frontal cortex	TRUE	FALSE	FALSE	FALSE	1140	M	White	Control	ASHCVD	ASHCVD
NDAR_INVCN941GVX	5570	UVA_neuron_590_miseq	Gage	Salk	C2963	frontal cortex	TRUE	FALSE	FALSE	FALSE	1140	M	White	Control	ASHCVD	ASHCVD
NDAR_INVCN941GVX	5570	UVA_neuron_591_miseq	Gage	Salk	C2963	frontal cortex	TRUE	FALSE	FALSE	FALSE	1140	M	White	Control	ASHCVD	ASHCVD
NDAR_INVCN941GVX	5570	UVA_neuron_593_miseq	Gage	Salk	C2963	frontal cortex	TRUE	FALSE	FALSE	FALSE	1140	M	White	Control	ASHCVD	ASHCVD
NDAR_INVCN941GVX	5570	UVA_neuron_595_miseq	Gage	Salk	C2963	frontal cortex	TRUE	FALSE	FALSE	FALSE	1140	M	White	Control	ASHCVD	ASHCVD
NDAR_INVCN941GVX	5570	UVA_neuron_598_miseq	Gage	Salk	C2963	frontal cortex	TRUE	FALSE	FALSE	FALSE	1140	M	White	Control	ASHCVD	ASHCVD
NDAR_INVCN941GVX	5570	UVA_neuron_602_miseq	Gage	Salk	C2963	frontal cortex	TRUE	FALSE	FALSE	FALSE	1140	M	White	Control	ASHCVD	ASHCVD
NDAR_INVCN941GVX	5570	UVA_neuron_603_miseq	Gage	Salk	C2963	frontal cortex	TRUE	FALSE	FALSE	FALSE	1140	M	White	Control	ASHCVD	ASHCVD
NDAR_INVCN941GVX	5570	UVA_neuron_604_miseq	Gage	Salk	C2963	frontal cortex	TRUE	FALSE	FALSE	FALSE	1140	M	White	Control	ASHCVD	ASHCVD
NDAR_INVCN941GVX	5570	UVA_neuron_614_miseq	Gage	Salk	C2963	frontal cortex	TRUE	FALSE	FALSE	FALSE	1140	M	White	Control	ASHCVD	ASHCVD
NDAR_INVCN941GVX	5570	UVA_neuron_615_miseq	Gage	Salk	C2963	frontal cortex	TRUE	FALSE	FALSE	FALSE	1140	M	White	Control	ASHCVD	ASHCVD
NDAR_INVCN941GVX	5570	UVA_neuron_616_miseq	Gage	Salk	C2963	frontal cortex	TRUE	FALSE	FALSE	FALSE	1140	M	White	Control	ASHCVD	ASHCVD
NDAR_INVZY172RM8	5401	UVA_neuron_513_hiseq3000	Gage	Salk	C2963	frontal cortex	TRUE	FALSE	FALSE	FALSE	1032	M	White	Control	ASHCVD	ASHCVD
NDAR_INVZY172RM8	5401	UVA_neuron_514_hiseq3000	Gage	Salk	C2963	frontal cortex	TRUE	FALSE	FALSE	FALSE	1032	M	White	Control	ASHCVD	ASHCVD
NDAR_INVZY172RM8	5401	UVA_neuron_515_hiseq3000	Gage	Salk	C2963	frontal cortex	TRUE	FALSE	FALSE	FALSE	1032	M	White	Control	ASHCVD	ASHCVD
NDAR_INVZY172RM8	5401	UVA_neuron_516_hiseq3000	Gage	Salk	C2963	frontal cortex	TRUE	FALSE	FALSE	FALSE	1032	M	White	Control	ASHCVD	ASHCVD
NDAR_INVZY172RM8	5401	UVA_neuron_517_hiseq3000	Gage	Salk	C2963	frontal cortex	TRUE	FALSE	FALSE	FALSE	1032	M	White	Control	ASHCVD	ASHCVD
NDAR_INVZY172RM8	5401	UVA_neuron_518_hiseq3000	Gage	Salk	C2963	frontal cortex	TRUE	FALSE	FALSE	FALSE	1032	M	White	Control	ASHCVD	ASHCVD
NDAR_INVZY172RM8	5401	UVA_neuron_519_hiseq3000	Gage	Salk	C2963	frontal cortex	TRUE	FALSE	FALSE	FALSE	1032	M	White	Control	ASHCVD	ASHCVD
NDAR_INVZY172RM8	5401	UVA_neuron_520_hiseq3000	Gage	Salk	C2963	frontal cortex	TRUE	FALSE	FALSE	FALSE	1032	M	White	Control	ASHCVD	ASHCVD
NDAR_INVZY172RM8	5401	UVA_neuron_521_hiseq3000	Gage	Salk	C2963	frontal cortex	TRUE	FALSE	FALSE	FALSE	1032	M	White	Control	ASHCVD	ASHCVD
NDAR_INVZY172RM8	5401	UVA_neuron_522_hiseq3000	Gage	Salk	C2963	frontal cortex	TRUE	FALSE	FALSE	FALSE	1032	M	White	Control	ASHCVD	ASHCVD
NDAR_INVZY172RM8	5401	UVA_neuron_523_hiseq3000	Gage	Salk	C2963	frontal cortex	TRUE	FALSE	FALSE	FALSE	1032	M	White	Control	ASHCVD	ASHCVD
NDAR_INVZY172RM8	5401	UVA_neuron_524_hiseq3000	Gage	Salk	C2963	frontal cortex	TRUE	FALSE	FALSE	FALSE	1032	M	White	Control	ASHCVD	ASHCVD
NDAR_INVZY172RM8	5401	UVA_neuron_525_hiseq3000	Gage	Salk	C2963	frontal cortex	TRUE	FALSE	FALSE	FALSE	1032	M	White	Control	ASHCVD	ASHCVD
NDAR_INVZY172RM8	5401	UVA_neuron_526_hiseq3000	Gage	Salk	C2963	frontal cortex	TRUE	FALSE	FALSE	FALSE	1032	M	White	Control	ASHCVD	ASHCVD
NDAR_INVZY172RM8	5401	UVA_neuron_527_hiseq3000	Gage	Salk	C2963	frontal cortex	TRUE	FALSE	FALSE	FALSE	1032	M	White	Control	ASHCVD	ASHCVD
NDAR_INVZY172RM8	5401	UVA_neuron_528_hiseq3000	Gage	Salk	C2963	frontal cortex	TRUE	FALSE	FALSE	FALSE	1032	M	White	Control	ASHCVD	ASHCVD
NDAR_INVZY172RM8	5401	UVA_neuron_529_hiseq3000	Gage	Salk	C2963	frontal cortex	TRUE	FALSE	FALSE	FALSE	1032	M	White	Control	ASHCVD	ASHCVD
NDAR_INVZY172RM8	5401	UVA_neuron_530_hiseq3000	Gage	Salk	C2963	frontal cortex	TRUE	FALSE	FALSE	FALSE	1032	M	White	Control	ASHCVD	ASHCVD
NDAR_INVZY172RM8	5401	UVA_neuron_531_hiseq3000	Gage	Salk	C2963	frontal cortex	TRUE	FALSE	FALSE	FALSE	1032	M	White	Control	ASHCVD	ASHCVD
NDAR_INVZY172RM8	5401	UVA_neuron_532_hiseq3000	Gage	Salk	C2963	frontal cortex	TRUE	FALSE	FALSE	FALSE	1032	M	White	Control	ASHCVD	ASHCVD
NDAR_INVZY172RM8	5401	UVA_neuron_533_hiseq3000	Gage	Salk	C2963	frontal cortex	TRUE	FALSE	FALSE	FALSE	1032	M	White	Control	ASHCVD	ASHCVD
NDAR_INVZY172RM8	5401	UVA_neuron_534_hiseq3000	Gage	Salk	C2963	frontal cortex	TRUE	FALSE	FALSE	FALSE	1032	M	White	Control	ASHCVD	ASHCVD
NDAR_INVZY172RM8	5401	UVA_neuron_535_hiseq3000	Gage	Salk	C2963	frontal cortex	TRUE	FALSE	FALSE	FALSE	1032	M	White	Control	ASHCVD	ASHCVD
NDARHD893CCW	Br5234	USD10	Gage	Salk	C2963	brain	TRUE	FALSE	FALSE	FALSE	783	M	White	Schizophrenia	Multiple injuries	Multiple injuries
NDARWE158WLH	Br5235	USD11	Gage	Salk	C2963	brain	TRUE	FALSE	FALSE	FALSE	574	M	White	Control	Multiple injuries	Multiple injuries
NDAR_INVCN941GVX	5570	UVA_neuron_665_hiseq2500	Gage	Salk	C2963	frontal cortex	TRUE	FALSE	FALSE	FALSE	1140	M	White	Control	ASHCVD	ASHCVD
NDAR_INVCN941GVX	5570	UVA_neuron_666_hiseq2500	Gage	Salk	C2963	frontal cortex	TRUE	FALSE	FALSE	FALSE	1140	M	White	Control	ASHCVD	ASHCVD
NDAR_INVCN941GVX	5570	UVA_neuron_667_hiseq2500	Gage	Salk	C2963	frontal cortex	TRUE	FALSE	FALSE	FALSE	1140	M	White	Control	ASHCVD	ASHCVD
NDAR_INVCN941GVX	5570	UVA_neuron_668_hiseq2500	Gage	Salk	C2963	frontal cortex	TRUE	FALSE	FALSE	FALSE	1140	M	White	Control	ASHCVD	ASHCVD
NDAR_INVCN941GVX	5570	UVA_neuron_669_hiseq2500	Gage	Salk	C2963	frontal cortex	TRUE	FALSE	FALSE	FALSE	1140	M	White	Control	ASHCVD	ASHCVD
NDAR_INVCN941GVX	5570	UVA_neuron_670_hiseq2500	Gage	Salk	C2963	frontal cortex	TRUE	FALSE	FALSE	FALSE	1140	M	White	Control	ASHCVD	ASHCVD
NDAR_INVCN941GVX	5570	UVA_neuron_672_hiseq2500	Gage	Salk	C2963	frontal cortex	TRUE	FALSE	FALSE	FALSE	1140	M	White	Control	ASHCVD	ASHCVD
NDAR_INVCN941GVX	5570	UVA_neuron_673_hiseq2500	Gage	Salk	C2963	frontal cortex	TRUE	FALSE	FALSE	FALSE	1140	M	White	Control	ASHCVD	ASHCVD
NDAR_INVCN941GVX	5570	UVA_neuron_674_hiseq2500	Gage	Salk	C2963	frontal cortex	TRUE	FALSE	FALSE	FALSE	1140	M	White	Control	ASHCVD	ASHCVD
NDAR_INVCN941GVX	5570	UVA_neuron_675_hiseq2500	Gage	Salk	C2963	frontal cortex	TRUE	FALSE	FALSE	FALSE	1140	M	White	Control	ASHCVD	ASHCVD
NDAR_INVCN941GVX	5570	UVA_neuron_678_hiseq2500	Gage	Salk	C2963	frontal cortex	TRUE	FALSE	FALSE	FALSE	1140	M	White	Control	ASHCVD	ASHCVD
NDAR_INVCN941GVX	5570	UVA_neuron_679_hiseq2500	Gage	Salk	C2963	frontal cortex	TRUE	FALSE	FALSE	FALSE	1140	M	White	Control	ASHCVD	ASHCVD
NDAR_INVCN941GVX	5570	UVA_neuron_680_hiseq2500	Gage	Salk	C2963	frontal cortex	TRUE	FALSE	FALSE	FALSE	1140	M	White	Control	ASHCVD	ASHCVD
NDAR_INVCN941GVX	5570	UVA_neuron_681_hiseq2500	Gage	Salk	C2963	frontal cortex	TRUE	FALSE	FALSE	FALSE	1140	M	White	Control	ASHCVD	ASHCVD
NDAR_INVCN941GVX	5570	UVA_neuron_609_hiseq3000	Gage	Salk	C2963	frontal cortex	TRUE	FALSE	FALSE	FALSE	1140	M	White	Control	ASHCVD	ASHCVD
NDAR_INVCN941GVX	5570	UVA_neuron_612_hiseq3000	Gage	Salk	C2963	frontal cortex	TRUE	FALSE	FALSE	FALSE	1140	M	White	Control	ASHCVD	ASHCVD
NDAR_INVCN941GVX	5570	UVA_neuron_618_hiseq3000	Gage	Salk	C2963	frontal cortex	TRUE	FALSE	FALSE	FALSE	1140	M	White	Control	ASHCVD	ASHCVD
NDAR_INVCN941GVX	5570	UVA_neuron_628_hiseq3000	Gage	Salk	C2963	frontal cortex	TRUE	FALSE	FALSE	FALSE	1140	M	White	Control	ASHCVD	ASHCVD
NDAR_INVCN941GVX	5570	UVA_neuron_629_hiseq3000	Gage	Salk	C2963	frontal cortex	TRUE	FALSE	FALSE	FALSE	1140	M	White	Control	ASHCVD	ASHCVD
NDAR_INVCN941GVX	5570	UVA_neuron_649_hiseq3000	Gage	Salk	C2963	frontal cortex	TRUE	FALSE	FALSE	FALSE	1140	M	White	Control	ASHCVD	ASHCVD
NDAR_INVCN941GVX	5570	UVA_neuron_650_hiseq3000	Gage	Salk	C2963	frontal cortex	TRUE	FALSE	FALSE	FALSE	1140	M	White	Control	ASHCVD	ASHCVD
NDAR_INVCN941GVX	5570	UVA_neuron_652_hiseq3000	Gage	Salk	C2963	frontal cortex	TRUE	FALSE	FALSE	FALSE	1140	M	White	Control	ASHCVD	ASHCVD
NDAR_INVCN941GVX	5570	UVA_neuron_653_hiseq3000	Gage	Salk	C2963	frontal cortex	TRUE	FALSE	FALSE	FALSE	1140	M	White	Control	ASHCVD	ASHCVD
NDAR_INVCN941GVX	5570	UVA_neuron_656_hiseq3000	Gage	Salk	C2963	frontal cortex	TRUE	FALSE	FALSE	FALSE	1140	M	White	Control	ASHCVD	ASHCVD
NDAR_INVCN941GVX	5570	UVA_neuron_671_hiseq3000	Gage	Salk	C2963	frontal cortex	TRUE	FALSE	FALSE	FALSE	1140	M	White	Control	ASHCVD	ASHCVD
NDAR_INVCN941GVX	5570	UVA_neuron_676_hiseq3000	Gage	Salk	C2963	frontal cortex	TRUE	FALSE	FALSE	FALSE	1140	M	White	Control	ASHCVD	ASHCVD
NDAR_INVCN941GVX	5570	UVA_neuron_677_hiseq3000	Gage	Salk	C2963	frontal cortex	TRUE	FALSE	FALSE	FALSE	1140	M	White	Control	ASHCVD	ASHCVD
NDAR_INVHD011VDQ	1	UVA_sample_682_miseq	Gage	Salk	C2963	brain	TRUE	FALSE	FALSE	FALSE	0	F	Unknown or not reported	Unknown	Sample is of unknown provenance or age	Sample is of unknown provenance and age
NDAR_INVHD011VDQ	1	UVA_sample_683_miseq	Gage	Salk	C2963	brain	TRUE	FALSE	FALSE	FALSE	0	F	Unknown or not reported	Unknown	Sample is of unknown provenance or age	Sample is of unknown provenance and age
NDARWW766VZV	Br5024	USD01	Gage	Salk	C2963	brain	TRUE	FALSE	FALSE	FALSE	577	M	White	Control	Multiple injuries	Multiple injuries
NDARTP207LUM	Br5282	USD13	Gage	Salk	C2963	brain	TRUE	FALSE	FALSE	FALSE	615	M	White	Schizophrenia	Multiple injuries	Multiple injuries
NDARJD813YVN	Br5242	USD12	Gage	Salk	C2963	brain	TRUE	FALSE	FALSE	FALSE	887	M	White	Control	Multiple injuries	Multiple injuries
NDARYB912ZV0	Br5359	USD20	Gage	Salk	C2963	brain	TRUE	FALSE	FALSE	FALSE	890	M	White	Schizophrenia	Multiple injuries	Multiple injuries
NDARLU640YLB	Br5369	USD22	Gage	Salk	C2963	brain	TRUE	FALSE	FALSE	FALSE	687	M	White	Control	Multiple injuries	No_description
NDARTF341LTG	Br5315	USD17	Gage	Salk	C2963	brain	TRUE	FALSE	FALSE	FALSE	314	M	White	Schizophrenia	Multiple injuries	Multiple injuries
NDARNX961CWU	Br5385	USD25	Gage	Salk	C2963	brain	TRUE	FALSE	FALSE	FALSE	792	M	White	Control	Multiple injuries	No_description
NDARBB961DR2	Br5373	USD24	Gage	Salk	C2963	brain	TRUE	FALSE	FALSE	FALSE	573	M	White	Schizophrenia	Multiple injuries	Multiple injuries
NDARDT763ERR	Br5412	USD27	Gage	Salk	C2963	brain	TRUE	FALSE	FALSE	FALSE	648	M	White	Schizophrenia	Multiple injuries	Multiple injuries
NDARFY165PDC	Br5398	USD26	Gage	Salk	C2963	brain	TRUE	FALSE	FALSE	FALSE	666	M	White	Schizophrenia	Multiple injuries	No_description
NDARLL853CG0	Br5135	USD3	Gage	Salk	C2963	brain	TRUE	FALSE	FALSE	FALSE	376	M	Black or African American	Control	Multiple injuries	Multiple injuries
NDARUK782YG2	Br5551	USD36	Gage	Salk	C2963	brain	TRUE	FALSE	FALSE	FALSE	360	M	White	Control	Multiple injuries	Multiple injuries
NDAREU049CBP	Br5459	USD30	Gage	Salk	C2963	brain	TRUE	FALSE	FALSE	FALSE	468	M	White	Control	Multiple injuries	Multiple injuries
NDARFN553NFX	Br5573	USD38	Gage	Salk	C2963	brain	TRUE	FALSE	FALSE	FALSE	528	M	White	Schizophrenia	Multiple injuries	Multiple injuries
NDARBC887FRK	Br5619	USD41	Gage	Salk	C2963	brain	TRUE	FALSE	FALSE	FALSE	529	M	White	Control	Multiple injuries	Multiple injuries
NDARAB719RVY	Br5572	USD37	Gage	Salk	C2963	brain	TRUE	FALSE	FALSE	FALSE	296	M	White	Control	Multiple injuries	Multiple injuries
NDARNU407WVA	Br5217	USD7	Gage	Salk	C2963	brain	TRUE	FALSE	FALSE	FALSE	360	M	White	Schizophrenia	Multiple injuries	Multiple injuries
NDARVE085BN5	Br5224	USD8	Gage	Salk	C2963	brain	TRUE	FALSE	FALSE	FALSE	553	M	White	Schizophrenia	Multiple injuries	Multiple injuries
NDARDK886FPQ	Br5179	USD4	Gage	Salk	C2963	brain	TRUE	FALSE	FALSE	FALSE	636	M	Black or African American	Schizophrenia	Multiple injuries	No_description
NDARWE158WLH	Br5235	USH11	Gage	Salk	C2963	brain	TRUE	FALSE	FALSE	FALSE	574	M	White	Control	Multiple injuries	Multiple injuries
NDARJD813YVN	Br5242	USH12	Gage	Salk	C2963	brain	TRUE	FALSE	FALSE	FALSE	887	M	White	Control	Multiple injuries	Multiple injuries
NDARTF341LTG	Br5315	USH17	Gage	Salk	C2963	brain	TRUE	FALSE	FALSE	FALSE	314	M	White	Schizophrenia	Multiple injuries	Multiple injuries
NDARYB912ZV0	Br5359	USH20	Gage	Salk	C2963	brain	TRUE	FALSE	FALSE	FALSE	890	M	White	Schizophrenia	Multiple injuries	Multiple injuries
NDARFY165PDC	Br5398	USH26	Gage	Salk	C2963	brain	TRUE	FALSE	FALSE	FALSE	666	M	White	Schizophrenia	Multiple injuries	No_description
NDARAB719RVY	Br5572	USH37	Gage	Salk	C2963	brain	TRUE	FALSE	FALSE	FALSE	296	M	White	Control	Multiple injuries	Multiple injuries
NDARNX961CWU	Br5385	USH25	Gage	Salk	C2963	brain	TRUE	FALSE	FALSE	FALSE	792	M	White	Control	Multiple injuries	No_description
NDARED547KHB	7614	5310428428	Gleeson	UCSD	C2968	kidney	TRUE	TRUE	TRUE	TRUE	840	F	Unknown or not reported	Global Geriatric Decline	Global Geriatric Decline	Global Geriatric Decline
NDARED547KHB	7614	9441871099	Gleeson	UCSD	C2968	temporal cortex	TRUE	TRUE	FALSE	TRUE	840	F	Unknown or not reported	Global Geriatric Decline	Global Geriatric Decline	Global Geriatric Decline
NDARED547KHB	7614	2916468845	Gleeson	UCSD	C2968	temporal cortex	TRUE	TRUE	TRUE	TRUE	840	F	Unknown or not reported	Global Geriatric Decline	Global Geriatric Decline	Global Geriatric Decline
NDARED547KHB	7614	3972315993	Gleeson	UCSD	C2968	temporal cortex	TRUE	TRUE	TRUE	TRUE	840	F	Unknown or not reported	Global Geriatric Decline	Global Geriatric Decline	Global Geriatric Decline
NDARED547KHB	7614	7525994797	Gleeson	UCSD	C2968	frontal cortex	TRUE	TRUE	TRUE	TRUE	840	F	Unknown or not reported	Global Geriatric Decline	Global Geriatric Decline	Global Geriatric Decline
NDARED547KHB	7614	4655040920	Gleeson	UCSD	C2968	frontal cortex	TRUE	TRUE	TRUE	TRUE	840	F	Unknown or not reported	Global Geriatric Decline	Global Geriatric Decline	Global Geriatric Decline
NDARED547KHB	7614	3289989009	Gleeson	UCSD	C2968	occipital visual cortex	TRUE	TRUE	TRUE	TRUE	840	F	Unknown or not reported	Global Geriatric Decline	Global Geriatric Decline	Global Geriatric Decline
NDARED547KHB	7614	2646483688	Gleeson	UCSD	C2968	parietal cortex	TRUE	TRUE	TRUE	TRUE	840	F	Unknown or not reported	Global Geriatric Decline	Global Geriatric Decline	Global Geriatric Decline
NDARED547KHB	7614	3762756687	Gleeson	UCSD	C2968	temporal cortex	TRUE	TRUE	TRUE	TRUE	840	F	Unknown or not reported	Global Geriatric Decline	Global Geriatric Decline	Global Geriatric Decline
NDARED547KHB	7614	8208392787	Gleeson	UCSD	C2968	liver	TRUE	TRUE	TRUE	TRUE	840	F	Unknown or not reported	Global Geriatric Decline	Global Geriatric Decline	Global Geriatric Decline
NDARED547KHB	7614	1065644062	Gleeson	UCSD	C2968	occipital visual cortex	TRUE	TRUE	TRUE	TRUE	840	F	Unknown or not reported	Global Geriatric Decline	Global Geriatric Decline	Global Geriatric Decline
NDARED547KHB	7614	2121395689	Gleeson	UCSD	C2968	frontal cortex	TRUE	TRUE	TRUE	TRUE	840	F	Unknown or not reported	Global Geriatric Decline	Global Geriatric Decline	Global Geriatric Decline
NDARED547KHB	7614	9557957192	Gleeson	UCSD	C2968	parietal cortex	TRUE	TRUE	TRUE	TRUE	840	F	Unknown or not reported	Global Geriatric Decline	Global Geriatric Decline	Global Geriatric Decline
NDARED547KHB	7614	1167383731	Gleeson	UCSD	C2968	occipital visual cortex	TRUE	TRUE	TRUE	TRUE	840	F	Unknown or not reported	Global Geriatric Decline	Global Geriatric Decline	Global Geriatric Decline
NDARED547KHB	7614	4413277843	Gleeson	UCSD	C2968	parietal cortex	TRUE	TRUE	TRUE	TRUE	840	F	Unknown or not reported	Global Geriatric Decline	Global Geriatric Decline	Global Geriatric Decline
NDARED547KHB	7614	3967829559	Gleeson	UCSD	C2968	frontal cortex	TRUE	TRUE	TRUE	TRUE	840	F	Unknown or not reported	Global Geriatric Decline	Global Geriatric Decline	Global Geriatric Decline
NDARED547KHB	7614	6361270893	Gleeson	UCSD	C2968	frontal cortex	TRUE	TRUE	TRUE	TRUE	840	F	Unknown or not reported	Global Geriatric Decline	Global Geriatric Decline	Global Geriatric Decline
NDARED547KHB	7614	1298036397	Gleeson	UCSD	C2968	frontal cortex	TRUE	TRUE	TRUE	TRUE	840	F	Unknown or not reported	Global Geriatric Decline	Global Geriatric Decline	Global Geriatric Decline
NDARED547KHB	7614	3114077449	Gleeson	UCSD	C2968	frontal cortex	TRUE	TRUE	TRUE	TRUE	840	F	Unknown or not reported	Global Geriatric Decline	Global Geriatric Decline	Global Geriatric Decline
NDARED547KHB	7614	4720398051	Gleeson	UCSD	C2968	frontal cortex	TRUE	TRUE	TRUE	TRUE	840	F	Unknown or not reported	Global Geriatric Decline	Global Geriatric Decline	Global Geriatric Decline
NDARED547KHB	7614	6102810951	Gleeson	UCSD	C2968	kidney	TRUE	TRUE	TRUE	TRUE	840	F	Unknown or not reported	Global Geriatric Decline	Global Geriatric Decline	Global Geriatric Decline
NDARED547KHB	7614	1269270133	Gleeson	UCSD	C2968	cerebellum	FALSE	TRUE	FALSE	TRUE	840	F	Unknown or not reported	Global Geriatric Decline	Global Geriatric Decline	Global Geriatric Decline
NDARED547KHB	7614	9244521147	Gleeson	UCSD	C2968	frontal cortex	TRUE	TRUE	TRUE	TRUE	840	F	Unknown or not reported	Global Geriatric Decline	Global Geriatric Decline	Global Geriatric Decline
NDARED547KHB	7614	6932213467	Gleeson	UCSD	C2968	occipital visual cortex	TRUE	TRUE	TRUE	TRUE	840	F	Unknown or not reported	Global Geriatric Decline	Global Geriatric Decline	Global Geriatric Decline
NDARED547KHB	7614	9492138871	Gleeson	UCSD	C2968	heart	TRUE	TRUE	TRUE	TRUE	840	F	Unknown or not reported	Global Geriatric Decline	Global Geriatric Decline	Global Geriatric Decline
NDAR_INVHCV07MKV	FCD-3486	FCD-3486-Sal	Gleeson	UCSD	C2968	saliva	TRUE	TRUE	TRUE	TRUE	50	F	Unknown or not reported	FCD IIA, Chaslin's gliosis	No_description	No_description
NDAR_INVDDUC3WY4	FCD-3487	FCD-3487-Br1	Gleeson	UCSD	C2968	brain	TRUE	TRUE	TRUE	TRUE	50	M	Unknown or not reported	FCD IC, Chaslin's gliosis	No_description	No_description
NDAR_INV4ZLVHPGD	FCD-3489	FCD-3489-Br1	Gleeson	UCSD	C2968	brain	TRUE	TRUE	TRUE	TRUE	50	F	Unknown or not reported	FCD IB	No_description	No_description
NDAR_INV4ZLVHPGD	FCD-3489	FCD-3489-Sal	Gleeson	UCSD	C2968	saliva	TRUE	TRUE	TRUE	TRUE	50	F	Unknown or not reported	FCD IB	No_description	No_description
NDAR_INVD1TTT66P	FCD-3558	FCD-3558-Br1	Gleeson	UCSD	C2968	brain	TRUE	TRUE	TRUE	TRUE	50	M	Asian	FCD IB	No_description	No_description
NDAR_INVH4EV6AGL	FCD-3560	FCD-3560-Br1	Gleeson	UCSD	C2968	brain	TRUE	TRUE	TRUE	TRUE	50	M	Asian	FCD IIA	No_description	No_description
NDAR_INVH4EV6AGL	FCD-3560	FCD-3560-Sal	Gleeson	UCSD	C2968	saliva	TRUE	TRUE	TRUE	TRUE	50	M	Asian	FCD IIA	No_description	No_description
NDARED547KHB	7614	1269270133	Gleeson	UCSD	C2968	kidney	TRUE	TRUE	TRUE	TRUE	840	F	Unknown or not reported	Global Geriatric Decline	Global Geriatric Decline	Global Geriatric Decline
NDAR_INV8B7C3BHN	FCD-3371	FCD-3371-Bl	Gleeson	UCSD	C2968	whole blood	TRUE	TRUE	TRUE	TRUE	57	M	Unknown or not reported	FCD IB	No_description	No_description
NDAR_INV8B7C3BHN	FCD-3371	FCD-3371-Br1	Gleeson	UCSD	C2968	brain	TRUE	TRUE	TRUE	TRUE	57	M	Unknown or not reported	FCD IB	No_description	No_description
NDAR_INV9R59RKRB	FCD-3485	FCD-3485-Br1	Gleeson	UCSD	C2968	brain	TRUE	TRUE	TRUE	TRUE	50	M	Unknown or not reported	FCD IC	No_description	No_description
NDAR_INVHCV07MKV	FCD-3486	FCD-3486-Br1	Gleeson	UCSD	C2968	brain	TRUE	TRUE	TRUE	TRUE	50	F	Unknown or not reported	FCD IIA, Chaslin's gliosis	No_description	No_description
NDAR_INV6KZKE8XF	FCD-3884	FCD-3884-Br1	Gleeson	UCSD	C2968	brain	TRUE	TRUE	TRUE	TRUE	24	M	Unknown or not reported	FCD IIA	No_description	No_description
NDAR_INV6KZKE8XF	FCD-3884	FCD-3884-Sal	Gleeson	UCSD	C2968	saliva	TRUE	TRUE	TRUE	TRUE	24	M	Unknown or not reported	FCD IIA	No_description	No_description
NDAR_INVAMV6W6N4	FCD-3885	FCD-3885-Br1	Gleeson	UCSD	C2968	brain	TRUE	TRUE	TRUE	TRUE	50	M	Unknown or not reported	FCD IIIA	No_description	No_description
NDAR_INVNHXXRAFE	FCD-3887	FCD-3887-Br1	Gleeson	UCSD	C2968	brain	TRUE	TRUE	TRUE	TRUE	50	F	Unknown or not reported	FCD IIIA	No_description	No_description
NDAR_INVNHXXRAFE	FCD-3887	FCD-3887-Sal	Gleeson	UCSD	C2968	saliva	TRUE	TRUE	TRUE	TRUE	50	F	Unknown or not reported	FCD IIIA	No_description	No_description
NDAR_INVMG7J9KR8	FCD-3889	FCD-3889-Br1	Gleeson	UCSD	C2968	brain	TRUE	TRUE	TRUE	TRUE	50	M	Unknown or not reported	FCD IIB	No_description	No_description
NDAR_INVRGDH0X61	FCD-3561	FCD-3561-Br1	Gleeson	UCSD	C2968	brain	TRUE	TRUE	TRUE	TRUE	50	F	Asian	FCD IIA	No_description	No_description
NDAR_INVRGDH0X61	FCD-3561	FCD-3561-Sal	Gleeson	UCSD	C2968	saliva	TRUE	TRUE	TRUE	TRUE	50	F	Asian	FCD IIA	No_description	No_description
NDAR_INVZXDG9JE5	FCD-3563	FCD-3563-Br1	Gleeson	UCSD	C2968	brain	TRUE	TRUE	TRUE	TRUE	50	F	Asian	FCD IIA	No_description	No_description
NDAR_INVZXDG9JE5	FCD-3563	FCD-3563-Sal	Gleeson	UCSD	C2968	saliva	TRUE	TRUE	TRUE	TRUE	50	F	Asian	FCD IIA	No_description	No_description
NDAR_INVT2T6JHGX	FCD-3564	FCD-3564-Br1	Gleeson	UCSD	C2968	brain	TRUE	TRUE	TRUE	TRUE	50	F	Asian	FCD I	No_description	No_description
NDAR_INVT2T6JHGX	FCD-3564	FCD-3564-Sal	Gleeson	UCSD	C2968	saliva	TRUE	TRUE	TRUE	TRUE	50	F	Asian	FCD I	No_description	No_description
NDAR_INVDYM47EAU	FCD-3875	FCD-3875-Br1	Gleeson	UCSD	C2968	brain	TRUE	TRUE	TRUE	TRUE	50	M	Unknown or not reported	FCD I	No_description	No_description
NDAR_INVCMAYZT1Z	FCD-3876	FCD-3876-Br1	Gleeson	UCSD	C2968	brain	TRUE	TRUE	TRUE	TRUE	50	M	Unknown or not reported	FCD IIA	No_description	No_description
NDAR_INVMLG65305	FCD-3877	FCD-3877-Br1	Gleeson	UCSD	C2968	brain	TRUE	TRUE	TRUE	TRUE	50	F	Unknown or not reported	FCD I	No_description	No_description
NDAR_INVLAJGANMJ	FCD-3878	FCD-3878-Br1	Gleeson	UCSD	C2968	brain	TRUE	TRUE	TRUE	TRUE	50	M	Unknown or not reported	FCD IIA	No_description	No_description
NDAR_INVLAJGANMJ	FCD-3878	FCD-3878-Sal	Gleeson	UCSD	C2968	saliva	TRUE	TRUE	TRUE	TRUE	50	M	Unknown or not reported	FCD IIA	No_description	No_description
NDAR_INVY16MAFVB	FCD-3879	FCD-3879-Br1	Gleeson	UCSD	C2968	brain	TRUE	TRUE	TRUE	TRUE	50	F	Unknown or not reported	FCD IIB	No_description	No_description
NDAR_INVVG4262JN	FCD-3894	FCD-3894-Sal	Gleeson	UCSD	C2968	saliva	TRUE	TRUE	TRUE	TRUE	50	F	Unknown or not reported	FCD IIB	No_description	No_description
NDAR_INV5WLW10AW	FCD-3896	FCD-3896-Br1	Gleeson	UCSD	C2968	brain	TRUE	TRUE	TRUE	TRUE	50	M	Unknown or not reported	FCD IIA	No_description	No_description
NDAR_INV5KXF3FC2	FCD-3897	FCD-3897-Br1	Gleeson	UCSD	C2968	brain	TRUE	TRUE	TRUE	TRUE	50	M	Unknown or not reported	FCD IC	No_description	No_description
NDAR_INV5KXF3FC2	FCD-3897	FCD-3897-Sal	Gleeson	UCSD	C2968	saliva	TRUE	TRUE	TRUE	TRUE	50	M	Unknown or not reported	FCD IC	No_description	No_description
NDAR_INVWBLG8JWP	FCD-3907	FCD-3907-Br1	Gleeson	UCSD	C2968	brain	TRUE	TRUE	TRUE	TRUE	50	M	Unknown or not reported	FCD IIIA	No_description	No_description
NDAR_INVWBLG8JWP	FCD-3907	FCD-3907-Sal	Gleeson	UCSD	C2968	saliva	TRUE	TRUE	TRUE	TRUE	50	M	Unknown or not reported	FCD IIIA	No_description	No_description
NDAR_INVLF8GDR7K	FCD-3909	FCD-3909-Br1	Gleeson	UCSD	C2968	brain	TRUE	TRUE	TRUE	TRUE	50	F	Unknown or not reported	FCD IC	No_description	No_description
NDAR_INVLF8GDR7K	FCD-3909	FCD-3909-Sal	Gleeson	UCSD	C2968	saliva	TRUE	TRUE	TRUE	TRUE	50	F	Unknown or not reported	FCD IC	No_description	No_description
NDAR_INVRUWMA3A5	FCD-3910	FCD-3910-Br1	Gleeson	UCSD	C2968	brain	TRUE	TRUE	TRUE	TRUE	360	M	Unknown or not reported	FCD IC	No_description	No_description
NDAR_INVRUWMA3A5	FCD-3910	FCD-3910-Sal	Gleeson	UCSD	C2968	saliva	TRUE	TRUE	TRUE	TRUE	360	M	Unknown or not reported	FCD IC	No_description	No_description
NDAR_INVBD7NMPYV	FCD-3899	FCD-3899-Br1	Gleeson	UCSD	C2968	brain	TRUE	TRUE	TRUE	TRUE	50	M	Unknown or not reported	FCD IIB	No_description	No_description
NDAR_INVUVTDD74V	FCD-3900	FCD-3900-Br1	Gleeson	UCSD	C2968	brain	TRUE	TRUE	TRUE	TRUE	50	M	Unknown or not reported	FCD IA	No_description	No_description
NDAR_INVDDPHNJX4	FCD-3901	FCD-3901-Br1	Gleeson	UCSD	C2968	brain	TRUE	TRUE	TRUE	TRUE	50	M	Unknown or not reported	FCD IIA	No_description	No_description
NDAR_INVHHTBX4J4	FCD-3902	FCD-3902-Br1	Gleeson	UCSD	C2968	brain	TRUE	TRUE	TRUE	TRUE	50	F	Unknown or not reported	FCD IB	No_description	No_description
NDAR_INVNMUG75PF	FCD-3903	FCD-3903-Br1	Gleeson	UCSD	C2968	brain	TRUE	TRUE	TRUE	TRUE	50	F	Unknown or not reported	FCD IIA	No_description	No_description
NDAR_INVZLDY9DKF	FCD-3904	FCD-3904-Br1	Gleeson	UCSD	C2968	brain	TRUE	TRUE	TRUE	TRUE	50	M	Unknown or not reported	FCD IC	No_description	No_description
NDAR_INVZLDY9DKF	FCD-3904	FCD-3904-Sal	Gleeson	UCSD	C2968	saliva	TRUE	TRUE	TRUE	TRUE	50	M	Unknown or not reported	FCD IC	No_description	No_description
NDAR_INVUGEGAKW0	FCD-3892	FCD-3892-Br1	Gleeson	UCSD	C2968	brain	TRUE	TRUE	TRUE	TRUE	50	F	Unknown or not reported	FCD IIIA	No_description	No_description
NDAR_INVUGEGAKW0	FCD-3892	FCD-3892-Sal	Gleeson	UCSD	C2968	saliva	TRUE	TRUE	TRUE	TRUE	50	F	Unknown or not reported	FCD IIIA	No_description	No_description
NDAR_INV6V84GJ5A	FCD-3893	FCD-3893-Br1	Gleeson	UCSD	C2968	brain	TRUE	TRUE	TRUE	TRUE	50	F	Unknown or not reported	FCD IIIB	No_description	No_description
NDAR_INV6V84GJ5A	FCD-3893	FCD-3893-Sal	Gleeson	UCSD	C2968	saliva	TRUE	TRUE	TRUE	TRUE	50	F	Unknown or not reported	FCD IIIB	No_description	No_description
NDAR_INVVG4262JN	FCD-3894	FCD-3894-Br1	Gleeson	UCSD	C2968	brain	TRUE	TRUE	TRUE	TRUE	50	F	Unknown or not reported	FCD IIB	No_description	No_description
NDAR_INV4PUNH06V	FCD-3925	FCD-3925-Br1	Gleeson	UCSD	C2968	brain	TRUE	TRUE	TRUE	TRUE	50	F	Unknown or not reported	FCD IIB	No_description	No_description
NDAR_INVW3EPDC0B	FCD-3927	FCD-3927-Br1	Gleeson	UCSD	C2968	brain	TRUE	TRUE	TRUE	TRUE	50	M	Unknown or not reported	FCD IIIB, Rasmussen's Encenphalitis	No_description	No_description
NDAR_INVW3EPDC0B	FCD-3927	FCD-3927-Sal	Gleeson	UCSD	C2968	saliva	TRUE	TRUE	TRUE	TRUE	50	M	Unknown or not reported	FCD IIIB, Rasmussen's Encenphalitis	No_description	No_description
NDAR_INVT8DVD678	FCD-4424	FCD-4424-Br1	Gleeson	UCSD	C2968	brain	TRUE	TRUE	TRUE	TRUE	54	F	Unknown or not reported	FCD IIA	No_description	No_description
NDAR_INVLB2BXCBE	FCD-4425	FCD-4425-Br1	Gleeson	UCSD	C2968	brain	TRUE	TRUE	TRUE	TRUE	145	F	Unknown or not reported	FCD IIA	No_description	No_description
NDAR_INVX4NKB7CB	FCD-4426	FCD-4426-Br1	Gleeson	UCSD	C2968	brain	TRUE	TRUE	TRUE	TRUE	10	F	Unknown or not reported	FCD IIA	No_description	No_description
NDAR_INVD9BR1FBL	FCD-3911	FCD-3911-Br1	Gleeson	UCSD	C2968	brain	TRUE	TRUE	TRUE	TRUE	50	M	Unknown or not reported	FCD IIB	No_description	No_description
NDAR_INVNP9BCDUH	FCD-3914	FCD-3914-Br1	Gleeson	UCSD	C2968	brain	TRUE	TRUE	TRUE	TRUE	50	M	Unknown or not reported	FCD IIB	No_description	No_description
NDAR_INVNP9BCDUH	FCD-3914	FCD-3914-Sal	Gleeson	UCSD	C2968	saliva	TRUE	TRUE	TRUE	TRUE	50	M	Unknown or not reported	FCD IIB	No_description	No_description
NDAR_INVCE9Y5GT8	FCD-3916	FCD-3916-Br1	Gleeson	UCSD	C2968	brain	TRUE	TRUE	TRUE	TRUE	50	M	Unknown or not reported	FCD I	No_description	No_description
NDAR_INVCE9Y5GT8	FCD-3916	FCD-3916-Sal	Gleeson	UCSD	C2968	saliva	TRUE	TRUE	TRUE	TRUE	50	M	Unknown or not reported	FCD I	No_description	No_description
NDAR_INVZN2LDFPN	FCD-3918	FCD-3918-Br1	Gleeson	UCSD	C2968	brain	TRUE	TRUE	TRUE	TRUE	50	M	Unknown or not reported	FCD IC	No_description	No_description
NDAR_INV054HVMGA	FCD-3919	FCD-3919-Br1	Gleeson	UCSD	C2968	brain	TRUE	TRUE	TRUE	TRUE	50	F	Unknown or not reported	FCD IIIA	No_description	No_description
NDAR_INV054HVMGA	FCD-3919	FCD-3919-Sal	Gleeson	UCSD	C2968	saliva	TRUE	TRUE	TRUE	TRUE	50	F	Unknown or not reported	FCD IIIA	No_description	No_description
NDAR_INV4YFA8F18	FCD-3920	FCD-3920-Br1	Gleeson	UCSD	C2968	brain	TRUE	TRUE	TRUE	TRUE	50	M	Unknown or not reported	FCD IC	No_description	No_description
NDAR_INV4YFA8F18	FCD-3920	FCD-3920-Sal	Gleeson	UCSD	C2968	saliva	TRUE	TRUE	TRUE	TRUE	50	M	Unknown or not reported	FCD IC	No_description	No_description
NDAR_INVWXHFAXV7	FCD-3921	FCD-3921-Br1	Gleeson	UCSD	C2968	brain	TRUE	TRUE	TRUE	TRUE	50	F	Unknown or not reported	FCD IIIA	No_description	No_description
NDAR_INVWXHFAXV7	FCD-3921	FCD-3921-Sal	Gleeson	UCSD	C2968	saliva	TRUE	TRUE	TRUE	TRUE	50	F	Unknown or not reported	FCD IIIA	No_description	No_description
NDAR_INVXFD6JK9A	FCD-3922	FCD-3922-Br1	Gleeson	UCSD	C2968	brain	TRUE	TRUE	TRUE	TRUE	50	M	Unknown or not reported	FCD IA	No_description	No_description
NDAR_INVLVEWJPR3	FCD-4507	FCD-4507-Bl	Gleeson	UCSD	C2968	whole blood	TRUE	TRUE	TRUE	TRUE	336	M	Asian	FCD IIB	No_description	No_description
NDAR_INVLVEWJPR3	FCD-4507	FCD-4507-Br1	Gleeson	UCSD	C2968	brain	TRUE	TRUE	TRUE	TRUE	336	M	Asian	FCD IIB	No_description	No_description
NDAR_INVZJF5JRJT	FCD-4508	FCD-4508-Bl	Gleeson	UCSD	C2968	whole blood	TRUE	TRUE	TRUE	TRUE	144	F	Asian	FCD IIB	No_description	No_description
NDAR_INVZJF5JRJT	FCD-4508	FCD-4508-Br1	Gleeson	UCSD	C2968	brain	TRUE	TRUE	TRUE	TRUE	144	F	Asian	FCD IIB	No_description	No_description
NDAR_INV4JBXBTGL	FCD-4512	FCD-4512-Br1	Gleeson	UCSD	C2968	brain	TRUE	TRUE	TRUE	TRUE	60	M	Asian	FCD IIB	No_description	No_description
NDAR_INVEB7HTJE9	FCD-4513	FCD-4513-Bl	Gleeson	UCSD	C2968	whole blood	TRUE	TRUE	TRUE	TRUE	288	M	Asian	FCD IIA	No_description	No_description
NDAR_INVEB7HTJE9	FCD-4513	FCD-4513-Br1	Gleeson	UCSD	C2968	brain	TRUE	TRUE	TRUE	TRUE	288	M	Asian	FCD IIA	No_description	No_description
NDAR_INVZG94B74M	FCD-4514	FCD-4514-Bl	Gleeson	UCSD	C2968	whole blood	TRUE	TRUE	TRUE	TRUE	60	F	Asian	FCD IIB	No_description	No_description
NDAR_INVZG94B74M	FCD-4514	FCD-4514-Br1	Gleeson	UCSD	C2968	brain	TRUE	TRUE	TRUE	TRUE	60	F	Asian	FCD IIB	No_description	No_description
NDAR_INVJXE3HBJ6	FCD-4515	FCD-4515-Bl	Gleeson	UCSD	C2968	whole blood	TRUE	TRUE	TRUE	TRUE	60	M	Asian	FCD IA	No_description	No_description
NDAR_INVJXE3HBJ6	FCD-4515	FCD-4515-Br1	Gleeson	UCSD	C2968	brain	TRUE	TRUE	TRUE	TRUE	60	M	Asian	FCD IA	No_description	No_description
NDAR_INV8UJU8EA7	FCD-4509	FCD-4509-Bl	Gleeson	UCSD	C2968	whole blood	TRUE	TRUE	TRUE	TRUE	108	M	Asian	FCD IB	No_description	No_description
NDAR_INV8UJU8EA7	FCD-4509	FCD-4509-Br1	Gleeson	UCSD	C2968	brain	TRUE	TRUE	TRUE	TRUE	108	M	Asian	FCD IB	No_description	No_description
NDAR_INV2J00G6ZT	FCD-4510	FCD-4510-Bl	Gleeson	UCSD	C2968	whole blood	TRUE	TRUE	TRUE	TRUE	144	F	Asian	FCD IIB	No_description	No_description
NDAR_INV2J00G6ZT	FCD-4510	FCD-4510-Br1	Gleeson	UCSD	C2968	brain	TRUE	TRUE	TRUE	TRUE	144	F	Asian	FCD IIB	No_description	No_description
NDAR_INVA7K029EW	FCD-4511	FCD-4511-Bl	Gleeson	UCSD	C2968	whole blood	TRUE	TRUE	TRUE	TRUE	48	F	Asian	FCD IIA	No_description	No_description
NDAR_INVA7K029EW	FCD-4511	FCD-4511-Br1	Gleeson	UCSD	C2968	brain	TRUE	TRUE	TRUE	TRUE	48	F	Asian	FCD IIA	No_description	No_description
NDAR_INV4JBXBTGL	FCD-4512	FCD-4512-Bl	Gleeson	UCSD	C2968	whole blood	TRUE	TRUE	TRUE	TRUE	60	M	Asian	FCD IIB	No_description	No_description
NDAR_INVDPANZYBM	FCD-4427	FCD-4427-Br1	Gleeson	UCSD	C2968	brain	TRUE	TRUE	TRUE	TRUE	61	M	Unknown or not reported	FCD IIA	No_description	No_description
NDAR_INVW0EUFG4F	FCD-4428	FCD-4428-Br1	Gleeson	UCSD	C2968	brain	TRUE	TRUE	TRUE	TRUE	104	F	Unknown or not reported	FCD IIA	No_description	No_description
NDAR_INVZ5A5DMGA	FCD-4506	FCD-4506-Bl	Gleeson	UCSD	C2968	whole blood	TRUE	TRUE	TRUE	TRUE	48	M	Asian	FCD IIB	No_description	No_description
NDAR_INVZ5A5DMGA	FCD-4506	FCD-4506-Br1	Gleeson	UCSD	C2968	brain	TRUE	TRUE	TRUE	TRUE	48	M	Asian	FCD IIB	No_description	No_description
NDAR_INVKG7DXBUA	FCD-4516	FCD-4516-Bl	Gleeson	UCSD	C2968	whole blood	TRUE	TRUE	TRUE	TRUE	12	F	Asian	FCD IIB	No_description	No_description
NDAR_INVKG7DXBUA	FCD-4516	FCD-4516-Br1	Gleeson	UCSD	C2968	brain	TRUE	TRUE	TRUE	TRUE	12	F	Asian	FCD IIB	No_description	No_description
NDAR_INV9LLBVXGK	FCD-4793	FCD-4793-Bl	Gleeson	UCSD	C2968	whole blood	TRUE	TRUE	TRUE	TRUE	47	M	Unknown or not reported	FCD IIA	No_description	No_description
NDAR_INV9LLBVXGK	FCD-4793	FCD-4793-Br1	Gleeson	UCSD	C2968	brain	TRUE	TRUE	TRUE	TRUE	47	M	Unknown or not reported	FCD IIA	No_description	No_description
NDAR_INVFP6PC8EP	FCD-4794	FCD-4794-Bl	Gleeson	UCSD	C2968	whole blood	TRUE	TRUE	TRUE	TRUE	118	M	Unknown or not reported	FCD IIIB	No_description	No_description
NDAR_INVFP6PC8EP	FCD-4794	FCD-4794-Br1	Gleeson	UCSD	C2968	brain	TRUE	TRUE	TRUE	TRUE	118	M	Unknown or not reported	FCD IIIB	No_description	No_description
NDARED547KHB	7614	9492138871	Gleeson	UCSD	C2968	temporal cortex	TRUE	TRUE	TRUE	TRUE	840	F	Unknown or not reported	Global Geriatric Decline	Global Geriatric Decline	Global Geriatric Decline
NDAR_INVXDN6T25F	FCD-3366	FCD-3366-Br1	Gleeson	UCSD	C2968	brain	TRUE	TRUE	TRUE	TRUE	46	F	Unknown or not reported	FCD IIA	No_description	No_description
NDAR_INVXDN6T25F	FCD-3366	FCD-3366-Br2	Gleeson	UCSD	C2968	brain	TRUE	FALSE	FALSE	FALSE	46	F	Unknown or not reported	FCD IIA	No_description	No_description
NDAR_INVXDN6T25F	FCD-3366	FCD-3366-Bl	Gleeson	UCSD	C2968	whole blood	TRUE	TRUE	TRUE	TRUE	46	F	Unknown or not reported	FCD IIA	No_description	No_description
NDAR_INVTTG7YMX2	FCD-3368	FCD-3368-Br1	Gleeson	UCSD	C2968	brain	TRUE	TRUE	TRUE	TRUE	56	M	Unknown or not reported	FCD IIB	No_description	No_description
NDAR_INVTTG7YMX2	FCD-3368	FCD-3368-Br2	Gleeson	UCSD	C2968	brain	TRUE	FALSE	FALSE	FALSE	56	M	Unknown or not reported	FCD IIB	No_description	No_description
NDAR_INVKH45FPN9	FCD-3369	FCD-3369-Br1	Gleeson	UCSD	C2968	brain	TRUE	TRUE	TRUE	TRUE	91	F	Unknown or not reported	FCD IIB	No_description	No_description
NDAR_INVKH45FPN9	FCD-3369	FCD-3369-Br2	Gleeson	UCSD	C2968	brain	TRUE	FALSE	FALSE	FALSE	91	F	Unknown or not reported	FCD IIB	No_description	No_description
NDAR_INVKH45FPN9	FCD-3369	FCD-3369-Bl	Gleeson	UCSD	C2968	whole blood	TRUE	TRUE	TRUE	TRUE	91	F	Unknown or not reported	FCD IIB	No_description	No_description
NDAR_INVG2J8HNNT	FCD-3370	FCD-3370-Br1	Gleeson	UCSD	C2968	brain	TRUE	TRUE	TRUE	TRUE	216	M	Unknown or not reported	FCD IIIA	No_description	No_description
NDAR_INVG2J8HNNT	FCD-3370	FCD-3370-Br2	Gleeson	UCSD	C2968	brain	TRUE	FALSE	FALSE	FALSE	216	M	Unknown or not reported	FCD IIIA	No_description	No_description
NDAR_INVG2J8HNNT	FCD-3370	FCD-3370-Bl	Gleeson	UCSD	C2968	whole blood	TRUE	TRUE	TRUE	TRUE	216	M	Unknown or not reported	FCD IIIA	No_description	No_description
NDAR_INVWRNZT1XH	FCD-3367	FCD-3367-Br1	Gleeson	UCSD	C2968	brain	TRUE	TRUE	TRUE	TRUE	196	M	Unknown or not reported	FCD IB	No_description	No_description
NDAR_INVWRNZT1XH	FCD-3367	FCD-3367-Bl	Gleeson	UCSD	C2968	whole blood	TRUE	TRUE	TRUE	TRUE	196	M	Unknown or not reported	FCD IB	No_description	No_description
NDAR_INV9R59RKRB	FCD-3485	FCD-3485-Br2	Gleeson	UCSD	C2968	brain	TRUE	FALSE	FALSE	FALSE	50	M	Unknown or not reported	FCD IC	No_description	No_description
NDAR_INVHCV07MKV	FCD-3486	FCD-3486-Br2	Gleeson	UCSD	C2968	brain	TRUE	FALSE	FALSE	FALSE	50	F	Unknown or not reported	FCD IIA, Chaslin's gliosis	No_description	No_description
NDAR_INVDDUC3WY4	FCD-3487	FCD-3487-Br2	Gleeson	UCSD	C2968	brain	TRUE	FALSE	FALSE	FALSE	50	M	Unknown or not reported	FCD IC, Chaslin's gliosis	No_description	No_description
NDAR_INV4ZLVHPGD	FCD-3489	FCD-3489-Br2	Gleeson	UCSD	C2968	brain	TRUE	FALSE	FALSE	FALSE	50	F	Unknown or not reported	FCD IB	No_description	No_description
NDAR_INVD1TTT66P	FCD-3558	FCD-3558-Br2	Gleeson	UCSD	C2968	brain	TRUE	FALSE	FALSE	FALSE	50	M	Asian	FCD IB	No_description	No_description
NDAR_INVH4EV6AGL	FCD-3560	FCD-3560-Br2	Gleeson	UCSD	C2968	brain	TRUE	FALSE	FALSE	FALSE	50	M	Asian	FCD IIA	No_description	No_description
NDAR_INVRGDH0X61	FCD-3561	FCD-3561-Br2	Gleeson	UCSD	C2968	brain	TRUE	FALSE	FALSE	FALSE	50	F	Asian	FCD IIA	No_description	No_description
NDAR_INVZXDG9JE5	FCD-3563	FCD-3563-Br2	Gleeson	UCSD	C2968	brain	TRUE	FALSE	FALSE	FALSE	50	F	Asian	FCD IIA	No_description	No_description
NDAR_INVT2T6JHGX	FCD-3564	FCD-3564-Br2	Gleeson	UCSD	C2968	brain	TRUE	FALSE	FALSE	FALSE	50	F	Asian	FCD I	No_description	No_description
NDAR_INVDYM47EAU	FCD-3875	FCD-3875-Br2	Gleeson	UCSD	C2968	brain	TRUE	FALSE	FALSE	FALSE	50	M	Unknown or not reported	FCD I	No_description	No_description
NDAR_INVCMAYZT1Z	FCD-3876	FCD-3876-Br2	Gleeson	UCSD	C2968	brain	TRUE	FALSE	FALSE	FALSE	50	M	Unknown or not reported	FCD IIA	No_description	No_description
NDAR_INVMLG65305	FCD-3877	FCD-3877-Br2	Gleeson	UCSD	C2968	brain	TRUE	FALSE	FALSE	FALSE	50	F	Unknown or not reported	FCD I	No_description	No_description
NDAR_INVLAJGANMJ	FCD-3878	FCD-3878-Br2	Gleeson	UCSD	C2968	brain	TRUE	FALSE	FALSE	FALSE	50	M	Unknown or not reported	FCD IIA	No_description	No_description
NDAR_INVY16MAFVB	FCD-3879	FCD-3879-Br2	Gleeson	UCSD	C2968	brain	TRUE	FALSE	FALSE	FALSE	50	F	Unknown or not reported	FCD IIB	No_description	No_description
NDAR_INV6DW45RYP	FCD-2258	FCD-2258-Br1	Gleeson	UCSD	C2968	brain	TRUE	TRUE	TRUE	TRUE	44	M	White	FCD IA	No_description	No_description
NDAR_INV6DW45RYP	FCD-2258	FCD-2258-Br2	Gleeson	UCSD	C2968	brain	TRUE	FALSE	FALSE	FALSE	44	M	White	FCD IA	No_description	No_description
NDAR_INV6DW45RYP	FCD-2258	FCD-2258-Bl	Gleeson	UCSD	C2968	whole blood	TRUE	TRUE	TRUE	TRUE	44	M	White	FCD IA	No_description	No_description
NDAR_INVGHTB4NN1	FCD-2259	FCD-2259-Br1	Gleeson	UCSD	C2968	brain	TRUE	TRUE	TRUE	TRUE	100	M	Unknown or not reported	FCD IIB	No_description	No_description
NDAR_INVGHTB4NN1	FCD-2259	FCD-2259-Br2	Gleeson	UCSD	C2968	brain	TRUE	FALSE	FALSE	FALSE	100	M	Unknown or not reported	FCD IIB	No_description	No_description
NDAR_INVGHTB4NN1	FCD-2259	FCD-2259-Bl	Gleeson	UCSD	C2968	whole blood	TRUE	TRUE	TRUE	TRUE	100	M	Unknown or not reported	FCD IIB	No_description	No_description
NDAR_INV315MWZFN	FCD-2260	FCD-2260-Br1	Gleeson	UCSD	C2968	brain	TRUE	TRUE	TRUE	TRUE	60	M	Unknown or not reported	FCD IIB	No_description	No_description
NDAR_INV315MWZFN	FCD-2260	FCD-2260-Br2	Gleeson	UCSD	C2968	brain	TRUE	FALSE	FALSE	FALSE	60	M	Unknown or not reported	FCD IIB	No_description	No_description
NDAR_INV315MWZFN	FCD-2260	FCD-2260-Bl	Gleeson	UCSD	C2968	whole blood	TRUE	TRUE	TRUE	TRUE	60	M	Unknown or not reported	FCD IIB	No_description	No_description
NDAR_INV78PEKD7E	FCD-2262	FCD-2262-Br1	Gleeson	UCSD	C2968	brain	TRUE	TRUE	TRUE	TRUE	71	F	Unknown or not reported	FCD IB	No_description	No_description
NDAR_INV78PEKD7E	FCD-2262	FCD-2262-Br2	Gleeson	UCSD	C2968	brain	TRUE	FALSE	FALSE	FALSE	71	F	Unknown or not reported	FCD IB	No_description	No_description
NDAR_INV78PEKD7E	FCD-2262	FCD-2262-Bl	Gleeson	UCSD	C2968	whole blood	TRUE	TRUE	TRUE	TRUE	71	F	Unknown or not reported	FCD IB	No_description	No_description
NDAR_INV4NA7AYBT	FCD-2264	FCD-2264-Br1	Gleeson	UCSD	C2968	brain	TRUE	TRUE	TRUE	TRUE	73	M	Unknown or not reported	FCD IB	No_description	No_description
NDAR_INV4NA7AYBT	FCD-2264	FCD-2264-Br2	Gleeson	UCSD	C2968	brain	TRUE	FALSE	FALSE	FALSE	73	M	Unknown or not reported	FCD IB	No_description	No_description
NDAR_INV4NA7AYBT	FCD-2264	FCD-2264-Bl	Gleeson	UCSD	C2968	whole blood	TRUE	TRUE	TRUE	TRUE	73	M	Unknown or not reported	FCD IB	No_description	No_description
NDAR_INV6MF7HW46	FCD-2265	FCD-2265-Br1	Gleeson	UCSD	C2968	brain	TRUE	TRUE	TRUE	TRUE	39	M	Unknown or not reported	FCD IC	No_description	No_description
NDAR_INV6MF7HW46	FCD-2265	FCD-2265-Br2	Gleeson	UCSD	C2968	brain	TRUE	FALSE	FALSE	FALSE	39	M	Unknown or not reported	FCD IC	No_description	No_description
NDAR_INV6MF7HW46	FCD-2265	FCD-2265-Bl	Gleeson	UCSD	C2968	whole blood	TRUE	TRUE	TRUE	TRUE	39	M	Unknown or not reported	FCD IC	No_description	No_description
NDAR_INV62N3HYPW	FCD-2266	FCD-2266-Br1	Gleeson	UCSD	C2968	brain	TRUE	TRUE	TRUE	TRUE	128	M	Unknown or not reported	FCD IB	No_description	No_description
NDAR_INV62N3HYPW	FCD-2266	FCD-2266-Br2	Gleeson	UCSD	C2968	brain	TRUE	FALSE	FALSE	FALSE	128	M	Unknown or not reported	FCD IB	No_description	No_description
NDAR_INV62N3HYPW	FCD-2266	FCD-2266-Bl	Gleeson	UCSD	C2968	whole blood	TRUE	TRUE	TRUE	TRUE	128	M	Unknown or not reported	FCD IB	No_description	No_description
NDAR_INVB94XY82U	FCD-2267	FCD-2267-Br1	Gleeson	UCSD	C2968	brain	TRUE	TRUE	TRUE	TRUE	33	F	Unknown or not reported	FCD IB	No_description	No_description
NDAR_INVB94XY82U	FCD-2267	FCD-2267-Br2	Gleeson	UCSD	C2968	brain	TRUE	FALSE	FALSE	FALSE	33	F	Unknown or not reported	FCD IB	No_description	No_description
NDAR_INVB94XY82U	FCD-2267	FCD-2267-Bl	Gleeson	UCSD	C2968	whole blood	TRUE	TRUE	TRUE	TRUE	33	F	Unknown or not reported	FCD IB	No_description	No_description
NDAR_INVUW8LKJ7P	FCD-2332	FCD-2332-Br1	Gleeson	UCSD	C2968	brain	TRUE	TRUE	TRUE	TRUE	50	M	Unknown or not reported	FCD I	No_description	No_description
NDAR_INVUW8LKJ7P	FCD-2332	FCD-2332-Br2	Gleeson	UCSD	C2968	brain	TRUE	FALSE	FALSE	FALSE	50	M	Unknown or not reported	FCD I	No_description	No_description
NDAR_INVUW8LKJ7P	FCD-2332	FCD-2332-Sal	Gleeson	UCSD	C2968	saliva	TRUE	TRUE	TRUE	TRUE	50	M	Unknown or not reported	FCD I	No_description	No_description
NDAR_INVTXN5AWXC	FCD-2334	FCD-2334-Br1	Gleeson	UCSD	C2968	brain	TRUE	TRUE	TRUE	TRUE	50	M	Unknown or not reported	FCD IB	No_description	No_description
NDAR_INVTXN5AWXC	FCD-2334	FCD-2334-Sal	Gleeson	UCSD	C2968	saliva	TRUE	TRUE	TRUE	TRUE	50	M	Unknown or not reported	FCD IB	No_description	No_description
NDAR_INVC6BLLLYF	FCD-2337	FCD-2337-Br1	Gleeson	UCSD	C2968	brain	TRUE	TRUE	TRUE	TRUE	50	M	Unknown or not reported	FCD IA	No_description	No_description
NDAR_INVC6BLLLYF	FCD-2337	FCD-2337-Br2	Gleeson	UCSD	C2968	brain	TRUE	FALSE	FALSE	FALSE	50	M	Unknown or not reported	FCD IA	No_description	No_description
NDAR_INVC6BLLLYF	FCD-2337	FCD-2337-Sal	Gleeson	UCSD	C2968	saliva	TRUE	TRUE	TRUE	TRUE	50	M	Unknown or not reported	FCD IA	No_description	No_description
NDAR_INV9JW6R19W	FCD-2338	FCD-2338-Br1	Gleeson	UCSD	C2968	brain	TRUE	TRUE	TRUE	TRUE	10	M	Unknown or not reported	FCD IA	No_description	No_description
NDAR_INV9JW6R19W	FCD-2338	FCD-2338-Br2	Gleeson	UCSD	C2968	brain	TRUE	FALSE	FALSE	FALSE	10	M	Unknown or not reported	FCD IA	No_description	No_description
NDAR_INV9JW6R19W	FCD-2338	FCD-2338-Sal	Gleeson	UCSD	C2968	saliva	TRUE	TRUE	TRUE	TRUE	10	M	Unknown or not reported	FCD IA	No_description	No_description
NDAR_INV1DG582F4	FCD-2340	FCD-2340-Br1	Gleeson	UCSD	C2968	brain	TRUE	TRUE	TRUE	TRUE	50	M	Unknown or not reported	FCD IC	No_description	No_description
NDAR_INV1DG582F4	FCD-2340	FCD-2340-Br2	Gleeson	UCSD	C2968	brain	TRUE	FALSE	FALSE	FALSE	50	M	Unknown or not reported	FCD IC	No_description	No_description
NDAR_INVP4JEXC4T	FCD-2343	FCD-2343-Br1	Gleeson	UCSD	C2968	brain	TRUE	TRUE	TRUE	TRUE	11	M	Unknown or not reported	FCD I	No_description	No_description
NDAR_INVP4JEXC4T	FCD-2343	FCD-2343-Br2	Gleeson	UCSD	C2968	brain	TRUE	FALSE	FALSE	FALSE	11	M	Unknown or not reported	FCD I	No_description	No_description
NDAR_INV6JZ9ZD7Z	FCD-2344	FCD-2344-Br1	Gleeson	UCSD	C2968	brain	TRUE	TRUE	TRUE	TRUE	50	M	Unknown or not reported	FCD IC	No_description	No_description
NDAR_INV6JZ9ZD7Z	FCD-2344	FCD-2344-Br2	Gleeson	UCSD	C2968	brain	TRUE	FALSE	FALSE	FALSE	50	M	Unknown or not reported	FCD IC	No_description	No_description
NDAR_INV6JZ9ZD7Z	FCD-2344	FCD-2344-Sal	Gleeson	UCSD	C2968	saliva	TRUE	TRUE	TRUE	TRUE	50	M	Unknown or not reported	FCD IC	No_description	No_description
NDAR_INV4RANU9Z3	FCD-2347	FCD-2347-Br1	Gleeson	UCSD	C2968	brain	TRUE	TRUE	TRUE	TRUE	50	F	Unknown or not reported	FCD IIA	No_description	No_description
NDAR_INV4RANU9Z3	FCD-2347	FCD-2347-Br2	Gleeson	UCSD	C2968	brain	TRUE	FALSE	FALSE	FALSE	50	F	Unknown or not reported	FCD IIA	No_description	No_description
NDAR_INVBY8VARKH	FCD-2348	FCD-2348-Br1	Gleeson	UCSD	C2968	brain	TRUE	TRUE	TRUE	TRUE	50	M	Unknown or not reported	FCD IIA	No_description	No_description
NDAR_INVBY8VARKH	FCD-2348	FCD-2348-Br2	Gleeson	UCSD	C2968	brain	TRUE	FALSE	FALSE	FALSE	50	M	Unknown or not reported	FCD IIA	No_description	No_description
NDAR_INVNWNZ5H8H	FCD-2349	FCD-2349-Br1	Gleeson	UCSD	C2968	brain	TRUE	TRUE	TRUE	TRUE	50	F	Unknown or not reported	FCD IIA + IIB	No_description	No_description
NDAR_INVNWNZ5H8H	FCD-2349	FCD-2349-Br2	Gleeson	UCSD	C2968	brain	TRUE	FALSE	FALSE	FALSE	50	F	Unknown or not reported	FCD IIA + IIB	No_description	No_description
NDAR_INVZ0T6TKDY	FCD-2353	FCD-2353-Br1	Gleeson	UCSD	C2968	brain	TRUE	TRUE	TRUE	TRUE	50	M	Unknown or not reported	FCD IIA	No_description	No_description
NDAR_INVZ0T6TKDY	FCD-2353	FCD-2353-Br2	Gleeson	UCSD	C2968	brain	TRUE	FALSE	FALSE	FALSE	50	M	Unknown or not reported	FCD IIA	No_description	No_description
NDAR_INVZ0T6TKDY	FCD-2353	FCD-2353-Sal	Gleeson	UCSD	C2968	saliva	TRUE	TRUE	TRUE	TRUE	50	M	Unknown or not reported	FCD IIA	No_description	No_description
NDAR_INVHYN0VJUN	FCD-2354	FCD-2354-Br1	Gleeson	UCSD	C2968	brain	TRUE	TRUE	TRUE	TRUE	50	F	Unknown or not reported	FCD IIA	No_description	No_description
NDAR_INVHYN0VJUN	FCD-2354	FCD-2354-Br2	Gleeson	UCSD	C2968	brain	TRUE	FALSE	FALSE	FALSE	50	F	Unknown or not reported	FCD IIA	No_description	No_description
NDAR_INVHYN0VJUN	FCD-2354	FCD-2354-Sal	Gleeson	UCSD	C2968	saliva	TRUE	TRUE	TRUE	TRUE	50	F	Unknown or not reported	FCD IIA	No_description	No_description
NDAR_INVWG6Y2MGD	FCD-2362	FCD-2362-Br1	Gleeson	UCSD	C2968	brain	TRUE	TRUE	TRUE	TRUE	50	M	Unknown or not reported	FCD IIIB	No_description	No_description
NDAR_INVWG6Y2MGD	FCD-2362	FCD-2362-Br2	Gleeson	UCSD	C2968	brain	TRUE	FALSE	FALSE	FALSE	50	M	Unknown or not reported	FCD IIIB	No_description	No_description
NDAR_INVY5FAJHDH	FCD-2544	FCD-2544-Br1	Gleeson	UCSD	C2968	brain	TRUE	TRUE	TRUE	TRUE	218	M	Unknown or not reported	FCD I	No_description	No_description
NDAR_INVY5FAJHDH	FCD-2544	FCD-2544-Br2	Gleeson	UCSD	C2968	brain	TRUE	FALSE	FALSE	FALSE	218	M	Unknown or not reported	FCD I	No_description	No_description
NDAR_INVY5FAJHDH	FCD-2544	FCD-2544-Bl	Gleeson	UCSD	C2968	whole blood	TRUE	TRUE	TRUE	TRUE	218	M	Unknown or not reported	FCD I	No_description	No_description
NDAR_INV33AF174V	FCD-3365	FCD-3365-Br1	Gleeson	UCSD	C2968	brain	TRUE	TRUE	TRUE	TRUE	8	F	Unknown or not reported	FCD IIA	No_description	No_description
NDAR_INV33AF174V	FCD-3365	FCD-3365-Br2	Gleeson	UCSD	C2968	brain	TRUE	FALSE	FALSE	FALSE	8	F	Unknown or not reported	FCD IIA	No_description	No_description
NDAR_INV33AF174V	FCD-3365	FCD-3365-Bl	Gleeson	UCSD	C2968	whole blood	TRUE	TRUE	TRUE	TRUE	8	F	Unknown or not reported	FCD IIA	No_description	No_description
NDAR_INVCE9Y5GT8	FCD-3916	FCD-3916-Br2	Gleeson	UCSD	C2968	brain	TRUE	FALSE	FALSE	FALSE	50	M	Unknown or not reported	FCD I	No_description	No_description
NDAR_INVZN2LDFPN	FCD-3918	FCD-3918-Br2	Gleeson	UCSD	C2968	brain	TRUE	FALSE	FALSE	FALSE	50	M	Unknown or not reported	FCD IC	No_description	No_description
NDAR_INV054HVMGA	FCD-3919	FCD-3919-Br2	Gleeson	UCSD	C2968	brain	TRUE	FALSE	FALSE	FALSE	50	F	Unknown or not reported	FCD IIIA	No_description	No_description
NDAR_INV4YFA8F18	FCD-3920	FCD-3920-Br2	Gleeson	UCSD	C2968	brain	TRUE	FALSE	FALSE	FALSE	50	M	Unknown or not reported	FCD IC	No_description	No_description
NDAR_INVWXHFAXV7	FCD-3921	FCD-3921-Br2	Gleeson	UCSD	C2968	brain	TRUE	FALSE	FALSE	FALSE	50	F	Unknown or not reported	FCD IIIA	No_description	No_description
NDAR_INVXFD6JK9A	FCD-3922	FCD-3922-Br2	Gleeson	UCSD	C2968	brain	TRUE	FALSE	FALSE	FALSE	50	M	Unknown or not reported	FCD IA	No_description	No_description
NDAR_INV4PUNH06V	FCD-3925	FCD-3925-Br2	Gleeson	UCSD	C2968	brain	TRUE	FALSE	FALSE	FALSE	50	F	Unknown or not reported	FCD IIB	No_description	No_description
NDAR_INVW3EPDC0B	FCD-3927	FCD-3927-Br2	Gleeson	UCSD	C2968	brain	TRUE	FALSE	FALSE	FALSE	50	M	Unknown or not reported	FCD IIIB, Rasmussen's Encenphalitis	No_description	No_description
NDAR_INVT8DVD678	FCD-4424	FCD-4424-Br2	Gleeson	UCSD	C2968	brain	TRUE	FALSE	FALSE	FALSE	54	F	Unknown or not reported	FCD IIA	No_description	No_description
NDAR_INVC38C66C2	FCD-4832	FCD-4832-Bl	Gleeson	UCSD	C2968	whole blood	TRUE	TRUE	TRUE	TRUE	45	F	Unknown or not reported	FCD IB	No_description	No_description
NDAR_INV08KT8RLR	FCD-4837	FCD-4837-Br1	Gleeson	UCSD	C2968	brain	TRUE	TRUE	TRUE	TRUE	50	M	Unknown or not reported	FCD IIB	No_description	No_description
NDAR_INV08KT8RLR	FCD-4837	FCD-4837-Br2	Gleeson	UCSD	C2968	brain	TRUE	FALSE	FALSE	FALSE	50	M	Unknown or not reported	FCD IIB	No_description	No_description
NDAR_INV08KT8RLR	FCD-4837	FCD-4837-Sal	Gleeson	UCSD	C2968	saliva	TRUE	TRUE	TRUE	TRUE	50	M	Unknown or not reported	FCD IIB	No_description	No_description
NDAR_INVV2XLPG6N	FCD-5119	FCD-5119-Br1	Gleeson	UCSD	C2968	brain	TRUE	TRUE	TRUE	TRUE	240	F	Unknown or not reported	FCD IIB	No_description	No_description
NDAR_INVV2XLPG6N	FCD-5119	FCD-5119-Br2	Gleeson	UCSD	C2968	brain	TRUE	FALSE	FALSE	FALSE	240	F	Unknown or not reported	FCD IIB	No_description	No_description
NDAR_INVV2XLPG6N	FCD-5119	FCD-5119-Sal	Gleeson	UCSD	C2968	saliva	TRUE	TRUE	TRUE	TRUE	240	F	Unknown or not reported	FCD IIB	No_description	No_description
NDAR_INV33A3W16D	FCD-5153	FCD-5153-Br1	Gleeson	UCSD	C2968	brain	TRUE	TRUE	TRUE	TRUE	50	M	Unknown or not reported	FCD IIA	No_description	No_description
NDAR_INV33A3W16D	FCD-5153	FCD-5153-Br2	Gleeson	UCSD	C2968	brain	TRUE	FALSE	FALSE	FALSE	50	M	Unknown or not reported	FCD IIA	No_description	No_description
NDAR_INV33A3W16D	FCD-5153	FCD-5153-Sal	Gleeson	UCSD	C2968	saliva	TRUE	TRUE	TRUE	TRUE	50	M	Unknown or not reported	FCD IIA	No_description	No_description
NDAR_INVBT5FYXU8	FCD-5154	FCD-5154-Br1	Gleeson	UCSD	C2968	brain	TRUE	TRUE	TRUE	TRUE	50	F	Unknown or not reported	FCD IIB	No_description	No_description
NDAR_INVBT5FYXU8	FCD-5154	FCD-5154-Br2	Gleeson	UCSD	C2968	brain	TRUE	FALSE	FALSE	FALSE	50	F	Unknown or not reported	FCD IIB	No_description	No_description
NDAR_INVBT5FYXU8	FCD-5154	FCD-5154-Sal	Gleeson	UCSD	C2968	saliva	TRUE	TRUE	TRUE	TRUE	50	F	Unknown or not reported	FCD IIB	No_description	No_description
NDAR_INV016AF56D	FCD-5157	FCD-5157-Br1	Gleeson	UCSD	C2968	brain	TRUE	TRUE	TRUE	TRUE	276	F	Unknown or not reported	FCD IA	No_description	No_description
NDAR_INV016AF56D	FCD-5157	FCD-5157-Br2	Gleeson	UCSD	C2968	brain	TRUE	FALSE	FALSE	FALSE	276	F	Unknown or not reported	FCD IA	No_description	No_description
NDAR_INV016AF56D	FCD-5157	FCD-5157-Sal	Gleeson	UCSD	C2968	saliva	TRUE	TRUE	TRUE	TRUE	276	F	Unknown or not reported	FCD IA	No_description	No_description
NDAR_INVKUYJX1C4	FCD-5213	FCD-5213-Br1	Gleeson	UCSD	C2968	brain	TRUE	TRUE	TRUE	TRUE	50	F	Unknown or not reported	FCD IIA	No_description	No_description
NDAR_INVKUYJX1C4	FCD-5213	FCD-5213-Br2	Gleeson	UCSD	C2968	brain	TRUE	FALSE	FALSE	FALSE	50	F	Unknown or not reported	FCD IIA	No_description	No_description
NDAR_INVKUYJX1C4	FCD-5213	FCD-5213-Sal	Gleeson	UCSD	C2968	saliva	TRUE	TRUE	TRUE	TRUE	50	F	Unknown or not reported	FCD IIA	No_description	No_description
NDAR_INVN2LRPZ0V	FCD-5251	FCD-5251-Br1	Gleeson	UCSD	C2968	brain	TRUE	TRUE	TRUE	TRUE	50	M	Unknown or not reported	FCD IIB	No_description	No_description
NDAR_INVN2LRPZ0V	FCD-5251	FCD-5251-Br2	Gleeson	UCSD	C2968	brain	TRUE	FALSE	FALSE	FALSE	50	M	Unknown or not reported	FCD IIB	No_description	No_description
NDAR_INVN2LRPZ0V	FCD-5251	FCD-5251-Sal	Gleeson	UCSD	C2968	saliva	TRUE	TRUE	TRUE	TRUE	50	M	Unknown or not reported	FCD IIB	No_description	No_description
NDAR_INVLB2BXCBE	FCD-4425	FCD-4425-Br2	Gleeson	UCSD	C2968	brain	TRUE	FALSE	FALSE	FALSE	145	F	Unknown or not reported	FCD IIA	No_description	No_description
NDAR_INVX4NKB7CB	FCD-4426	FCD-4426-Br2	Gleeson	UCSD	C2968	brain	TRUE	FALSE	FALSE	FALSE	10	F	Unknown or not reported	FCD IIA	No_description	No_description
NDAR_INVDPANZYBM	FCD-4427	FCD-4427-Br2	Gleeson	UCSD	C2968	brain	TRUE	FALSE	FALSE	FALSE	61	M	Unknown or not reported	FCD IIA	No_description	No_description
NDAR_INVW0EUFG4F	FCD-4428	FCD-4428-Br2	Gleeson	UCSD	C2968	brain	TRUE	FALSE	FALSE	FALSE	104	F	Unknown or not reported	FCD IIA	No_description	No_description
NDAR_INVZ5A5DMGA	FCD-4506	FCD-4506-Br2	Gleeson	UCSD	C2968	brain	TRUE	FALSE	FALSE	FALSE	48	M	Asian	FCD IIB	No_description	No_description
NDAR_INVLVEWJPR3	FCD-4507	FCD-4507-Br2	Gleeson	UCSD	C2968	brain	TRUE	FALSE	FALSE	FALSE	336	M	Asian	FCD IIB	No_description	No_description
NDAR_INVZJF5JRJT	FCD-4508	FCD-4508-Br2	Gleeson	UCSD	C2968	brain	TRUE	FALSE	FALSE	FALSE	144	F	Asian	FCD IIB	No_description	No_description
NDAR_INV8UJU8EA7	FCD-4509	FCD-4509-Br2	Gleeson	UCSD	C2968	brain	TRUE	FALSE	FALSE	FALSE	108	M	Asian	FCD IB	No_description	No_description
NDAR_INV2J00G6ZT	FCD-4510	FCD-4510-Br2	Gleeson	UCSD	C2968	brain	TRUE	FALSE	FALSE	FALSE	144	F	Asian	FCD IIB	No_description	No_description
NDAR_INVA7K029EW	FCD-4511	FCD-4511-Br2	Gleeson	UCSD	C2968	brain	TRUE	FALSE	FALSE	FALSE	48	F	Asian	FCD IIA	No_description	No_description
NDAR_INV4JBXBTGL	FCD-4512	FCD-4512-Br2	Gleeson	UCSD	C2968	brain	TRUE	FALSE	FALSE	FALSE	60	M	Asian	FCD IIB	No_description	No_description
NDAR_INVEB7HTJE9	FCD-4513	FCD-4513-Br2	Gleeson	UCSD	C2968	brain	TRUE	FALSE	FALSE	FALSE	288	M	Asian	FCD IIA	No_description	No_description
NDAR_INVZG94B74M	FCD-4514	FCD-4514-Br2	Gleeson	UCSD	C2968	brain	TRUE	FALSE	FALSE	FALSE	60	F	Asian	FCD IIB	No_description	No_description
NDAR_INVJXE3HBJ6	FCD-4515	FCD-4515-Br2	Gleeson	UCSD	C2968	brain	TRUE	FALSE	FALSE	FALSE	60	M	Asian	FCD IA	No_description	No_description
NDAR_INVKG7DXBUA	FCD-4516	FCD-4516-Br2	Gleeson	UCSD	C2968	brain	TRUE	FALSE	FALSE	FALSE	12	F	Asian	FCD IIB	No_description	No_description
NDAR_INV9LLBVXGK	FCD-4793	FCD-4793-Br2	Gleeson	UCSD	C2968	brain	TRUE	FALSE	FALSE	FALSE	47	M	Unknown or not reported	FCD IIA	No_description	No_description
NDAR_INVFP6PC8EP	FCD-4794	FCD-4794-Br2	Gleeson	UCSD	C2968	brain	TRUE	FALSE	FALSE	FALSE	118	M	Unknown or not reported	FCD IIIB	No_description	No_description
NDAR_INV246YX9LK	FCD-4797	FCD-4797-Br1	Gleeson	UCSD	C2968	brain	TRUE	TRUE	TRUE	TRUE	47	M	Unknown or not reported	FCD IB	No_description	No_description
NDAR_INV246YX9LK	FCD-4797	FCD-4797-Br2	Gleeson	UCSD	C2968	brain	TRUE	FALSE	FALSE	FALSE	47	M	Unknown or not reported	FCD IB	No_description	No_description
NDAR_INV246YX9LK	FCD-4797	FCD-4797-Bl	Gleeson	UCSD	C2968	whole blood	TRUE	TRUE	TRUE	TRUE	47	M	Unknown or not reported	FCD IB	No_description	No_description
NDAR_INVUPTR7ZBX	FCD-4798	FCD-4798-Br1	Gleeson	UCSD	C2968	brain	TRUE	TRUE	TRUE	TRUE	22	M	Unknown or not reported	FCD IIB	No_description	No_description
NDAR_INVUPTR7ZBX	FCD-4798	FCD-4798-Br2	Gleeson	UCSD	C2968	brain	TRUE	FALSE	FALSE	FALSE	22	M	Unknown or not reported	FCD IIB	No_description	No_description
NDAR_INVUPTR7ZBX	FCD-4798	FCD-4798-Bl	Gleeson	UCSD	C2968	whole blood	TRUE	TRUE	TRUE	TRUE	22	M	Unknown or not reported	FCD IIB	No_description	No_description
NDAR_INVB8R61HA6	FCD-4807	FCD-4807-Br1	Gleeson	UCSD	C2968	brain	TRUE	TRUE	TRUE	TRUE	46	M	Unknown or not reported	FCD IIB	No_description	No_description
NDAR_INVB8R61HA6	FCD-4807	FCD-4807-Br2	Gleeson	UCSD	C2968	brain	TRUE	FALSE	FALSE	FALSE	46	M	Unknown or not reported	FCD IIB	No_description	No_description
NDAR_INVB8R61HA6	FCD-4807	FCD-4807-Bl	Gleeson	UCSD	C2968	whole blood	TRUE	TRUE	TRUE	TRUE	46	M	Unknown or not reported	FCD IIB	No_description	No_description
NDAR_INVKKMXGMBT	FCD-4818	FCD-4818-Br1	Gleeson	UCSD	C2968	brain	TRUE	TRUE	TRUE	TRUE	174	M	Unknown or not reported	FCD IIB	No_description	No_description
NDAR_INVKKMXGMBT	FCD-4818	FCD-4818-Br2	Gleeson	UCSD	C2968	brain	TRUE	FALSE	FALSE	FALSE	174	M	Unknown or not reported	FCD IIB	No_description	No_description
NDAR_INVKKMXGMBT	FCD-4818	FCD-4818-Bl	Gleeson	UCSD	C2968	whole blood	TRUE	TRUE	TRUE	TRUE	174	M	Unknown or not reported	FCD IIB	No_description	No_description
NDAR_INVXW1MRDK8	FCD-4819	FCD-4819-Br1	Gleeson	UCSD	C2968	brain	TRUE	TRUE	TRUE	TRUE	36	M	Unknown or not reported	FCD IIA	No_description	No_description
NDAR_INVXW1MRDK8	FCD-4819	FCD-4819-Br2	Gleeson	UCSD	C2968	brain	TRUE	FALSE	FALSE	FALSE	36	M	Unknown or not reported	FCD IIA	No_description	No_description
NDAR_INVXW1MRDK8	FCD-4819	FCD-4819-Bl	Gleeson	UCSD	C2968	whole blood	TRUE	TRUE	TRUE	TRUE	36	M	Unknown or not reported	FCD IIA	No_description	No_description
NDAR_INVNG5CLDW5	FCD-4820	FCD-4820-Br1	Gleeson	UCSD	C2968	brain	TRUE	TRUE	TRUE	TRUE	80	F	Unknown or not reported	FCD IIA	No_description	No_description
NDAR_INVNG5CLDW5	FCD-4820	FCD-4820-Br2	Gleeson	UCSD	C2968	brain	TRUE	FALSE	FALSE	FALSE	80	F	Unknown or not reported	FCD IIA	No_description	No_description
NDAR_INVNG5CLDW5	FCD-4820	FCD-4820-Bl	Gleeson	UCSD	C2968	whole blood	TRUE	TRUE	TRUE	TRUE	80	F	Unknown or not reported	FCD IIA	No_description	No_description
NDAR_INVYLY9HM4C	FCD-4823	FCD-4823-Br1	Gleeson	UCSD	C2968	brain	TRUE	TRUE	TRUE	TRUE	80	M	Unknown or not reported	FCD IIB	No_description	No_description
NDAR_INVYLY9HM4C	FCD-4823	FCD-4823-Br2	Gleeson	UCSD	C2968	brain	TRUE	FALSE	FALSE	FALSE	80	M	Unknown or not reported	FCD IIB	No_description	No_description
NDAR_INVYLY9HM4C	FCD-4823	FCD-4823-Bl	Gleeson	UCSD	C2968	whole blood	TRUE	TRUE	TRUE	TRUE	80	M	Unknown or not reported	FCD IIB	No_description	No_description
NDAR_INVFCT6PDLY	FCD-4825	FCD-4825-Br1	Gleeson	UCSD	C2968	brain	TRUE	TRUE	TRUE	TRUE	18	M	Unknown or not reported	FCD I	No_description	No_description
NDAR_INVFCT6PDLY	FCD-4825	FCD-4825-Br2	Gleeson	UCSD	C2968	brain	TRUE	FALSE	FALSE	FALSE	18	M	Unknown or not reported	FCD I	No_description	No_description
NDAR_INVFCT6PDLY	FCD-4825	FCD-4825-Bl	Gleeson	UCSD	C2968	whole blood	TRUE	TRUE	TRUE	TRUE	18	M	Unknown or not reported	FCD I	No_description	No_description
NDAR_INV5L6X8G5H	FCD-4831	FCD-4831-Br1	Gleeson	UCSD	C2968	brain	TRUE	TRUE	TRUE	TRUE	6	F	Unknown or not reported	FCD I	No_description	No_description
NDAR_INV5L6X8G5H	FCD-4831	FCD-4831-Br2	Gleeson	UCSD	C2968	brain	TRUE	FALSE	FALSE	FALSE	6	F	Unknown or not reported	FCD I	No_description	No_description
NDAR_INV5L6X8G5H	FCD-4831	FCD-4831-Bl	Gleeson	UCSD	C2968	whole blood	TRUE	TRUE	TRUE	TRUE	6	F	Unknown or not reported	FCD I	No_description	No_description
NDAR_INVC38C66C2	FCD-4832	FCD-4832-Br1	Gleeson	UCSD	C2968	brain	TRUE	TRUE	TRUE	TRUE	45	F	Unknown or not reported	FCD IB	No_description	No_description
NDAR_INVC38C66C2	FCD-4832	FCD-4832-Br2	Gleeson	UCSD	C2968	brain	TRUE	FALSE	FALSE	FALSE	45	F	Unknown or not reported	FCD IB	No_description	No_description
NDAR_INV6KZKE8XF	FCD-3884	FCD-3884-Br2	Gleeson	UCSD	C2968	brain	TRUE	FALSE	FALSE	FALSE	24	M	Unknown or not reported	FCD IIA	No_description	No_description
NDAR_INVAMV6W6N4	FCD-3885	FCD-3885-Br2	Gleeson	UCSD	C2968	brain	TRUE	FALSE	FALSE	FALSE	50	M	Unknown or not reported	FCD IIIA	No_description	No_description
NDAR_INVNHXXRAFE	FCD-3887	FCD-3887-Br2	Gleeson	UCSD	C2968	brain	TRUE	FALSE	FALSE	FALSE	50	F	Unknown or not reported	FCD IIIA	No_description	No_description
NDAR_INVMG7J9KR8	FCD-3889	FCD-3889-Br2	Gleeson	UCSD	C2968	brain	TRUE	FALSE	FALSE	FALSE	50	M	Unknown or not reported	FCD IIB	No_description	No_description
NDAR_INV6V84GJ5A	FCD-3893	FCD-3893-Br2	Gleeson	UCSD	C2968	brain	TRUE	FALSE	FALSE	FALSE	50	F	Unknown or not reported	FCD IIIB	No_description	No_description
NDAR_INVVG4262JN	FCD-3894	FCD-3894-Br2	Gleeson	UCSD	C2968	brain	TRUE	FALSE	FALSE	FALSE	50	F	Unknown or not reported	FCD IIB	No_description	No_description
NDAR_INV5WLW10AW	FCD-3896	FCD-3896-Br2	Gleeson	UCSD	C2968	brain	TRUE	FALSE	FALSE	FALSE	50	M	Unknown or not reported	FCD IIA	No_description	No_description
NDAR_INV5KXF3FC2	FCD-3897	FCD-3897-Br2	Gleeson	UCSD	C2968	brain	TRUE	FALSE	FALSE	FALSE	50	M	Unknown or not reported	FCD IC	No_description	No_description
NDAR_INVBD7NMPYV	FCD-3899	FCD-3899-Br2	Gleeson	UCSD	C2968	brain	TRUE	FALSE	FALSE	FALSE	50	M	Unknown or not reported	FCD IIB	No_description	No_description
NDAR_INVUVTDD74V	FCD-3900	FCD-3900-Br2	Gleeson	UCSD	C2968	brain	TRUE	FALSE	FALSE	FALSE	50	M	Unknown or not reported	FCD IA	No_description	No_description
NDAR_INVDDPHNJX4	FCD-3901	FCD-3901-Br2	Gleeson	UCSD	C2968	brain	TRUE	FALSE	FALSE	FALSE	50	M	Unknown or not reported	FCD IIA	No_description	No_description
NDAR_INVHHTBX4J4	FCD-3902	FCD-3902-Br2	Gleeson	UCSD	C2968	brain	TRUE	FALSE	FALSE	FALSE	50	F	Unknown or not reported	FCD IB	No_description	No_description
NDAR_INVNMUG75PF	FCD-3903	FCD-3903-Br2	Gleeson	UCSD	C2968	brain	TRUE	FALSE	FALSE	FALSE	50	F	Unknown or not reported	FCD IIA	No_description	No_description
NDAR_INVZLDY9DKF	FCD-3904	FCD-3904-Br2	Gleeson	UCSD	C2968	brain	TRUE	FALSE	FALSE	FALSE	50	M	Unknown or not reported	FCD IC	No_description	No_description
NDAR_INVWBLG8JWP	FCD-3907	FCD-3907-Br2	Gleeson	UCSD	C2968	brain	TRUE	FALSE	FALSE	FALSE	50	M	Unknown or not reported	FCD IIIA	No_description	No_description
NDAR_INVLF8GDR7K	FCD-3909	FCD-3909-Br2	Gleeson	UCSD	C2968	brain	TRUE	FALSE	FALSE	FALSE	50	F	Unknown or not reported	FCD IC	No_description	No_description
NDAR_INVRUWMA3A5	FCD-3910	FCD-3910-Br2	Gleeson	UCSD	C2968	brain	TRUE	FALSE	FALSE	FALSE	360	M	Unknown or not reported	FCD IC	No_description	No_description
NDAR_INVD9BR1FBL	FCD-3911	FCD-3911-Br2	Gleeson	UCSD	C2968	brain	TRUE	FALSE	FALSE	FALSE	50	M	Unknown or not reported	FCD IIB	No_description	No_description
NDAR_INVNP9BCDUH	FCD-3914	FCD-3914-Br2	Gleeson	UCSD	C2968	brain	TRUE	FALSE	FALSE	FALSE	50	M	Unknown or not reported	FCD IIB	No_description	No_description
NDARED547KHB	CONTROL	CONTROL	Gleeson	UCSD	C2968	whole blood	FALSE	TRUE	FALSE	TRUE	840	F	Unknown or not reported	Global Geriatric Decline	Global Geriatric Decline	Global Geriatric Decline
NDARLU640YLB	Br5369	Br5369	Moran	UMich	C2966	brain	TRUE	TRUE	TRUE	TRUE	687	M	White	Control	Multiple injuries	No_description
NDARFY165PDC	Br5398	Br5398	Moran	UMich	C2966	brain	TRUE	TRUE	TRUE	TRUE	666	M	White	Schizophrenia	Multiple injuries	No_description
NDARRF044DE3	Br5287	Br5287	Moran	UMich	C2966	brain	TRUE	TRUE	TRUE	TRUE	481	M	White	Control	Multiple injuries	Multiple injuries
NDARVE085BN5	Br5224	Br5224	Moran	UMich	C2966	brain	TRUE	TRUE	TRUE	TRUE	553	M	White	Schizophrenia	Multiple injuries	Multiple injuries
NDARRY635XWH	Br5488	Br5488	Moran	UMich	C2966	brain	TRUE	TRUE	TRUE	TRUE	400	M	White	Schizophrenia	Multiple injuries	No_description
NDARWE158WLH	Br5235	Br5235	Moran	UMich	C2966	Fibroblast	TRUE	TRUE	TRUE	TRUE	574	M	White	Control	Multiple injuries	Multiple injuries
NDARBB961DR2	Br5373	Br5373	Moran	UMich	C2966	brain	TRUE	TRUE	TRUE	TRUE	573	M	White	Schizophrenia	Multiple injuries	Multiple injuries
NDARNX961CWU	Br5385	Br5385	Moran	UMich	C2966	brain	TRUE	TRUE	TRUE	TRUE	792	M	White	Control	Multiple injuries	No_description
NDAREU049CBP	Br5459	Br5459	Moran	UMich	C2966	brain	TRUE	TRUE	TRUE	TRUE	468	M	White	Control	Multiple injuries	Multiple injuries
NDARLL853CG0	Br5135	Br5135	Moran	UMich	C2966	brain	TRUE	TRUE	TRUE	TRUE	376	M	Black or African American	Control	Multiple injuries	Multiple injuries
NDARWE158WLH	Br5235	Br5235	Moran	UMich	C2966	brain	TRUE	TRUE	TRUE	TRUE	574	M	White	Control	Multiple injuries	Multiple injuries
NDARHD893CCW	Br5234	Br5234	Moran	UMich	C2966	Fibroblast	TRUE	TRUE	TRUE	TRUE	783	M	White	Schizophrenia	Multiple injuries	Multiple injuries
NDARHD893CCW	Br5385	Br5385	Moran	UMich	C2966	brain	TRUE	TRUE	FALSE	TRUE	783	M	White	Schizophrenia	Multiple injuries	Multiple injuries
NDARUB276TVW	Br5888	Br5888	Moran	UMich	C2966	Fibroblast	FALSE	TRUE	TRUE	TRUE	644	M	White	Schizophrenia	Multiple injuries	Multiple injuries
NDARLU640YLB	Br5369	Br5369	Moran	UMich	C2966	Fibroblast	FALSE	TRUE	TRUE	TRUE	687	M	White	Control	Multiple injuries	No_description
NDARFY165PDC	Br5398	Br5398	Moran	UMich	C2966	Fibroblast	FALSE	TRUE	TRUE	TRUE	666	M	White	Schizophrenia	Multiple injuries	No_description
NDARDK886FPQ	Br5179	Br5179	Moran	UMich	C2966	Fibroblast	FALSE	TRUE	TRUE	TRUE	636	M	Black or African American	Schizophrenia	Multiple injuries	No_description
NDARLC274WYD	Br5209	Br5209	Moran	UMich	C2966	Fibroblast	FALSE	TRUE	TRUE	TRUE	687	M	Black or African American	Control	Multiple injuries	Multiple injuries
NDARVE085BN5	Br5224	Br5224	Moran	UMich	C2966	Fibroblast	FALSE	TRUE	TRUE	TRUE	553	M	White	Schizophrenia	Multiple injuries	Multiple injuries
NDARRF044DE3	Br5287	Br5287	Moran	UMich	C2966	Fibroblast	FALSE	TRUE	TRUE	TRUE	481	M	White	Control	Multiple injuries	Multiple injuries
NDARNF951AGD	Br5368	Br5368	Moran	UMich	C2966	Fibroblast	FALSE	TRUE	TRUE	TRUE	635	M	White	Control	Multiple injuries	Multiple injuries
NDARGV580CWV	Br5415	Br5415	Moran	UMich	C2966	brain	TRUE	TRUE	TRUE	TRUE	730	M	Black or African American	Control	Multiple injuries	No_description
NDARRX596NEB	Br5475	Br5475	Moran	UMich	C2966	brain	TRUE	TRUE	TRUE	TRUE	728	M	Black or African American	Schizophrenia	Multiple injuries	Multiple injuries
NDARLC274WYD	Br5209	Br5209	Moran	UMich	C2966	brain	TRUE	TRUE	TRUE	TRUE	687	M	Black or African American	Control	Multiple injuries	Multiple injuries
NDARDK886FPQ	Br5179	Br5179	Moran	UMich	C2966	brain	TRUE	TRUE	TRUE	TRUE	636	M	Black or African American	Schizophrenia	Multiple injuries	No_description
NDARNF951AGD	Br5368	Br5368	Moran	UMich	C2966	brain	TRUE	TRUE	TRUE	TRUE	635	M	White	Control	Multiple injuries	Multiple injuries
NDARUB276TVW	Br5888	Br5888	Moran	UMich	C2966	brain	TRUE	TRUE	TRUE	TRUE	644	M	White	Schizophrenia	Multiple injuries	Multiple injuries
NDARZJ921MV5	Br5205	Br5205	Moran	UMich	C2966	brain	TRUE	TRUE	TRUE	TRUE	615	M	White	Control	Multiple injuries	Multiple injuries
NDARDT763ERR	Br5412	Br5412	Moran	UMich	C2966	brain	TRUE	TRUE	TRUE	TRUE	648	M	White	Schizophrenia	Multiple injuries	Multiple injuries
NDARNX961CWU	Br5234	Br5234	Moran	UMich	C2966	brain	TRUE	TRUE	FALSE	TRUE	792	M	White	Control	Multiple injuries	No_description
NDAREU049CBP	Br5459	Br5459	Moran	UMich	C2966	Fibroblast	TRUE	TRUE	TRUE	TRUE	468	M	White	Control	Multiple injuries	Multiple injuries
NDARBB961DR2	Br5373	Br5373	Moran	UMich	C2966	Fibroblast	TRUE	TRUE	TRUE	TRUE	573	M	White	Schizophrenia	Multiple injuries	Multiple injuries
NDARRX596NEB	Br5475	Br5475	Moran	UMich	C2966	Fibroblast	TRUE	TRUE	TRUE	TRUE	728	M	Black or African American	Schizophrenia	Multiple injuries	Multiple injuries
NDARHD893CCW	Br5234	Br5234	Moran	UMich	C2966	brain	TRUE	TRUE	TRUE	TRUE	783	M	White	Schizophrenia	Multiple injuries	Multiple injuries
NDARRH300TMK	Br5485	Br5485	Moran	UMich	C2966	brain	TRUE	TRUE	TRUE	TRUE	375	M	Black or African American	Schizophrenia	Multiple injuries	Multiple injuries
NDARRY635XWH	Br5488	Br5488	Moran	UMich	C2966	Fibroblast	TRUE	TRUE	TRUE	TRUE	400	M	White	Schizophrenia	Multiple injuries	No_description
NDARNX961CWU	Br5385	Br5385	Moran	UMich	C2966	Fibroblast	TRUE	TRUE	TRUE	TRUE	792	M	White	Control	Multiple injuries	No_description
NDARGV580CWV	Br5415	Br5415	Moran	UMich	C2966	Fibroblast	TRUE	TRUE	TRUE	TRUE	730	M	Black or African American	Control	Multiple injuries	No_description
NDAR_INVRT663MBL	BSMN common control	5154	Moran	UMich	C2966	frontal cortex	TRUE	FALSE	FALSE	FALSE	588	M	White	Control	Multiple injuries	Multiple injuries
NDAR_INVPTPJJ3AU	RYL0166	RYL0166	Pevsner	KKI	C2964	whole blood	FALSE	TRUE	TRUE	TRUE	282	M	Unknown or not reported	Control	Control	No_description
NDAR_INVX4RVUGJJ	RYL0169	RYL0169	Pevsner	KKI	C2964	whole blood	FALSE	TRUE	TRUE	TRUE	446	F	Unknown or not reported	Control	Control	No_description
NDAR_INVW6BCCXHF	RYL0170	RYL0170	Pevsner	KKI	C2964	whole blood	FALSE	TRUE	TRUE	TRUE	742	M	White	Bipolar-Mania	Bipolar-Mania	No_description
NDAR_INVU6C8V39Y	RYL0171	RYL0171	Pevsner	KKI	C2964	whole blood	FALSE	TRUE	TRUE	TRUE	299	M	Unknown or not reported	Control	Control	No_description
NDAR_INVVYC2RB15	RYL0172	RYL0172	Pevsner	KKI	C2964	whole blood	FALSE	TRUE	TRUE	TRUE	500	M	White	Bipolar-Mania	Bipolar-Mania	No_description
NDAR_INVZ6LVBJLG	RYL0176	RYL0176	Pevsner	KKI	C2964	whole blood	FALSE	TRUE	TRUE	TRUE	243	F	Unknown or not reported	Bipolar-Depressed	Bipolar-Depressed	No_description
NDAR_INVV9JVCCR2	RYL0177	RYL0177	Pevsner	KKI	C2964	whole blood	FALSE	TRUE	TRUE	TRUE	275	F	White	Major-Depression	Major-Depression	No_description
NDAR_INVEC6TN0JP	RYL0183	RYL0183	Pevsner	KKI	C2964	whole blood	FALSE	TRUE	TRUE	TRUE	299	F	White	Major-Depression	Major-Depression	No_description
NDAR_INVCB8TN1KC	RYL0185	RYL0185	Pevsner	KKI	C2964	whole blood	FALSE	TRUE	TRUE	TRUE	287	F	Unknown or not reported	Bipolar-Mania	Bipolar-Mania	No_description
NDAR_INVUW8JMM4T	RYL1339	RYL1339	Pevsner	KKI	C2964	whole blood	FALSE	TRUE	TRUE	TRUE	751	F	Unknown or not reported	Bipolar-Mania	Bipolar-Mania	No_description
NDAR_INVZ9YT4C0L	RYL0178	RYL0178	Pevsner	KKI	C2964	whole blood	FALSE	TRUE	TRUE	TRUE	593	F	White	Bipolar-not mania or depression	Bipolar-not mania or depression	No_description
NDAR_INVP3CFPB0Z	RYL0182	RYL0182	Pevsner	KKI	C2964	whole blood	FALSE	TRUE	TRUE	TRUE	228	M	Unknown or not reported	Bipolar-Mania	Bipolar-Mania	No_description
NDAR_INVJ99K62N6	RYL0162	RYL0162	Pevsner	KKI	C2964	whole blood	FALSE	TRUE	TRUE	TRUE	326	F	White	Bipolar-Mania	Bipolar-Mania	No_description
NDAR_INV0MXR59AA	RYL0165	RYL0165	Pevsner	KKI	C2964	whole blood	FALSE	TRUE	TRUE	TRUE	301	F	Unknown or not reported	Control	Control	No_description
NDAR_INVDR4RCP2J	RYL1380	RYL1380	Pevsner	KKI	C2964	whole blood	FALSE	TRUE	TRUE	TRUE	374	M	Unknown or not reported	Control	Control	No_description
NDAR_INVVNTMKDFP	RYL1384	RYL1384	Pevsner	KKI	C2964	whole blood	FALSE	TRUE	TRUE	TRUE	332	M	Unknown or not reported	Control	Control	No_description
NDAR_INVWXTLZBC8	RYL1407	RYL1407	Pevsner	KKI	C2964	whole blood	FALSE	TRUE	TRUE	TRUE	425	F	Unknown or not reported	Control	Control	No_description
NDAR_INV5DW70T8G	RYL1408	RYL1408	Pevsner	KKI	C2964	whole blood	FALSE	TRUE	TRUE	TRUE	384	F	White	Control	Control	No_description
NDAR_INVWYXMTHUW	RYL1433	RYL1433	Pevsner	KKI	C2964	whole blood	FALSE	TRUE	TRUE	TRUE	253	F	White	Control	Control	No_description
NDAR_INVYH88R8GF	RYL1438	RYL1438	Pevsner	KKI	C2964	whole blood	FALSE	TRUE	TRUE	TRUE	505	F	Unknown or not reported	Control	Control	No_description
NDAR_INVF6VLPABX	RYL1439	RYL1439	Pevsner	KKI	C2964	whole blood	FALSE	TRUE	TRUE	TRUE	696	F	White	Control	Control	No_description
NDAR_INV5TXTGN9U	RYL1442	RYL1442	Pevsner	KKI	C2964	whole blood	FALSE	TRUE	TRUE	TRUE	309	M	Unknown or not reported	Control	Control	No_description
NDAR_INVGCJKMUN8	RYL1445	RYL1445	Pevsner	KKI	C2964	whole blood	FALSE	TRUE	TRUE	TRUE	635	F	Unknown or not reported	Control	Control	No_description
NDAR_INVU01ZH0HK	RYL1446	RYL1446	Pevsner	KKI	C2964	whole blood	FALSE	TRUE	TRUE	TRUE	482	M	Unknown or not reported	Control	Control	No_description
NDAR_INVAJJHLL7D	RYL1453	RYL1453	Pevsner	KKI	C2964	whole blood	FALSE	TRUE	TRUE	TRUE	298	F	White	Control	Control	No_description
NDAR_INV9C1206J3	RYL1409	RYL1409	Pevsner	KKI	C2964	whole blood	FALSE	TRUE	TRUE	TRUE	288	F	White	Control	Control	No_description
NDAR_INV68T0MUBN	RYL1412	RYL1412	Pevsner	KKI	C2964	whole blood	FALSE	TRUE	TRUE	TRUE	243	F	White	Control	Control	No_description
NDAR_INV1U140A57	RYL1415	RYL1415	Pevsner	KKI	C2964	whole blood	FALSE	TRUE	TRUE	TRUE	334	F	Unknown or not reported	Control	Control	No_description
NDAR_INV7G7BE34A	RYL1416	RYL1416	Pevsner	KKI	C2964	whole blood	FALSE	TRUE	TRUE	TRUE	728	M	White	Control	Control	No_description
NDAR_INV6271HPBB	RYL1422	RYL1422	Pevsner	KKI	C2964	whole blood	FALSE	TRUE	TRUE	TRUE	241	F	Unknown or not reported	Control	Control	No_description
NDAR_INVA8FEEAHC	RYL1424	RYL1424	Pevsner	KKI	C2964	whole blood	FALSE	TRUE	TRUE	TRUE	333	F	Unknown or not reported	Control	Control	No_description
NDAR_INV751A6000	RYL1425	RYL1425	Pevsner	KKI	C2964	whole blood	FALSE	TRUE	TRUE	TRUE	268	F	White	Control	Control	No_description
NDAR_INVBMFVZTN2	RYL1427	RYL1427	Pevsner	KKI	C2964	whole blood	FALSE	TRUE	TRUE	TRUE	309	F	Unknown or not reported	Control	Control	No_description
NDAR_INVE12ULTU0	RYL1428	RYL1428	Pevsner	KKI	C2964	whole blood	FALSE	TRUE	TRUE	TRUE	655	F	White	Control	Control	No_description
NDAR_INVA0TVJ89W	RYL1432	RYL1432	Pevsner	KKI	C2964	whole blood	FALSE	TRUE	TRUE	TRUE	307	M	Unknown or not reported	Control	Control	No_description
NDAR_INVTH60L94W	RYL1374	RYL1374	Pevsner	KKI	C2964	whole blood	FALSE	TRUE	TRUE	TRUE	648	F	Unknown or not reported	Control	Control	No_description
NDAR_INVU167CCJU	RYL1377	RYL1377	Pevsner	KKI	C2964	whole blood	FALSE	TRUE	TRUE	TRUE	312	F	White	Control	Control	No_description
NDAR_INV9RBL7G4G	RY1341	RY1341	Pevsner	KKI	C2964	whole blood	FALSE	TRUE	TRUE	TRUE	254	M	White	Bipolar-Depressed	Bipolar-Depressed	No_description
NDAR_INVAAZXVGCE	RY1358	RY1358	Pevsner	KKI	C2964	whole blood	FALSE	TRUE	TRUE	TRUE	616	F	White	Bipolar-Mania	Bipolar-Mania	No_description
NDAR_INVDGMDLXC7	RY1363	RY1363	Pevsner	KKI	C2964	whole blood	FALSE	TRUE	TRUE	TRUE	568	F	White	Bipolar-Depressed	Bipolar-Depressed	No_description
NDAR_INVU6ZLWWEC	RY1364	RY1364	Pevsner	KKI	C2964	whole blood	FALSE	TRUE	TRUE	TRUE	615	M	White	Control	Control	No_description
NDAR_INVRUZBRTKW	RY1365	RY1365	Pevsner	KKI	C2964	whole blood	FALSE	TRUE	TRUE	TRUE	357	F	Unknown or not reported	Control	Control	No_description
NDAR_INVLRW8NTD0	RY1371	RY1371	Pevsner	KKI	C2964	whole blood	FALSE	TRUE	TRUE	TRUE	346	F	Unknown or not reported	Control	Control	No_description
NDAR_INV4Y9MAWBZ	RY1385	RY1385	Pevsner	KKI	C2964	whole blood	FALSE	TRUE	TRUE	TRUE	642	F	White	Bipolar-not mania or depression	Bipolar-not mania or depression	No_description
NDAR_INVAKBEDZBY	RYL1454	RYL1454	Pevsner	KKI	C2964	whole blood	FALSE	TRUE	TRUE	TRUE	695	F	White	Control	Control	No_description
NDAR_INV579W5W1U	RYL1455	RYL1455	Pevsner	KKI	C2964	whole blood	FALSE	TRUE	TRUE	TRUE	358	M	Unknown or not reported	Control	Control	No_description
NDAR_INVVBVB7R73	RYL1456	RYL1456	Pevsner	KKI	C2964	whole blood	FALSE	TRUE	TRUE	TRUE	288	F	Unknown or not reported	Control	Control	No_description
NDAR_INV8391CPFG	RYL1460	RYL1460	Pevsner	KKI	C2964	whole blood	FALSE	TRUE	TRUE	TRUE	563	M	White	Control	Control	No_description
NDAR_INVA6JWZV0E	RYL1479	RYL1479	Pevsner	KKI	C2964	whole blood	FALSE	TRUE	TRUE	TRUE	316	F	White	Control	Control	No_description
NDAR_INV9TXBLFV1	RYL1484	RYL1484	Pevsner	KKI	C2964	whole blood	FALSE	TRUE	TRUE	TRUE	260	F	Unknown or not reported	Control	Control	No_description
NDAR_INVVVVGJEXK	RYL1488	RYL1488	Pevsner	KKI	C2964	whole blood	FALSE	TRUE	TRUE	TRUE	332	F	White	Control	Control	No_description
NDAR_INV70AKPGG1	RYL1489	RYL1489	Pevsner	KKI	C2964	whole blood	FALSE	TRUE	TRUE	TRUE	293	M	White	Control	Control	No_description
NDAR_INVCL6WUTWM	RYL0120	RYL0120	Pevsner	KKI	C2964	whole blood	FALSE	TRUE	TRUE	TRUE	252	F	Unknown or not reported	Control	Control	No_description
NDAR_INVF3FB769T	RYL0121	RYL0121	Pevsner	KKI	C2964	whole blood	FALSE	TRUE	TRUE	TRUE	307	F	Unknown or not reported	Bipolar-Depressed	Bipolar-Depressed	No_description
NDAR_INVZ57X5LKU	RYL0122	RYL0122	Pevsner	KKI	C2964	whole blood	FALSE	TRUE	TRUE	TRUE	523	F	White	Bipolar-Mania	Bipolar-Mania	No_description
NDAR_INVRCKJ1BRX	RYL0069	RYL0069	Pevsner	KKI	C2964	whole blood	FALSE	TRUE	TRUE	TRUE	256	F	White	Bipolar-Depressed	Bipolar-Depressed	No_description
NDAR_INV574CFXMV	RY0773	RY0773	Pevsner	KKI	C2964	whole blood	FALSE	TRUE	TRUE	TRUE	223	M	White	Bipolar-Mania	Bipolar-Mania	No_description
NDAR_INV2F8G4545	RY0775	RY0775	Pevsner	KKI	C2964	whole blood	FALSE	TRUE	TRUE	TRUE	435	M	White	Bipolar-Mania	Bipolar-Mania	No_description
NDAR_INV2U9HG0C6	RY0785	RY0785	Pevsner	KKI	C2964	whole blood	FALSE	TRUE	TRUE	TRUE	315	F	Unknown or not reported	Bipolar-Mania	Bipolar-Mania	No_description
NDAR_INV9RF7F9K2	RY0792	RY0792	Pevsner	KKI	C2964	whole blood	FALSE	TRUE	TRUE	TRUE	560	M	White	Bipolar-Mania	Bipolar-Mania	No_description
NDAR_INVHX9XLB0B	RY0827	RY0827	Pevsner	KKI	C2964	whole blood	FALSE	TRUE	TRUE	TRUE	321	F	Unknown or not reported	Control	Control	No_description
NDAR_INVP48N5DPL	RY0828	RY0828	Pevsner	KKI	C2964	whole blood	FALSE	TRUE	TRUE	TRUE	405	F	White	Control	Control	No_description
NDAR_INV2WA8DHX3	RY0831	RY0831	Pevsner	KKI	C2964	whole blood	FALSE	TRUE	TRUE	TRUE	337	F	Unknown or not reported	Control	Control	No_description
NDAR_INV5UTDNB9L	RY0832	RY0832	Pevsner	KKI	C2964	whole blood	FALSE	TRUE	TRUE	TRUE	315	F	Unknown or not reported	Control	Control	No_description
NDAR_INVE243H4HU	RY0835	RY0835	Pevsner	KKI	C2964	whole blood	FALSE	TRUE	TRUE	TRUE	336	F	White	Bipolar-Mania	Bipolar-Mania	No_description
NDAR_INVZ10TPZ6J	RY0846	RY0846	Pevsner	KKI	C2964	whole blood	FALSE	TRUE	TRUE	TRUE	454	M	White	Control	Control	No_description
NDAR_INVJRFGHP0H	RY1399	RY1399	Pevsner	KKI	C2964	whole blood	FALSE	TRUE	TRUE	TRUE	257	M	White	Bipolar-Depressed	Bipolar-Depressed	No_description
NDAR_INVWMK8XAPX	RY1403	RY1403	Pevsner	KKI	C2964	whole blood	FALSE	TRUE	TRUE	TRUE	352	F	White	Control	Control	No_description
NDAR_INVNG7HE81D	RY1424	RY1424	Pevsner	KKI	C2964	whole blood	FALSE	TRUE	TRUE	TRUE	340	M	White	Control	Control	No_description
NDAR_INVM2GRN791	RY1519	RY1519	Pevsner	KKI	C2964	whole blood	FALSE	TRUE	TRUE	TRUE	462	F	Unknown or not reported	Bipolar-Mania	Bipolar-Mania	No_description
NDAR_INVBW6MJ6PB	RY1529	RY1529	Pevsner	KKI	C2964	whole blood	FALSE	TRUE	TRUE	TRUE	290	F	Unknown or not reported	Control	Control	No_description
[truncated: 1,498 more rows]
